# Supplementary material for: Reference-Free Comparative Genomics of 174 Chloroplasts
Source: PLoS One. 2012 Nov 20;7(11):e48995. doi: 10.1371/journal.pone.0048995 (PMC3502452; doi:10.1371/journal.pone.0048995)
Supplement: Table S2 — This zipped archive includes a separate file for each of the 174 taxa analyzed in this study. Each file contains the tip contigs assembled for each genome that were greater than 80 base pairs in length, in FASTA format. The zipped archive can be downloaded from the following website: http://www.ecologicalevolution.org/content/2012/04/174taxa_tipcontigs_k21_n3.zip. (ZIP) [file pone.0048995.s004.zip]

Archive with 1 entries (1 files):
- Table_S2.dat
