# Supplementary material for: Reference-Free Comparative Genomics of 174 Chloroplasts
Source: PLoS One. 2012 Nov 20;7(11):e48995. doi: 10.1371/journal.pone.0048995 (PMC3502452; doi:10.1371/journal.pone.0048995)
Supplement: Table S2 — This zipped archive includes a separate file for each of the 174 taxa analyzed in this study. Each file contains the tip contigs assembled for each genome that were greater than 80 base pairs in length, in FASTA format. The zipped archive can be downloaded from the following website: http://www.ecologicalevolution.org/content/2012/04/174taxa_tipcontigs_k21_n3.zip. (ZIP) [file pone.0048995.s004.zip › Table_S2.dat]

>Acidosasa_purpurea_k21_TIPcontig1_86bp
TTTTTCTTAAAAAGTTTTGGACGGATTTGTTGAAGCGATTTTTATTTTTAACAGGTACCCCTTCCAAGGAAGGGGGGTACTTGAAT
>Acidosasa_purpurea_k21_TIPcontig2_87bp
ATCTCAGGAATGGCGATTTTTGATACGATGCAAACGGTAACACCAGATATATATACAATATGCCTCGGAATAGCTGCGTCCATGGCA
>Acidosasa_purpurea_k21_TIPcontig3_117bp
GATGGAGTGGAATAGAGAAATAGAATAAAAAAAAAAGCCCTTTCGGATGAAAATGGAAGAATATTATACCATATATCTCACTTGGACAAAACAAATTAGAAGCAATTTTCTCTTATC
>Acidosasa_purpurea_k21_TIPcontig4_82bp
TCGTTCAATGCCCTTTTTCAAAGGTCTCGAAGATAGAAATTTTTCATTTTTATCTATGGGGTCACAACCGAGGTCGTGGTAA
>Acidosasa_purpurea_k21_TIPcontig5_90bp
CAAAAAGATGGGCTGTCAAAAAGGTAGAGGAGGTAGCATGGGCAGTTGGTCAGATCTAGTATGGATCGTACATGGACGATAGCTGGAGTC
>Acidosasa_purpurea_k21_TIPcontig6_98bp
TAATTACTGGTCCTAGACCCAGAAAGAATAGACATATTCCTCAATTAATGCAAAAGTTCAATTCCAATCGAAACTTAAGAAACTCCAACCAGAATTTA
>Acidosasa_purpurea_k21_TIPcontig7_90bp
AGCAATTCGGAACGCAAATTGCATTTTAATGCGTCTCACAATTCCCATTTTTTCGAAGAAATGGCCTTTTTATTTATTTTGTATCGGGCT
>Acidosasa_purpurea_k21_TIPcontig8_120bp
AGATCATGAGCTGCCCCATAATGAAACCGGCAGTAGTCGCGAATATCTCCTTCTTCCCTAATCCAAGATTGAAGAAAGAAGATCTAAGAGGGACCTATGGAGAATGTGGTCAGAAATCCA
>Acidosasa_purpurea_k21_TIPcontig9_86bp
TTGAAATGAATTGAATGAATTGGATTCGTTATTGTAAGGGGATTTTTGAGTATTTATCTAAAGAAAGGAACAAACGAGGATAAGAG
>Acidosasa_purpurea_k21_TIPcontig10_96bp
TTGTGCTTGTGGAAATTCTCGAGCGAGCGGAGCTGAAAACGAGGAGGAAAGGTTTTGCCAAAAATGCGGGGTAGAATTTGTTGATTCTCGGATACG
>Acidosasa_purpurea_k21_TIPcontig11_86bp
GAATCCTTTTTATAAGCAATACTGCTCCGTTATTGGTATGTTATATGTTATTGGTATGTTATATAGTAAACAGATCAAAGAGATAT
>Acidosasa_purpurea_k21_TIPcontig12_111bp
ATTGACTTAACTTAATTCTTCTACTTATTCTGTTATTCTTCTATTTGGAATCCCAAGAAGAAGAATAAAACCCATTCGAATAAAAAATTTTTAAAATTCTTAAATTAAGTA
>Acidosasa_purpurea_k21_TIPcontig13_84bp
TAATCAAATTTGCTTTTTCTCGTTCTATCTCAGAATATCCATTCATTCGATACTCATCTGCTTCTAGTTCGACTTTCTGTAATC
>Acidosasa_purpurea_k21_TIPcontig14_94bp
TTGAATTCCATCCTCCTTCAAATAGGATATGCTCTAAGTCCCTAGATTTCCCTATAATAACTGCAATGATTTTCTCCATCTTGCGAATTCCTAC
>Acidosasa_purpurea_k21_TIPcontig15_97bp
CGATATCCCAAAGGGATAACTAAAAAACTTAATAAAATTGATATGACCGCTATAGAAGGTCCAATGCTAAATAAAGGAATATCTCCTCGGGATGGCA
>Acidosasa_purpurea_k21_TIPcontig16_81bp
AGAAAAAGTAACTAAATAAATGGAAAATGAAAATTGATAGAATTCTTTTTTTTCTTCAAATCCAAAAAATTTCTCTTTTTT
>Acidosasa_purpurea_k21_TIPcontig17_86bp
GATGCTGTGTATGAATCACTCACCTATTCTTCCGAATTCTATGTATCTGCGAGATTAATTTTTGGTTTCGATGTGCAAAAGCAAAC
>Acidosasa_purpurea_k21_TIPcontig18_121bp
ATCCATTTTGCAAGCACGTTATTACGGGTAGTTCCTACAAAGAATCGGACTATTGACGTATACAATGCTTGAATTATCAATGTAGATACTACATAGTGGGTTCTCATCCTTCAGAGACTAC
>Acidosasa_purpurea_k21_TIPcontig19_93bp
CAAAAATAGGACTAAGAAAGAGGCAAATTGTGTCTAAATAATTAAACAACGAGGGATACTAGTGATCCTCTCCTACTTTTTTATTCATTTAGT
>Acidosasa_purpurea_k21_TIPcontig20_81bp
TATTATACAAAAAGGGTCCAGATACACTGAGCAAAAAAGGGCTTCATTCCGATTCTCCAATTTGGAAAATCACATATTCAT
>Acidosasa_purpurea_k21_TIPcontig21_91bp
TTCTTGGGAGGAACATTTGGTAATGGTCTTGGTCCTCTATGCTTTTTTTTATGTGTTCTTAGTTCTATTCATCTTCTTTGATTCTTTTAAA
>Acidosasa_purpurea_k21_TIPcontig22_88bp
AAAGGGCAAGATGTAATAGGTGTTTATGTAGCTATCGGTCAAAGAGTATCCTCCGTGGCTCAAGTAGTAACTACTTTCCATGAAGAGG
>Acidosasa_purpurea_k21_TIPcontig23_95bp
AAAGAATTTTGGATTTTAGCAAAATTTCTAGAATGAAAGCCTTTATGCCCTTATTAATATGATTTACCAAGCCTAAACCTATTTTTTTGTGGATT
>Acidosasa_purpurea_k21_TIPcontig24_94bp
TCGTTCTATTCTACTATATAGAAATAGAAAGAGCGATTACAGCAATTCCAAATTTCTACTAGAAGTGACGAATGGTTAAAAAAGTTCTATACAT
>Acidosasa_purpurea_k21_TIPcontig25_87bp
CCTCAGATAGAATCTGAGAATAAAACTCAGAATAAAAAAAATTGTTGGAATCCAACAATCGATCTTGGTTAGGATGATTAACCGAGT
>Acidosasa_purpurea_k21_TIPcontig26_117bp
GTCCTTAGACACCGCGATGCAATCATATCCCACCTTAACTGGGTGTGTATATTTCTAGGTTTTCACAGTTTTGGCTTGTACATTCATAATGATACCATGAGTGCTTTAGGCCTTCCC
>Acidosasa_purpurea_k21_TIPcontig27_85bp
CTCTATTACATAAGCAGATTCCTAAATTTTGCCCCATATTATGGGATAAGTAAGCAGTTTTTTTTAGTTGTATCGACCCAGTCGG
>Acidosasa_purpurea_k21_TIPcontig28_91bp
AGGATTATAGAAATTTTTGAACTTTCTTTTTATTTCTCTAATTCACAAATTGATTTTTCTAATAGAATAGAATCTATTCCAATTTCTATAT
>Acidosasa_purpurea_k21_TIPcontig29_84bp
TGCGAAGGGTTTGGTTAAGATATGCCAAATTCCGCCAAATACACAAATAAAACCCAACCATACATGTCCCCCAATTATATCTTC
>Acidosasa_purpurea_k21_TIPcontig30_202bp
CTTTTTTCTAGTTGTATGTGAAAGACATCTATTGCCGCAAATCAATTCTTCTTTCTGTTTTTTCTTAGTATTTATACTTAGATACTGAACTGAAATTCTGAATTCTTTTTTACTTTATTTTCTCTAATGCGGATAAGACAAGAATTTTTTAGCATATTTTTCATATATAGTTTATACTTTGTTTTAATAATATAGAATATAT
>Acidosasa_purpurea_k21_TIPcontig31_119bp
ATGTACAGAATGAAAACTTCATTCTCGATGCTACGAGAATTTTTATGAAAGCGTTTCATTTGCTTCTCTTCCATGGAACTTTCATTGTCCCAGAATGTATCCTAATTTTTGGCCTAATT
>Acidosasa_purpurea_k21_TIPcontig32_95bp
TCTATCATAAATGAGTAGATCTATCATATAGTTGTAGCAACTGCAATTTATTCTCTAAAAAAGAAAACGGATTCTAGGTTGTGAAGCAAAACTAA
>Acidosasa_purpurea_k21_TIPcontig33_86bp
TCAGAATGGTATTCCATAATGGAATTCCAATCAAAACAAAAAAAAAATACTTAGTCTCTTAAACAAGACATTCTAAAACTTAGGTA
>Acidosasa_purpurea_k21_TIPcontig34_96bp
AAAATCGTGGTTGGGAAGGTTACAGTAGCAAAAGCCATTGGAATTACTATTTTATATATCGGAATAATTCGTTTTGTTATTAATGGGAAAAAGGAT
>Acidosasa_purpurea_k21_TIPcontig35_96bp
TCGATTTATGCCAATAAATGATGAGCTACAAAAGGATTCGTTTTTTTTCGTGTCACAGCTGAATACTCCTTTTTTCCATTTTAAAGAGTGGCATTC
>Acidosasa_purpurea_k21_TIPcontig36_97bp
ACACAGCATCCCTTTCTTTTATCGAGGGTTCTAGCAATTGATATCCTTTAGCAAATAATTGAAATGCAATTTCGTGATCTGGATCTTTAATTGTTGG
>Acidosasa_purpurea_k21_TIPcontig37_95bp
ATTAGTTAATTTTCTATAATTACTAAGTTTTTTCTTTTTCTATTTAGAGTAGGGTTCAGTCAATTTTTTTTGAATCTCCATTTTTGACTCTAAAG
>Acidosasa_purpurea_k21_TIPcontig38_83bp
AAAAGAGGGGTTACTTTTATTTTCATTTTTCCTTAACTTAAAAGATAGGCTTTGAAATAGGAGTCATGGAATAATGCTGAATT
>Acidosasa_purpurea_k21_TIPcontig39_87bp
CTAACTCGAAAAAGAAGAAGAGGAAAAAATTGCAATGGATTTAAAAGAGAACTTATTCTTAGGTAAATCGATTGGGAGATGCTTCTC
>Acidosasa_purpurea_k21_TIPcontig40_95bp
TCGGATCTATCAAATCAATTCATGGTTGAGAGTGGAATAGTATAACATAGTAAGATCCACTTTTTCTTTTCTATATCTATAACCCACGATCTTTC
>Acidosasa_purpurea_k21_TIPcontig41_98bp
GTTTGCATACAACTACATTGATTTTAGTAAAGGGTGCTTTAGATGCACGAGGTTCCAAATTAATGCCGGATAAAAAGGATTTTGGGTATAGTTTTCCT
>Acidosasa_purpurea_k21_TIPcontig42_112bp
GTAAAAAAAAGGCTTTACGCGAGAGCAATAGAGGTAGGGATACATCTATCTCTTCTGAGCAACCTTTTTTGGATTCTTAAGACCACCCTTGCAGAAGGATACCGTCTGCTTT
>Acidosasa_purpurea_k21_TIPcontig43_97bp
AGGATTTGCAGTCCCCTGCCTTACCGCTTGGCCATGCCGCCAAAAAATCTGATCTAAAATAGAGAAAAGAGCAAGTATTCATCCAGGTTTTCTTACT
>Acidosasa_purpurea_k21_TIPcontig44_102bp
TCCGGGTCGAAATATGGCTTTCAAATTAAGTTCTGAATTAGTAGATGCTGCCAAAGGGAGTGGGGGTGCCATTCGCAAAAAGGAAGCGACTCATAGAATGGC
>Acidosasa_purpurea_k21_TIPcontig45_92bp
ACAATTCCAAAAAACTGCTCATACTATCATTATAGTATAATGATGAGCGGTTGTATATGGCCCTATCGTCTAGTGAAGTGATGCCCCTATCG
>Acidosasa_purpurea_k21_TIPcontig46_233bp
GTTTACATACCTATGAACTTACCCTCTTCAAGTATATCGGATACTTAGAATAATTTTTTATTGTGTCAACTCTCTCTTCACGTATTTTATTATATGTATTTTTTTATATAAAAATATATGTATTTTTATATAAAAAAAAAAGAAAAAAACCTCTACTTTGTGCAAGTGATAAGAGAGAATATGAAATTCTTATTTTTCTTGATTTTCTCAAGATTTTGAACTCTCAAGATTTT
>Acidosasa_purpurea_k21_TIPcontig47_82bp
TATCCTTATGAAATATAATAAAAAATAGAAGGCAGAAGAAAGGGATATAATGAAATTCTCGATTCGATCTTCCGACCTAATT
>Acidosasa_purpurea_k21_TIPcontig48_128bp
ATGTTACTAAGCTACGCAACTCTTTTGTGCGGATCCTTATTATCCGCCGCTCTTCTAATCATTAAATTTCGAAAGAATTTCAATTTTTTTTTAGAAAAGAAAAAAAATGTTTTAAATAAAACATTTTT
>Acidosasa_purpurea_k21_TIPcontig49_97bp
TTTGATTAATGGATCAACAACCAAACCACCCATTTTATGAAAAAGGAAAGTGGTCTTATTCAAATTCAAAGCGCTTCGTAATCTTCAACCAGTTCTG
>Acidosasa_purpurea_k21_TIPcontig50_96bp
AGGAGAACAAATATGTATCAATTGTTGAATCGGATACAACAATGGGTAAAAAAAAAAAGGCCAAAGGGGCAATAAGAGCTGCTGTTAAAAAAACGG
>Acidosasa_purpurea_k21_TIPcontig51_135bp
GTAGAAGTAGAAGTGAGATGGAGAAAAGAGGGCTTAAATAAAAAAAAAATCGAATATTTTAATTAATTTAGGAAAAAGGGCGTTTGCTTTGCTTAGTTTTTCTTTTATTTTATTAGGTTACTATCAATATCCACT
>Acidosasa_purpurea_k21_TIPcontig52_104bp
GGTTTTGTTTATTTTTACACCTAAAAATGCAAAAATCAATTCTGGAAAAAAATTGCAAGAATTGATTTCTAATAAGCACTCTTATCAATATCAAAAATTAGGTT
>Acidosasa_purpurea_k21_TIPcontig53_92bp
GCTAATAGAAAAAAGAGTATAGGTATGACAGGCATAAAATCCACGATGGGGTTGAAAATGGCATAAGCTTCGGGCAATTTGGCGAAGAAAAA
>Acidosasa_purpurea_k21_TIPcontig54_94bp
GCAATGAAAAATTAAAGCACGATTCCCCATAGAGATATGTACATAAGGGAGATCCATGGATAATAATGCTGTTATGGATAATAATGCTGTTCGG
>Acidosasa_purpurea_k21_TIPcontig55_92bp
TATAATATGGTAGGGTATGTGGCTCTTTCTACACACAAATGAAAAATGAAAAACGGCTATGGATGCGGATATAGGCTACGAGCATAAATGCA
>Acidosasa_purpurea_k21_TIPcontig56_91bp
GGGCATTTACTTATTATAGAGATGGTGCGATTTGACTCTTTTTTTTTTGTTTTTTTTTAGCCCTACCTACACCTCAGTCTTACGAGAAAGA
>Acidosasa_purpurea_k21_TIPcontig57_87bp
ATAAAAAATGACAAGAGCCTTATTTTTCCTGAAATCCCTGAAAAAAAAAGAAGAAATTCTACCTCTTTCTATAAGATTTAATGAAAA
>Acidosasa_purpurea_k21_TIPcontig58_93bp
CTATGAATGGGATAAAGCCATAATATAATAATTTATAAGCACTAGCAAATTTGACTTTAGTTCGATTTAGAATAGCACGCTTAGTTTAATTTC
>Acidosasa_purpurea_k21_TIPcontig59_166bp
CAGGCAAGCCTTTTTGGGTTGTATCCGAAGACATGGAAAGGGATATTTTTATGTCAGCAGACGAAGCCAAAGCTTATGGACTTGTCGATATTGTAGGGGATGAAATGATTGACGAGCACTACGATACTGATCCAGTGTGGTTTCCAGAAATGTTTAAGGATTGGTA
>Acidosasa_purpurea_k21_TIPcontig60_102bp
TGGCTCCGCAATAAGAAATACTTAGAATTAGTCAAAATTCTTAGAATTTCAAATCGAAAATAAATAACTAAAGAATCACAATTTTGATTTAGTAAAACCCAT
>Acidosasa_purpurea_k21_TIPcontig61_91bp
TATCGTTCCGCTGCAAGAGTTGACTATGAGACTTCATACACCCTAAAGTTCATAGAACGAAAAGAAGTTTTTTGGAGGCCCTTATCCTCAT
>Acidosasa_purpurea_k21_TIPcontig62_89bp
TTTGGCTTTTACTGTCTACTTTTCTCAGGGAGATGGTTGAGGACCTCAGAAGATAGAGGAGAGCGCCAGGCGCAGATTTCAGGAATACT
>Acidosasa_purpurea_k21_TIPcontig63_91bp
AATTGGAAATTTCGAATTGAATCCATTTTCTAATCTATTGTATTCTTTTTTGAGAATGCCGCCACTCGGACTCGAACCGAGATGCTTGAGC
>Acidosasa_purpurea_k21_TIPcontig64_96bp
GATTCGAAATGGGCGCATTCGACTAAAAGTCGTACTGAGACCTTTTCAAATTTTAAAGGGTATTCTGAAAGAGGTATTTCATTTTCACAATCGCTT
>Acidosasa_purpurea_k21_TIPcontig65_94bp
AAAGAACCAACCAGATTGCCCCAGTGGATAAATAAGGAATACGGAAACGAAAACAGCGATTGGAGCAGAGAATGAAATTGCATTATAAGGCCGC
>Acidosasa_purpurea_k21_TIPcontig66_91bp
AGGATCCCTATCCACAACAATTTTTACTTCTGGTTCCGGCGAACTAATAATCATTAAGTCCTCCTCTTTCCGGACAAGACATACAAAGAGA
>Acidosasa_purpurea_k21_TIPcontig67_94bp
GAAGCCTGTGCTCGCTTATTTCGAGCACGGGCTTTTCTGGTCAAAACATATCTTCTCTTTATCACTTTATCATGAGTTATTTTCCTTGGTTAAC
>Acidosasa_purpurea_k21_TIPcontig68_92bp
TTGGAAGGAAGAAAATTTCTTTTTTTATTAAAAACTACTTGAATTTTTTGCAGTCTGGTTGCGAGGTCTGAATAGTGAGTATGAATCATAGT
>Acidosasa_purpurea_k21_TIPcontig69_96bp
ACAAATTGGATTATGAGTACAGAGTCGCGAAGCATAATTTTACATTTTTTTAAGTATTCCAATTTTAAAAATATGAGTAAAGGATCTATGGATGAA
>Acidosasa_purpurea_k21_TIPcontig70_91bp
ACCTCCCTTCCCTTTAAAAGCAGTTTGCCAGTTGTTTGTCTCGGTTAATCCCCAATTTAGGGAGCCCTGTTGGCGAGTTCGATTCCCGCCT
>Acidosasa_purpurea_k21_TIPcontig71_97bp
TCAGAAAGAGATAAGAATTGGTTTGGTGAATCGGAAACAATTTTATTTTTTAGAAAAATTTCAAGTAAAAATTGCAATTTCTTTTCTTATGGAACAT
>Acidosasa_purpurea_k21_TIPcontig72_86bp
CTCTAACAAAAATACTTGTATGCACCAAAAACCTCGGATTCTGTGGGGTAAATCCATTAAAAAAGGACAAATTTTAGCGGAGGGAG
>Acidosasa_purpurea_k21_TIPcontig73_126bp
AAGTGCCTGATCAATTTGACCAGGTCGTGTAGGAACAAGGTTCAAATCGTCCGTTCGTTAGGATGCCTCAGCTGCATACATCACTGCACTTCCACTTCACACCTATTTAAACGGCTCGTCTCGCCG
>Acidosasa_purpurea_k21_TIPcontig74_170bp
TCTGAAGGAATTCAAAAAAATAAGAATAAGACAAAATACTGGAATTCTGAATTTTTCCAAATTTCTCTCATTGAAATAATCAAAAATTCAGAATGGGTTTACTTGGTTAAATTCAAAAAGTTAATTAACTAACTTTGTTACCTAGTTATTACCTAAAGAAGGATATTTGT
>Acidosasa_purpurea_k21_TIPcontig75_86bp
TACCCAATATCTTGCTGGAACAAGATATTGGGTATTTCTTTGGGTATTTCTGGCTTTCCTTCCTTCAAAAATTGCTATATGTTAGC
>Acidosasa_purpurea_k21_TIPcontig76_117bp
AGAATTGGATCCATTCCAAATAGCGCGAATTAGGATTCTTGATCCCTCTCAATCTCTCTTTCAATTCGAGGATCCAGAGAGGTGTCTTCATAGTCATCTCCGAATATTTGCCATCTC
>Acidosasa_purpurea_k21_TIPcontig77_114bp
CTTTTTCTTCTTTAACCATAAACCCCAAAATTTTTCTACCTCCTTTCTTTTTCATGTATTTTTCTGATCAGGACAAATACAAAATTATGTCAGTTATTTTGAAGTTATTCTAGT
>Acidosasa_purpurea_k21_TIPcontig78_118bp
AATCTTTTTTCATTGATTCTTTCCCAATAAATAAAGATTTTTTCTGTAAATACTGCGTATTTGATTCCATCCATAAATCAACTTTCCCTCCTATGCTCTGAGTTCCAGTATCGATAAG
>Acidosasa_purpurea_k21_TIPcontig79_93bp
CGTGAATTAACCTAACCATCAACTAAAAAAAATCCTATGAAAGCATAACGGAAAAGTAGGAAAGACTCTTTGCTTTGGATCTAGTTATACTCT
>Acidosasa_purpurea_k21_TIPcontig80_112bp
GAATTGTTTGATCTTAAAGGGGATCTTCTATAATTTCGCACATAAGAGGTTATTTCTTGGTTTCGTCCAGTCATTAATAACTAGATTATTTTTAGATAATAGTAGATAGAAA
>Acidosasa_purpurea_k21_TIPcontig81_90bp
ATCGAAATAGTCTTTTATTTTCTTTTTTCAAAAGAAAAATTGATTTCATTGAAGTAATAAGACTATTCCAATTCGAATAGTAGTTGAGAA
>Acidosasa_purpurea_k21_TIPcontig82_89bp
ACGAAGGGCGCGATCTTGCTCGTGAAGGTAATGAAATTATCCGAGCAGCTAGCAAATGGAGTCCTGAACTAGCCGCAGCTTGTGAAATA
>Acidosasa_purpurea_k21_TIPcontig83_91bp
CGAACAATTTCAACGAAATCTTTCAATTTCTTATTTTATTGTGTTCAACTTTATGTATTCCTCTATCCGTAGAGTACATTGAATGTACAGG
>Acidosasa_purpurea_k21_TIPcontig84_100bp
ATCCAATGGAATCCCGACTCCCTTTCTTTTTGATTTCCATTCTATTTCTAATTAGAAATTAGAACCTAATTAAGATAGGATGACTAATGTATGCAGCCTA
>Acidosasa_purpurea_k21_TIPcontig85_85bp
AAGAGATGTCATTTATAGTCAATCTCTTTCTATATATGGAAAGTCAAGAAATTCTCATCGAAACATCGACAAATTGTGCATATAG
>Acidosasa_purpurea_k21_TIPcontig86_102bp
TATTTTATTTGGAATTTGGACGTTTCCGCGGGTACTTTTTTTACTTTTTTTTACTTTTTAGAAAGTAAAGTTCTTGTTCGAAAGATTACCCCTGCCTTTGTT
>Acidosasa_purpurea_k21_TIPcontig87_83bp
AAAGGAGATTAAAAAGATTTGATTTTTCTTTTCCCGTCCTCATGACCTTTCTATCCTTCTAATCGAACTTGAAATTGGATTCA
>Acidosasa_purpurea_k21_TIPcontig88_92bp
CTAGTTATTGCTATGCGAGGAATTCTTCGTGACATGACGCAAATTTGCCCTTTTTCAATCCTTTTTTTTTTAGTATAGGAAGGAAAAAGAAA
>Acidosasa_purpurea_k21_TIPcontig89_93bp
TCATCTTATAGCTCGCCAAGAAATACTTAATGCTACGATCTGGGGGAAAAGAGTACCTAATCACGAGTATCCTCCAGAATCTTTTCGAGTGCT
>Acidosasa_purpurea_k21_TIPcontig90_96bp
ACCTTAATGAATTAACTCACTTCTTTTACTTATTAAAATAAAATGAATAAAAATAAAATAAAAATCTAAAATCTGACCTGTTAGTGTTCTAAGGTC
>Acidosasa_purpurea_k21_TIPcontig91_92bp
ATCGCGACATACTAGTTATGTCACTCTCACTATACCCACATATTATATGTGGGTATGTAGTATATGATTCGTCTATTTCTTAGAGTACGACA
>Acidosasa_purpurea_k21_TIPcontig92_95bp
ATCTATATTCTATATTTATAGATAATGTAATCTTTCTTAAAAAAAAAACCTCCTTATTTTGACTCTTATTGAATCGCGGGAAAGTATTCTAATTC
>Acidosasa_purpurea_k21_TIPcontig93_117bp
AAAAAGGAATAAAAATAAAGTAAATTCAAGGAAGAGCTTTCCTTTTTTTAAGGGGCTCCTTGCTCGGGGGATCGTGGAATGCTTTTCTTCTCCTCTTATTCCATATGGAATACAATC
>Acidosasa_purpurea_k21_TIPcontig94_97bp
AAGAAAAGATGGATTGGGTTGAACCTCAGAGTCATGAAAAATTCGGAAAATCCCATTTTGGAAAACAGAAATTCAATCAAAAGCGGTATCCAAGCTA
>Acidosasa_purpurea_k21_TIPcontig95_89bp
GATTATTTCCTAATAATTGTTGTACCTCACAAGTCACATTAATTTCCTTACCGGCAGTGTCTCTACTCTTGACTACCAAAGCGTTATAA
>Acidosasa_purpurea_k21_TIPcontig96_95bp
CCTGATGTAAAGAAGATCCTAAATGTCTCTGGTTAGTCGATCCTCCCCATTTACCAATTTCTTCTCCTCTTTTCCACTCAATTCTAGTTTATTAG
>Acidosasa_purpurea_k21_TIPcontig97_85bp
GTAGCCGTACTGGAAGGTGCGGCTCGATCACCTCCTTTTCAGGGAGAGCTAATGCTTATGCTTATTGGGTTTTTTGGTTTGACAC
>Acidosasa_purpurea_k21_TIPcontig98_90bp
ATACTAAAAAACAAGATAGAGTGAGATACAGAAGTGTAAAAGAAAATTGATTCATCAGATGGGACATGAGTCTCTAATTCCGAATCAAGA
>Acidosasa_purpurea_k21_TIPcontig99_97bp
TTTTTTGCCATAATGTGCCGTTCCTATTATTACCAAGTATACGGTTCGAATCCTAGATGGAAAAATAAATAGAAAAAGAAATCTAAGAAGGCGGATC
>Acidosasa_purpurea_k21_TIPcontig100_120bp
TAGTCTAATTCAATTTCTTTTTTCACTGCATCCACTTAATTTCAATCAAGTCAAAATAAAAAAATCGAAGAGAATTCTTCACGAAAGAATCCATGGAGGGAGAGAAAAATAATATGAGAA
>Acidosasa_purpurea_k21_TIPcontig101_120bp
CTCTAAATGGATAAGAGAGGTATGGATTTTCCGCTCAGCTCAAATTATCTCCTTTTCCTTCTGTTTGGACAAGAAGAGATATGAAATATTTGACTAAGATTGGATTTCATCCCACTTTTC
>Acidosasa_purpurea_k21_TIPcontig102_94bp
ATTCTTTCCTTCCTCTATTCATATTAATACAGAATTCCTCATGAATTAATCCCTAATTCTTTTCATTTATTAATTGCTATAACGAGTGTTTTAT
>Acidosasa_purpurea_k21_TIPcontig103_104bp
AGATAGCTCTCCATACTCTGATAAGGGATGTATGGATTCTCGAGAAGAGAGGAGCCGTGGTGGCCCCCCCCGGACCGCCCGGATCCCACGAGTGAATAGAAAGT
>Acidosasa_purpurea_k21_TIPcontig104_129bp
ATGGACTTACCAGTCTTGATCGTTACAAAGGGCGATGCTATCACATTGAGCCCGTTGTTGGGGAGGAAAATCAATATATCGCTTATGTAGCTTATACATTAGACCTATTTGAAGAGGGTTCTGTTACTA
>Acidosasa_purpurea_k21_TIPcontig105_141bp
TGATTTCAATTTGTTATTTCTATGCAAAAGGATGAAAGAAATATTGTCCTTCCAGAAAAAAAAACCTGGTTTTTTTTATCTTCAATACTCCTTTTTTTGGATGCTATATCTCTAATCGAAGAAATTGACTTCGTATGGGCA
>Acidosasa_purpurea_k21_TIPcontig106_111bp
GTAAGGAGGAGAAGGGGGAAGAAGCACACTTGAAGAGCGCAGTACAACGGGGAGTTGTATGTTGCGTTCGGGAAGGATGAATCGTTCCCGAAAAGGAGTCTATTGATTCTC
>Acidosasa_purpurea_k21_TIPcontig107_91bp
CCTCTAATATATATCAATATTCCCCTTCTTTTATCTATGCAAAATATGCAAAACAAAAAAGAATAGTAAGTGATCCCATAAATCTACGCAG
>Acidosasa_purpurea_k21_TIPcontig108_94bp
ATATTACAGGTCTCATGGTATATCTCAGTATAGAAGATGAAACTCGCGATATTTTTTTGTTTATAAACTCCCCAGGCGGGTGGCTAATCTCAGG
>Acidosasa_purpurea_k21_TIPcontig109_81bp
TATTAAGATGAATAGAAATCGAATACTATTTTCTTATTATTTTATAATATCTATTTTTTGATTAGGTTATTACATAGTATT
>Acidosasa_purpurea_k21_TIPcontig110_121bp
GAGAGGTGGATAACTAGATTGGCATGTACTTAAAAAAGGACTTACTTTATTTTAGGATTCTACAATTAAATCCTATATTTTCTAGCAATTCTACTACTACGAAAAAAAAAAGAACCCTCAA
>Acidosasa_purpurea_k21_TIPcontig111_109bp
CAATGGAATGTGGGGATTAGAGAGAAATTCATATATTCTGTCTACTCGGCTTTCGAATTAATTGCAAAAATTTTAAACTTGACGTAAAACACTGTATAAAAAATGAGAC
>Acidosasa_purpurea_k21_TIPcontig112_92bp
ATTCCATGATGAGTACTGTTTTACCTACTCCAGCCCCCCCAAATAATCCTATTTTTCCTCCACGTCGATAAGGAGCTAAAAGATCGACCACC
>Acidosasa_purpurea_k21_TIPcontig113_105bp
AAAATTATTTCCCGACGTACTAAAAAAAACCTTTTTAAAATTTACGAAGCTAGTGTATTTTTTTTTGAGGGTATAAGCTCCTATCTACATCTACTTTCCTTGAGT
>Acidosasa_purpurea_k21_TIPcontig114_88bp
CCGTTCACCGGGGCTTCGGACGCCGGCTTCCCTGTCATCAGTTCACCAACTTCATTGACCTTCCGGCACTGGGCAGGCGTCAGCCCCC
>Acidosasa_purpurea_k21_TIPcontig115_87bp
AATCTCTAAATAGAGGCACTTCTTTTTCTTTTTAGAAAAGGGTAAAAATTTCTGGTTCTTTTCTTTATGGTACAGAAGGAGGTGAGA
>Acidosasa_purpurea_k21_TIPcontig116_89bp
TATATCTTTTTTTTTACTTGATCCGAAAAAAACTTTTTCGGACTCTCTTTTACAAGAGAATTTATTAAATCCAAATTCTGAAAAAAGGA
>Acidosasa_purpurea_k21_TIPcontig117_120bp
TTTTGCATGAGATAAAGAAGCGAGGAATCCTCTTTTCGACTCTGACTCCCCCACTCCAGTCGTTGCTTATCTTTCTGTTACTTCGAAAGTAGCTGCTTCAGTTTCAGCCACGCGAATTCT
>Acidosasa_purpurea_k21_TIPcontig118_94bp
AGCATACGGATTGATTCGGATCAATATGGAATTGTTACCTCATGCCCATTATCTATTTTCCCCCTGGTTGGTAATAATAGGAGCGATGCAAATA
>Acidosasa_purpurea_k21_TIPcontig119_95bp
TAATTGTTTTTGTTATGGAAAAATATATTGCTAATCTAATTCTAATATAATAATTAAATTAATTAAACTTTTTTTGAGGTTGATAGTTTATTTGT
>Acidosasa_purpurea_k21_TIPcontig120_168bp
CGACCTAAGGCCCATAATTCGTATTTTCCCATTCAACTAGCATAAATGGATTAACCCTAGGATCTTTTTTTCTTTTTTGTTCTTTCCTCTATGTGTATTTTACATACCACAGTAATTTACTAGAAAAAATTTCTATTAAATAAAGGTATTATTGCTGGAATAAATTGT
>Acidosasa_purpurea_k21_TIPcontig121_95bp
CGCTTGTAGTCATTTATCATTCAATTAGTGAAGCATAAACTCATTTGATTTCCTGATATTAATCAAATTAGCATCTTTCTTCCTTTAGAAAGAAA
>Acidosasa_purpurea_k21_TIPcontig122_118bp
TCGATTCATTTGGCTCTCACGCTCCTTTTTTTTCTTTTTTTGCTATAGCTATTTCCATATCTTTTTTTTTTATTTTATGTAATGAGCCTATCCTCTATCTTCTCTTTTCTGTTTATAT
>Acidosasa_purpurea_k21_TIPcontig123_123bp
GTTGATTTATTGCGCGATGATTTTATTGAAAAAGATCGTGCTCGCGGTGTCTTTTTCACTCAGGACTGGGTATCTATGCCAGGTGTTATACCGGTGGCTTCAGGGGGTATTCATGTATGGCAT
>Acidosasa_purpurea_k21_TIPcontig124_86bp
AGAATTCTCGTACTTCTTCGACTCGAATACCAAAAGAGGGAAAAAATGAAGTAAAAAAAACACATTTCGTGTAAAGTCAAATTAAG
>Acidosasa_purpurea_k21_TIPcontig125_98bp
CAGTGAATTTAATTTAATATAATTAGTACTTTACTTTTTGGATTAAACAGGCCCCCTCCATTTTGTAGTTCCAACTTTGTTTGTGTATGTTCAATGAC
>Acidosasa_purpurea_k21_TIPcontig126_88bp
ATAGAGCAATTCTTGCTCGTAAGTTCCAGTATGAGTACTACGCCTAACATAAAGCTTGTGACTGGTAGTAAAACATCGATTTTTCTTT
>Acidosasa_purpurea_k21_TIPcontig127_120bp
TTTCGCGAAATGGATCATAATAAAATGGATTTTAGGTATCTAGGAAATAGTTACTTCCAAGTGAATCTTCCCTAGATACCTATGCACGGTACTTCACGGTTGAATGAATCAACCTGAAAA
>Acidosasa_purpurea_k21_TIPcontig128_82bp
ACCATTGAACTACGCTCGCTACGGGATATATTTTATAGGGTATATTATATCCGCCTGGGTCGACCGTCTATGTCTGGGTCGA
>Acidosasa_purpurea_k21_TIPcontig129_138bp
TAGAAATAGTCAATTTCTATTCCAAAGAGGAAGTCTACCAATTTTTTAAATTAGTAAGTTGATTCACCTACTATTTATTATAGTATAGGAAACATTTCAGAAGAACATTTCAGAATGGAAAATGTGAAAGTTTTATCT
>Acidosasa_purpurea_k21_TIPcontig130_99bp
AGAAGAAATTAAATATGTAGGGGGAGGGCGAATATCGTCTTATTTATTCTATTTTTTATGTTATGTATCCGTGTTCTTATTCTTTTTTCTTTCTTAACT
>Acidosasa_purpurea_k21_TIPcontig131_95bp
ATATGGAATTCCATTACTAGAATATTCCGAGTTATTACTATAACTTAGAATCATAAGGGGAATCCATCAAAAATTAGTGAGGGGTTAGGAACACT
>Acidosasa_purpurea_k21_TIPcontig132_88bp
AAGAAAGATTTCCTATCTTTTCTTTCAACTCAGGAGAAATACGGTCAGGCGGCGCTAATTCGAATCCCTCGGGCAAAATAAGAACAGC
>Acidosasa_purpurea_k21_TIPcontig133_90bp
AATTTTCTTATTATCCATTCCATTCATTTTTTTTTATAGAATACTTTAGTATTCTATAGTATTCTATAAAAAATCTTTATTTTGCAAACT
>Acidosasa_purpurea_k21_TIPcontig134_84bp
ATATGTATGTCTTTCCTTATCAACCGGGAGTAGTGAAAAAAAAATTCCTATAGGCCTCCCCTCCCTCTTTAATGAGAAATGCGA
>Acidosasa_purpurea_k21_TIPcontig135_110bp
AGATGTTATTGATTGTGAACCCATATTAGGCTATTTACACAGAGGAATGGAAATAATCGCGGAAAACCGAACTATTATACAATGAGGGAGATAGAAAAAAGAAAAAGAGA
>Acidosasa_purpurea_k21_TIPcontig136_85bp
GTTGGGTTTTCCTATGAACGGACCCTTGATTTTTTCTTTTTTTTTTTTAGAAATCCTAATTATTCTTGATTATGGATTGAAAAGG
>Acorus_americanus_k21_TIPcontig1_83bp
CGAATTCGCTGTGACATAAGAAATAAAATATTCTTTTTTTTTTTTTCATTCAAAATAAAAGTTAAAAGAAAGGGTCGATCTGT
>Acorus_americanus_k21_TIPcontig2_102bp
TGGAATACTGGAACGGTCGATATTAATCTTCTTTTTTTTTTTTCATCCTACACTTACTTTACGAATCAAACCAGAAGAATGTTTCATTCTCCTCGGAATTGC
>Acorus_americanus_k21_TIPcontig3_90bp
TGATTAGCCAGCCAAACTTTTCAAAATAATTTATTGAGATTGATCCAAGGGGAGTTGAGCTCTTTCGTCTCAAAATACGAATAATGTTCA
>Acorus_americanus_k21_TIPcontig4_97bp
AAAGGCTCCCGTCATGATGAAACCTGCGATGTATTGGTGATGAGTATACAACGCAGCTTGAGTAGTAAAGTCTTGCGCTATGAATGCGTAAGCAGGT
>Acorus_americanus_k21_TIPcontig5_85bp
TTTTTTTTTTTTTTTTTGTTTTTTAGGGGGCCTTCCCCTATCCTTATCTTAAATCTGAAAATATATACTCTGGAATTTTAGATTT
>Acorus_americanus_k21_TIPcontig6_148bp
TGATGGTGAAATGGTAGACACGCTAGACTCAAAATCTCGTGCTAAAGAGCGAGGAGGTTCGAGTCCTCTTCAAGGCATAATATTGAGAATCCTCATTGAATGAGCAATTCAAAAACAGATCTCGGATCTAATCGATATTGATATACCG
>Acorus_americanus_k21_TIPcontig7_91bp
CCCGATCTGTCATTATACCTCTAGAAGTAGAAACAATTACAATCCCTATTCCGCCTAAAATCTTGGGAATTCCTTGATAGTTGGAATAGAT
>Acorus_americanus_k21_TIPcontig8_83bp
TAAGTAAGGAGTACTTGATTGGTATATGGATCCTACTACTCTCCAATAACTCGACTAAATACCAAGAAACAATAAAAAGGCCT
>Acorus_americanus_k21_TIPcontig9_159bp
TAGAAACAGGCGATATTTTAGTAGGTAAATTAACCCCTCAGACAGCTAACGAATCATCGTATGCCCCGGAAGATAGATTATTACGAGCCATACTTGGGATCCAGGTATCCAGTGCAAAAGAAACTTGTCTAAAACTACCTATAGGCAGAAGGGGTCGAG
>Acorus_americanus_k21_TIPcontig10_92bp
ACAGTTTTGATTCTATTGTACCTAATAGAATCTAATTCGAGTAGATAATAGGCATAAGTAGGAGTAGAATAAATGGAAGACAAGGGATAAGT
>Acorus_americanus_k21_TIPcontig11_87bp
CAATAAAGAAGTAGCTCTTGCTTTGGATCTAATACAGCAACGGTTGCATCACGAATATTGATTGTTCCAAAACTATTGTTTGTTCTC
>Acorus_americanus_k21_TIPcontig12_125bp
TAACACTCGATTTAGTTGAGACCGTCCAACCGAATCCAATTACTTCGAATTCAATGAGTCCATTTTCAAGCCTAACCAACCCCCCCCCTTTTTTTTTTTCAAAATATCAATATCAAGTCGATGGA
>Acorus_americanus_k21_TIPcontig13_90bp
AACGCAACGCTAGTGGATCAAATGACAAAGACATTGTTGAGAAAGAGATGGCTTTTCGCGGATGAAATGAAAGATTTGATTCATGGAACA
>Acorus_americanus_k21_TIPcontig14_97bp
AAAAAAAAAAAAAAAAAGCATTATTCTTATAGTATCTAATTTCTTAGAAACTGAAAAAATAATAAATTATTAAACAAATTGATACAGAAAATGCATA
>Acorus_americanus_k21_TIPcontig15_81bp
ATACTAGGGGATTTCACTCGGAAAATATAATGTTCCATGCTAACGGATTCGCGTCCATAACCATGGGTTCCAATGCACGAG
>Acorus_americanus_k21_TIPcontig16_98bp
TCCCACTCTTCTACCCTTTCCCGGGAGTCGATGACTATTCAGAGCTATTACCTTGACGCCAAAGAAGAGTTCGACCCAACGCTTTATTTCTGTCCTAG
>Acorus_americanus_k21_TIPcontig17_83bp
ATACACCATTGTCAATATGAATTGAATGTTGAGAAAACAAAAAAAAAAGAAATATCCCTAAAGAGCACTTGTGTTGGATTGGC
>Acorus_americanus_k21_TIPcontig18_107bp
GGTGTCCTAGGCGTAGAGGAACCACACCAACGCATCCCGAACTTGGTGGTTAAACTCTACTGCGGTGACGATAGTGTAGGGGAGGTCCTGCGGAAAAATAGCTCGAC
>Acorus_americanus_k21_TIPcontig19_98bp
TAGGTATTTGACCAAATGTGATCGTCCAGTTCCTATAGAACCTATCAATAAAATACCCCTTGAGGGGGATAGGTCTAAGCGGAGTGAAAAGGGTTTTC
>Acorus_americanus_k21_TIPcontig20_82bp
TACAAATCATAACTATTGATTGGTTAGAATCACTTTTTTTTTTTTTCGAACGTATTCACATATCCGTAATGATTTTGAAATA
>Acorus_americanus_k21_TIPcontig21_132bp
TCAGCGATCACATTCTCCTCCCACTGCTTGGGAGCTTACGGTTTCATGCTCTATTTCACTCCCCGATGGGGGTTCTTTTCAGCTTTCCCTCACGGTACTACTTCGCTCTCGGTCACCCAGGAGTATTTAGCC
>Acorus_americanus_k21_TIPcontig22_96bp
CAGTAAAATCAAGACGTGTAGGCGGATCGACTCATCAAGTTCCTAGTGAAATAGGATCTACACAAGGAAAAGCACTTGCCAGTCGTTGGTTATTAG
>Acorus_americanus_k21_TIPcontig23_88bp
GTGTCTCCATGACCTGATAAAACGATCTTATGAGTATCGGTATGAATAATCTTTCCCTCGCATTCGGCTATAGCTGAAACCCCCGAAT
>Acorus_americanus_k21_TIPcontig24_82bp
ACTTGCTGTTTTATTTTCCAATTATTTCTTCAATTGAAAAAAAAAAAAGAAGAGAATTGTAGAAATTCTCTTATCCCATTCG
>Acorus_americanus_k21_TIPcontig25_81bp
GTAAGTAAGAAACAAAGAATGGGGAAGGGGAAATCCTTTTTTTTTTTTTTCTTGAAACGTATTCGTTCATTCCTATTACTT
>Acorus_americanus_k21_TIPcontig26_92bp
TCTAACAAGGAATTTTTTTATCTGTATTGTATCATTTAGAGTGGTGGGGTCTTCACTTCCAAAGGTATTTCCAAGAGCACCAAGACTATCCA
>Acorus_calamus_k21_TIPcontig1_94bp
TGTGATTAGCCAGCCAAACTTTTCAAAATAATTTATTGAGATTGAGCCAAGGGGAGTTGAGCTCTTTCGTCTCAAAATACGAATAATGTTCATT
>Acorus_calamus_k21_TIPcontig2_83bp
GTTATCTATTTTGATAGTCAATTTTTATATATTTTGCTTTTTTTTTTTTGAAAGACAACAAAATAAAAATAGGTCTTACTATT
>Acorus_calamus_k21_TIPcontig3_102bp
CTTTTGTGGCCAATCATTTATTGGAAAAAATTGAGAAGCTCAACATGAAAGAGGAGAAAGAATGAAAAAAGAGCTTATATGAGTGAAACACTAATCAAATGA
>Acorus_calamus_k21_TIPcontig4_82bp
GAATGGGATAAGAGAATTTCTACAATTCTCTTCTTTTTTTTTTTTTCAATTGAAGAAATAATTGGAAAATAAAACACCAAGT
>Acorus_calamus_k21_TIPcontig5_84bp
AAGAAGATTATCGGTACAATAAATTTTATGTGACTAACCCCCCCCCCCTTTTTTTTTTCAGTTGTTTGTGGGGTTTGGTAAAAC
>Acorus_calamus_k21_TIPcontig6_108bp
CACGTAGCTATATTCTTCATTAGAGATTACAACCCGGAACAGAATGAAGATAATGTATTGGCGAGAATGTTAGACCATAAAGAAGCTATCATATCTCATTTAAGTTGG
>Acorus_calamus_k21_TIPcontig7_85bp
AGTGAAAAAAGCTGCGTTAAAACCGTTTGCTGTACAACGAAAAAAAAAAAAGTAAATTAGAATTGCAATCAGATGAATCTGGAGT
>Acorus_calamus_k21_TIPcontig8_90bp
CCAAAGGTGTGCGTTCATGAGCCCATGCTAAAGTTTCAATTAATCCCTGCCAATATCCACGCCAGGAAATTAAGAACATAAATCCAGTAG
>Acorus_calamus_k21_TIPcontig9_91bp
AACCAACGAATGGCACGTGCTTTTCCTTGTGTAGATCCTATTTCAATAGGAACTTGATGAGTCGATCCACCTACACGTCTTGATTTGACTG
>Acorus_calamus_k21_TIPcontig10_86bp
AATAAAGAAGTAGCTCTTGCTTTGGATCTAATACAGCAATGGTTGCATCACGAATATTGATTGTTCCAAAACTATTGTTTGTTCTC
>Acorus_calamus_k21_TIPcontig11_91bp
GCTCCCGTCATGATGAAACCTGCGATGTATTGGTGATGAGTATACGACGCAGCTTGAGTAGTAAAGTCTTGCGCTATGAATGCGTAAGCAG
>Acorus_calamus_k21_TIPcontig12_82bp
AATAAATTTTTCTATCCATCTTATTTTTTTTTTTTTTTTTGTTCGATCAGATTAGACTTGATTGTCTCAAATTGACGGACTC
>Acorus_calamus_k21_TIPcontig13_104bp
AAGGTGCTGAGATGGAATCCCATTCTAAGGATTCTTGTGGTTCAGGAGGATCCAGCTACAGAAGAACCAGGAACAGAGAGCTCTCCCCCCTTTTTCGCCCGACT
>Acorus_calamus_k21_TIPcontig14_105bp
GGATCCTGTTTAGCAGAAAAACGGATATTGCTTGCTAATTATCGGACAATCACTTATTCACAAACCCCATCTCGTGGAAAACCCGTTTCACTCCGCTTAGACCTA
>Acorus_calamus_k21_TIPcontig15_88bp
AAAAAAAAAAAGAATTATTCTTATAGTATCTAATTTCTTAGAACCTGAAAAAATAATAAATTATTAAACAAATTGATACAGAAAATGC
>Acorus_calamus_k21_TIPcontig16_113bp
TGGACCCGAATCCGTTAGAATGGAACATTTTATTTTCCGAGTGAAATCCCCTAGTATATAAATGATTGAAAAAGTGCTTCCGTTGTTGTGGACTAAGAAGCCTTCGTAACTTA
>Acorus_calamus_k21_TIPcontig17_84bp
GATTCTCAATACTTCTGTCGCTCCATCCCCGCAGGGGCGGAGAACCCGTCGCTGTCTCGGCTGTGCTACCGGAGGCTCTGGGGC
>Acorus_calamus_k21_TIPcontig18_89bp
TCTTCTGCATGTCCACGGAGATTTGGAAAATCCAAACATCTCAGAGACAGATATAGAGGTAGGAATTTGTCGAACGAACCGCACTCCTT
>Acorus_calamus_k21_TIPcontig19_87bp
CTCTCTATTGATTCAAACGCAGTACCTATGGGATAGGTATAAAGGAAGAGAAAAAACACCGAAGATTTCACATAGTACTTTTTTTGA
>Acorus_calamus_k21_TIPcontig20_91bp
CTCGGGGGGATATTGCTCAGTTGGTAGAGCTCCGCTCTTGCAATTGGGTCGTTGCTATTACGGGTTGGATGTCTAGTTGTCCAGGCGGTAA
>Acorus_calamus_k21_TIPcontig21_119bp
AAGAAGGGAGGAGATTCTCGAACGAGGAAAGGGATCCAATTACTTCGAAAGAATTGAACGAGGAGCCGTAGGAGGTGAAAATCTCATGTACGGTTCTGTAGAGTGACAGTAAGGGTGAC
>Acorus_calamus_k21_TIPcontig22_131bp
CTTCGATGGAACTTTCATTTTCCCAGAATGTATCCTAATTTTTGGCCTAATTCTTCTTCTGAGGATCGATTCAACCTCTGATCAAAAAGATAGACCTAGGTTCTATTTCATATCTTCAACAAGTTTAGTAA
>Acorus_calamus_k21_TIPcontig23_149bp
AGATACCTACTACAGGCCAAGCAGCCAAGAAGAAATGTAGGGAACGGGAATTGTTGAAACTAGCATATTGGAAGATTAATCGGCCAAAATAACCGTGAGCAGCGACGATATTATAAGTTTCTTCCTCTTGACCGAATCTGTAACCTTCA
>Acorus_calamus_k21_TIPcontig24_248bp
TACCTTGCTAAAAAACCGATCCTTGCGGATCGGATCATCCGTATAGGATAATAAAAGAAACTCCAGATATTTTAGATCTTTCTCTTTGGATGAGATCTCAATTCGAGCTACGGTTTTAGTAGATATCTTACAACTAGAATCCCTCTTTTTTCCGATCCGGTTCCTCCACCACCGCGGACCCCGGTTAGATTCGGGCATGAAACACTTTTGATTTATTTTATTTATTGGGAAAAGCCAAAGACTCTCTT
>Acorus_calamus_k21_TIPcontig25_88bp
AAAGCCTTATTGAATTCAATATTTTGGGCATTAAAGTAAAAAAAAAAACATTATCCATAATAAATTAAATAGAACGAAGTTAAATAAT
>Acorus_calamus_k21_TIPcontig26_89bp
AATAAGTAAGGAGTACTTGATTGGTATATGGATCCTACTACCCTCCAATAACTCGACTAAATACCAAGAAACAATAAAAAGGCCTAGTT
>Acorus_calamus_k21_TIPcontig27_127bp
GTTGATCGTTGAAATGATAATTGCTATGACAGAAATACAAGCTATCAATTCTTTTTCTAGATCGGAATCCTTATCCTTAAAAGAGGTCTACGGACTCATATGGCTGCTTGTACCTATTTTTACTCTT
>Acorus_calamus_k21_TIPcontig28_92bp
AGCAATAGAAACCCATAGATAAGCAAGAATGGATCAGAGAGCTATTGCTATTGTATAGGATCATGGAATATCCATCTTGACAAGAAATTATC
>Acorus_calamus_k21_TIPcontig29_96bp
TTCTACTCATATTCCAAAATATCAAAACTTATTGATACAAGAGCAGAATATTCGGAGAGCTCTTCCGACCAGACAAATCAATCTGTAATTATCAGC
>Acorus_calamus_k21_TIPcontig30_90bp
TTCGGGGGTTTCAGCTATAGCCGAATGCGAGGGAAAGATTATTTATACCGATACTCATAAGATCGTTTTATCAGGTCATGGAGACACTAT
>Acorus_calamus_k21_TIPcontig31_93bp
GTTTATTTTGTACACAGCGGGGGGTTCTGTTTTTCTTTTAATGGGAGTTCCGGGTATGGGTTTATATGGTTCCAATGAACCAACATTAAATTT
>Acorus_calamus_k21_TIPcontig32_91bp
TTTTGATTCTATTGTACCTAATAGAATCTAATTCGAGTAGATAATGGGCATAAGTAGGAGTAGAATAAATGGAAGACAAGGGATAAGTGGG
>Acorus_calamus_k21_TIPcontig33_106bp
TCGCCGGCAGTCTGTTCAGGGTTCCAAACGCAATGGTGGCAACTAAACACGAGGTTTGCGCTCGTTGCGGGACTTAACCCAACACCTTACGGCGCGAGCTGACGAC
>Acorus_calamus_k21_TIPcontig34_87bp
AAGTATGGCTCGTAATAATCTATCTTCCGGGGCATACGATGATTCGTTGGCTGTCTGAGGGGTTAATTTACCTACTAAAATATCGCC
>Acorus_calamus_k21_TIPcontig35_135bp
TTAGAACACCGACGTGGGCTAAGTAAATCAATGGATAGTCTTGGTGCTCTTGGAAATACCTTTGGAAGTGAAGACTCCACCACTCTAAATGATACAATACAGATAAAAAAATTCCTTGTTAGAGTGATAGGGTCA
>Acorus_calamus_k21_TIPcontig36_92bp
TCCTTTTGTTTCGTAGGCTCCAAACATACTATGATGGTTCTGTTGCTTTATATATTTATCTCATCTGTGATTCCGCAATCCCAAAGTTTCTT
>Acorus_calamus_k21_TIPcontig37_95bp
TTGTAGGGTGGATCTCGAAAGATATGAAAGATCTCCCTCCAGGCCGTACATACGACTTTCATCGAATACGGCTTTCCGCAGAATTCAATATGTAT
>Acorus_calamus_k21_TIPcontig38_89bp
TAAATCTAAAATTCCAGAGTATATATTTTCAGATTTAAAATAAGGATAGGGGAAGGCCCCCTAAAAACCAAAAAAAAAAAAAAAAAGAA
>Acorus_calamus_k21_TIPcontig39_93bp
AGCGTCTAGGGTTCCTCGAACAATGTGATAACTCACACCGGGTAAATCCTTAACCCTCCCACCTCTTACAAAGACTACAGAATGTTCTTGTAA
>Acorus_calamus_k21_TIPcontig40_88bp
AATCTATTCCAACTATCAAGGAATTCCCAAGATTTTAGGCGGAATAGGAATTGTAATTGTTTCTACTTCTAGAGGTATAATGACAGAT
>Acorus_calamus_k21_TIPcontig41_83bp
TGAATATGGACTATATTCATTTTTCAACGAAAAGGGGACTTTTTTTTTTTACTTCTTTGCATAAACTCCTGATACTTACATAT
>Acorus_calamus_k21_TIPcontig42_108bp
CTTGTACCTGAACCGGTGGCTCACTTTTTCTAAGTTATGGGGAAGAGGACCGAAACATGCCACTGAAAGACTCTACTGAGACAAAGGTGGGCTGTCAAGAACGTAGAG
>Acorus_calamus_k21_TIPcontig43_87bp
ATCTTTATGTATAAGGATCCAAGATTACCTAGTTGAAATGATTTGAAAATCATAACAAACCTCCTTTGGTTTTTTTTTTTTTTTTTT
>Acorus_calamus_k21_TIPcontig44_100bp
AAGCCAGATGATGGAACGCGGAGACCTAGGATGTAGAAGATCATACTATGAGTGATTCGGCAGATTTGGATTCCTATATATCCACTACTGTGGTACTTCA
>Acorus_calamus_k21_TIPcontig45_95bp
TAGAAACAAGAAATTCAAGTTCCCCTTGATGGAACCTACGATACGAATCCTTATCTTAAAATCAAGTATCAACACAGCAGGCCCGGGCCTTTGTC
>Acorus_calamus_k21_TIPcontig46_107bp
AAGAAGTGAATATGTAACCCAAATAACGATAGATATGTCAAAAGCAGGCCCGATTACGCCCATTCCTAATCCTCAATGGAATGGAACGACGCGACGTAGGGATCCAT
>Acorus_calamus_k21_TIPcontig47_101bp
ATTAAATATGAATAACCCGTCCTCCTCTCTTAGAAACAAGGGGCGCTTCCGGTTCTGTCCGTGCTTCAAACAACCAATTTTGTCTTCTCCATATGACCATA
>Adiantum_capillusveneris_k21_TIPcontig1_108bp
GCAACGCGAAGAACCTTACCAGGGCTTGACATGCTGCGAATCCTCTTGAAAGAGGGGAGCGCCTTCGGGAACGCAGACACAGGTGGTGCATGGCTGTCGTCAGCCCGT
>Adiantum_capillusveneris_k21_TIPcontig2_8894bp
CTCCATCACCCCAAGATGGCGCGCTACCAAACTGCGCCATATTCCGTATATCTATCTATCTATATACACGATTATATCTACCCATCTGGTTTAGATTAAGATGTTTTTTATTTTTAATAAATGAACTAACTAAATAAGTGATTAATCTTCTTATTTCTTAACCTATATGCATTTCAAAACTTCTGTTACATCTTATCAAACTATGTAACAGTTGACTTATCGGTCCGAACCAATATACAATTAAGTATGTATTTGTTTCTATTTTGATAAGCCGCTATGGTGAAATAGGTAGACACGCTGCTCTTAGGAAGCAGTGCCAAAGCATCTCGGTTCGAATCCGAGTAGCGGCACGTGAAATAGTGAAATAAAAAAAAAAAAGACAAATTGTAAACTACCTTGATTACTTAGAAAATAAAGTCACCGACTTTATTGGTGATAATCCACTCTAAAGTGATTAATTCGTAATAAATTAAAAGAATAAATTACTGGTCTCCCTCAATTACGACATATACAGGCATAGAGTACATATTTGTTAATATTTCGTTTGTGATGTTTTTTTTCGTAACTTTGTTGAACCTCATCAATTTATTTTACAAAATTGATAAAATTGATCATTTCAGCAAAAATAGCATGACAATTGCTTTTTTCTGTACTACAGGATTTCTGATTACTCGCTACCTCCAAACCAGGCACTTACCGCTAGGTAATCTGTACGAGTCGCTAATGTTTCTATCGTGGGGCTTCTCCTTATTATATTCAATTTTAGAAGTTAGAGACCAAATTGGTTTATCGCATGCAGTACTCGCACCTGGTGCTATGTTGATTCACGCCTTCGCAACTTCAAGTCTTCCCCAGCAAATGCGTTCCCCCACGTTGTTAGTACCCGCTTCGCAGTCTCAGTGGTTAATGACGCATGTAAGTGCGATGTTGATTAGTTATATAACCTCATTGTGTGGGTCTTCGCTAGCAATAACTTTATTAAGTTTATTCTACGGCAAGGTAGGTAGTGTAACTTTGGAACACAAGTTTGAAAAACAATCTTTCTTTTTTTTGATGAACCCTCGTAAGAATCTGTGGAAACAAACCGGTGCAGAAAACTATTCCTACTTCCTCATCTCCAACTCACGGAAGTGCCAATTGATTAATTGCTTGGATAAGTGGGCTTGCCAAACAATAAGTTTGGGGTTTTCTCTGTTGACTATTGGTATACTTTCTGGCGCAGTGTGGGCTAATGAAGCTCGGGGATCTTACTGGAGTTGGGACCCAAAAGAGACTTGGGCGTTGGTAACTCGGTTAGTATATGCTACTTACCTTCATACAAAGGTGGATAAGAGAAAGATGGGGGAGGGACCGGCCACGACAGCATCTATGGGATTTTTCTTAGTTTGGATTTGTTTCTTGGGAGTCAATTTATTAGGAGTTGGATTGCATAATTACGGATGGTTAGCGTAAAGACCAGAAGGTTAATTTTGGCAAATTGAAGGAAAATAAAAAGGAAGGGGGAGATTAAAAAAAAAGTGGTTTGAAAAAAAAAAAAATTAATTGACAAAAATTTTAACTACATTGAGAAATTGGGGGAGCAGCAGGGTAGCAAAATAACTCCAAAAACCTAAAAGGAGAAACAGGAACAGACTTGCTAGTAAATAGATGTATTTTCCAAATGTCTGTTTCTGCCTCTCCATTTCCTGCAGATAAAAACAATTACAAAATTGCAGCTATTTCGTGTACAGTATGAATCTATTATATTAGCCTTCCAAGAAACTCTTTTCTTTATCCCATGCTTCTATGCCATAGAGGTGGTGTACAAATAAGCTTATTTGTTTGTACTAAATTCTCTAGGTACTCATTTTTTAGCTCAGAACGTTGAGTCATGTAAGTGGGAGGGAAGGGATTTCAGTACTCCCAATAGATAAAATCAAATTTGGGTATAAACCGATACCTAGTATTGGTAGGAGAAAACAAATTAGAATAAATAATTCTCTTGGACCAGGATCAATTGAGTAAGGATTTGATTTGTCAAAAAACCTGTAACCATAAAATAGTTGGCGTAACATTGATAGTAAGTAGATGGGAGTTAATACCGTACCAATTCCCTCTAGCACCGTAATTCCCGCCTTAAAGGCAAAAGAATATTGATTAGAAGTAACAACTCCCAAAAAAACTAGCAATTCCGACACGAAACCACTCATTCCCGGTAATGCAAGAGAAGCCAACGAAAGGGTGCTAAACATGGTAAATAATTTAGGCATTGAAATAGCAGCCCCTCCCAATTGATCTAGTAGATAAGTTCGAGTTCTGTCGTAACAGGTACCTGCGAGGAAAAATAAGGCAGCTCCAATCAAACCGTGGGAAATCATTTGTAATATAGCTCCATTAATACCTGTCTCTGTAAAAGAACCGATTCCGATGGTTACAAAACCCATATGAGAAATGGAAGAATAAGCTATTCTTCTTTTAAAATTGCGCTGACTCATTGAAATTAAGGAGGCGTATATAATTTGAATCGCTCCAAATAACATCATCCACGATCCAAGTAAAAAATGTGCATGAGTTAATAATTCCAAATTAATTCGAATAAGTCCGTATCCACCCATTTTTAACAGCACTCCGGCTAATAACATACATGTGCTGTAGTGTGCCTCCCCATGAGTATCTGGTAACCAGGTATGGAAGGGAAAGATAGGCAATTTCACGGCATAAGCCACCAAGAAACCTACGTAGATTAGTACTTCTAACGAAAGGGGATATGATTTATGTATCAAATCCTGAATATTAAAAGAAGGAACCTCGCTACCATAAAAACTCATAGTCAAAGCCGCCACCAATAAAAATATTGAGCCACCAGCTGTGTATAGGACAAATTTCGTGGCTGAGTATAAACGTCTTTTTCCGCCCCATAAACATAGTAGTAAATAGACTGGAATGAGTTCTATTTCCCACATAAAGAAAAAAAGCAAAATGTCTCGGGAAACAAATAATCCAATTTGGCCGCCATACATAATCAGCATTAAAAAGTAAAATAGCCGTGTATTACGAGTGATAGGCCAAGCCGATAAGGTTGCCAGAGTAGTTGCAAAACCCGTCAATATGACAAGACCGAGGGAAAGCCCGTCGATTCCTAATGACCAGTGAAGATGGATATTGTTTATCCAGTTAAAAGTTTCCAACAACTGGATTGACTGATAATCGATTCGAAAATGACAATAAAATATGTAAGTAATTGGTAAAAATTCCAATATGCAAATACCCAGAGTATACCATCGAGTGACTCTGTTTCCATTACGAGGCAGGATTGGAATCATCAGACCAGCAAAAATTGGGAGGGAAACGATTACCGTTAACCGAGGTACATTACTAATCATGAATTAAAAAAGAAATAATTTTTAATAGAGACTGTGTAAGCCAAATGAGATGACTCATACCCAACTTTGGAAGTCGGAAGTTTTGGGTATGAGTTGAAATGAATGATTTAGGGATTAACTTTTCAGTCCTACCTATTAATAAGCTAGACCCATACTACGGGTAGTTTCAGCCCCCAAGTAGACACGTACACTCAGAAAATCTGTTGGACAGGCAGATTCACATCTCTTACATCCCACACAATCTTCTGTTCTGGGAGCAGAAGCTATTTGATTTGCCTTGCATCCATCCCACGGTATCATTTCTAGCACATCTGTAGGGCATGCTCTTACACACTGGGTACAACCAATACATGTATCATAGATTTTCACTGAATGTGCCATTGAGTCTGTTTACTCCTCTTAAATCAATATGGTGAATTCCTAGTAGTTACTTGAAAAAAAGAAAATCTATTTTCCCCCCCCATAGCCGAATACTCCCGATAAGCTCTTTTCATCACTTTCAAAATCTATCCAATTAAGTTTTATTTTGTAAAAATTTCTCTTTTTTTTTTCTACTCGGGGGATAAGCTATATATTGAAGTTATGGTAAACTAAAAAAGGTGTTAGTTAGCAGATATAATTGGAAGAAAGTATCAAACTAATTTGTTGAGGTGAAAATATTGCCGCCGAGGGAAAATTCAACAACTAGGTGTTTAAAACTGTATAACCTATCAATCAATCACCATTTTAACAAATTCGATTGATCGATACGAGTAGATCTCCTGTTTCGATGTATAGAAAGGGCAATAGCTAACCCGGTAGCAGCTTCAGCAGCTGCAACGGCTATTACAAATAATGTAAATATTTCCCCAGTCTCTCGGTTGTCAAAAAGATTTGAAAGTGTAATGAAATTTAAAGTAATCGCGTTAAAGATTAGCTCTAGACTCATCAGTGCCCTAACCATATTTCTACTCGTAATTAGACCGAAAAAACCTACACATAAAAGATAAGCACTCAGAATTAGTCCTTGTTCAAACGTGATCTATTAAATTTCTCCTCGAACATTTTGATGAGTCAATCTATCTTTTTTTTTTTTTTTCCCGGGGCTTCAATATAAATTTCTATTTAAATAATTCTCCGTCGGTTAGAAAAATGTAGAATTTTTGTAGGGTGCTGAAGCAGCTGATTTCTTATTGACAATAAATGCATCTTCATTGCGTGCTAGATTAATTGCTCCCACTAAAGCAGCTAGGAGAAGTATCGAGAGAAGTTCGAATGGTATTACGAATTCTCCCAATAATTTATATCCAAGTTGTTGGACATTACTTCCGAGTGTGCCTGATGTAGAAATTCCCGATTGAGGAATGAGACTTAAGTCAAACCATTTAGTATTGTGAATCACAAAAGATAATGTTGAAAAAAGGATTGTGCAAGTCCCTGCAGTAATGATATAGCCTATGCCACGGGCAGTAGTCTCAGAACCTGCCGGTTCATCAGTAATCGTGACGGCAAATACGGTTAAAACATTTATGGCTCCTACATAAACTGGCAACTGCGCAGCAGCTACGAAATCTGCATTCGAAACAAAGTATAATAAAGATATACAAGTGAAAACCGACCCCGGAGAAAAAGCGGAATTAACTGTATTGACAAGTGATACTGCGCCTAAACTTCCCAGCAGGATACCCAATTCTACCGGTGCTAAAACAAAATCGTGAATTAATTCTGAGATATTCGTTAGACACAATTACTTAAGTGTTTCAGCTGAATTTTTTCATAGTGAATACTTAATTTTTCCTTTTTTTTTATTTTTAATCTTTATTCGACAGTTTTTGAGCAGACAGATTATCCAAAAAATTATTTGAGCAGGTAATTTGTGTGGCAAATTATGACTTGGGTGCCAAGTTTTCTTGTTCTCAAGATTTATCTCCTAAAAGAATTTCTTGAATTCAAAACTAATTGAATTGAAACATCTTCAGAGGCGGGAGGAGGTAAACGCCCCAAAGCCGTTTGATCAAAATTGAGTTCATGACGATTGTAACTGGAAAGTTCATACTCTTCGGTCATCGACAGACAATTTGTTGGGCAGTACTCAACGCAGTTCCCACAGAATATGCAAACTCCAAAATCAATGCTATAGTTTTTCAATTTTTTCTTTTTCACATCTTTCAGGAATATCCAATCGACAACTGGGAGATTGATCGGGCATACGCGAACGCGTACTTCGCAGGCAATACATTTATCAAATTCGAAATGGATACGTCCACGAAATCGTTCGGATGGTAATTTTTTTTCATATGGATACTGAACAGTTATGGGTAAACGATTCGAATGATCCAAGGTAACTGCAAATCCTTGACCAATGTAGTTTGCGGCTTCGAGAACTTGTTGACCATAATTTTGAAACTTAATTATTGCCAAAAACATAAAATTGATAAATCCAATTTCAAATTTACTTTTCGATACACATTTTCATGTGACAGGGGAGGACAGGTAATGCGTTTGTTTCCATACATTAAATTCAATAGTTTTAACTTGAACTGAAAATGAGGCGGATGCGTCAACTTATGAGTAATATTCGAAACGAAGCTGTCAGCAACGAATTTCCCGAAGCAATGGGCAGTAGAAATTTCCATCCGAGATCTAGTAATTGATCCATCCTGACTCTAGGTAGAGTCCATCTTGTCAAGATGGAGAAAAATAGGTAAAAATAGGATTTGGATAATGTAGTGGCAACCTCTACAATCGGTTTCAACGTGTCGAGAGACTTGTCAATGACACTTGAAGTTGAAACAATTTGTCCAAAATTTTCGACAAAAGGAATTGAGAAATCCCATCCACCCAAATAGAGAACTACTACAAATGGTGAGGAAGCTGACAAATTTAGGTGAGAACCAACATAAAATAAGCCAAATTTTATTCCTGAATATTCAGTTTGGTAACCAGCCACTAACTCCTCCTCCGCCTCTGGCAAGTCAAATGGCAATCTCTCACATTCTGCCAATGAAGAGATGAAAAAGGCTATAAATCCTATTGGCTGACGCCACAGATTCCACCCCCAAAAACCATATTTGGATTGTGTCTCAACTATATCAACTGTACTCAAGCTACCGGATAAAGATAGTCGACGGATTCTCCCGCCTCTATTTCAAAACCGTACATGAACTTAGATCTTCATACGGCTCCCCATCGAGATCATGAAGGGAGTAAATTCTCTAAATTGCAGATAAGAATCTACGCCCCCAATCAATGAGATTCTGTTTGCTATAAATTTGCTTCCGAATCTGTCTCAACCTCATCCAGTTTCTCAATTCTAGAAATTGTAATTTTTAAGCCCTGCATCTAAAAAAGAAAAGGTTGTACCCAACTTTGTTTGCATCACTTTTTCTCCTAAATTGCAGAATTTCAATGAGGGTTATTTCGTCCCAAACATTATCATTCAAGTGAATGGCGTTATACTCGAGAATGAAATGATGTAGATACACTACTCAGTTATCCCTACCGAAGCTGAGTCTATTTCATATGGTAAAGCGGGGAGGGGAACAAATGTGGGAAAGGTAGAGATAGGTACATCTATAAATAGATCTAAATATCCAACTTCATTCCCTTCTTTTTCCAAATAATTTGTTCTACGTATACTATTTAATTTACCCCCGCCTCGAAAATCTCTTGCGTATATTCGTGTTTCTTGCTCATCACTTTTTGTAACTCCAAGGGGGAACAGAAATTGACTGCCTCTTCCCATCCGCTTCGAGACTGGAGAGTGAATCACAGCCTTGGGATCATGCCTCTTGCATCGCTTGGATAAGTTTTCAGTTCGTCCACGAACTATTGGGTTTGACTCCGCAACTGCAAAAACGCTGTTTGAGTTCACCCAGATAACTATTTGGTTATCATCTAACGAAATTTTTACTGTTATTACAAGGTAAAAACGTTTCTATCTTTTTCATTCGTGCTTGGCGAATCGCACGTAGGGATATCGACAGTACACATAGAGCTAGGGGTATTTCGTAACTGATAGATTGAGCCGCCGCTCTGAGACCGCCTAAAAAAGAATATTTATTATTTGAACCGTACCCTGCCACAAGAAGACCCAGGGGTACAATACTTGAGATAGCAATCCAGAAAAAGACACCTATTCCCGAATCGGATAATATGATATGTTGGCCAAAAGGTATTACCAAATAAGTAATAAATACTGGTGTGACTACGACAGCCGGTCCGGCGGCAAATAACCAGGCATTACCCTTAGCTGGAATGATATCTTCTTTTAAAAGAAGTTTAATTCCATCAGCTAGGGATTGAATAATCCCTAGTGGACCTGCATATTCTGGTCCAATTCGTTGCTGAACCCCCGCGGATACTTTTCATTCGAGCCATGCAATTACTGAAACTCCCGTCGTGACTCCCAAAACTAGAAGAAGAGTAGAAGCAAAAATCCAAATTGATTTGGAAAGATTCATTGTAATTTCTAACTCGTCAAAAAGATGAATTAGTTTATTTCTGCAAAATTCGGTACTATTTATCATTCTAACGATCAACCTCTCCCATGATGATGTCTATACTACCTAATATTGTCACAATATCCGCGAGTTTCATTCCCCTAATCAATTGAGGGACAATCTGCAAATTTGTAAAACCAGGTGGACGAATTTTCAATCTCCAAGGAAAGACACTATCATCTCCAATTAAAAAAATTCCCAATTCTCCCTTAGGAGCTTCTACTCTTACATAATGTTCCTGTTTAGGCAATTTAAGAGTAGGAGAAGATTTCTTTCCGACAAACTGGTAGTTGAAACCGTTCCAATCTATTTTGTCTTTCTTTTGCACAAGACGCCGACCCTCTAGATTTTCATATGGACCTCCCGGGAGAAGTTTTAAAGCTTGTCGAAGAATATTTATTGATTCTTTCATTTCGTCGATTCGTACTAAATATCGAGCCAAAGAATCTCCTTCCCCCTGCCACTGAATCTGCCAATCCAGCTTATCATAACACTCATAATGATCAATTTTGCGGAGATCCCATTGAACCCCTGAAGCTCGTAACGAAGGTCCAGATAATCCCCAATTGATGGCTTCCTGTCTGTTTATGAAACCTACTCCCTGCACTCGTTTTAAGAAAATAGGATTTTTCGTAACTAATCGCTCATACTCATAGATTTTTGGCAGGCAATATTGGCAAAAATCCAAGCATTTATCGATCCATCCGTATGGCAAATCCGCGGCAACTCCCCCAATTCGAAAGTAGTTATGCATCATTCTCATACCCGTAGCCGCCTCGAACAAGTCATAAATCATCTCCCTTTCCCGAAATATATAAAAGAAGGGGGTTTGTGCACCGATATCCGCTAGGAATGGCCCGAGCCATAACAGGTGAGATGCTATTCTACTTAATTCAGGCATGATTACGCGTATGTAACTAGCTCTTTCGGGTATCTGAATATTTGCCAATTTTTCCGGTGCATTGACCGTAACTGCTTCAGTAAACATAGTAGCTAAATAATCCCATCTCGTCACATAGGGAAGATATTGCGAAGTTGTTCGATTTTCGGC
>Adiantum_capillusveneris_k21_TIPcontig3_906bp
ATGGATCCACAATCCATTGCCTTGATCCACTTGGCTACGTCCGCCCCTTTTGCCACTTGCTTTTGTTAAGGGGCTCCCCAAATGTGAACGAGATCCATCTGTTAAGCTAGATAGCTTATTTGGATGATACACATCCATATTAACTGCATGTATCTAACAAGACAACATAGAATCTGCAAAATGAGGAATGTACTCCCAACTCCTTCTACCCAAAAGATTGAAAGGTTACAAGAATTCAGCGAATCAAATTAGTAACTCTTTTCAATTAGGAAATCCCGGAAGGATATTCCAATTCTTCGTTCTTCTCAATTCGAGATGGGAAACTGATGACCGTGAGATTGTGACAGTCCGTTATCCTCTCCCTTTTTGCTCCACCGTACGGACCTTACCTTTTCCTTTTCATTGGATACCAAACTATATCTTCTTAAATTGAAGGGTTTGGTATCCAGCTGTGCTGCCTAACCAGACGGATATTATCCGTTTATAGAAGGGGCGTCGACAGAGGCTAAGTCTAAGGGGAAGTTATGAGCGTTACGTTCATGCATGACTTCCATACCTAGGTTGGCGCGGTTTATGATGTCAGCCCAGGTGTTTATAACGCGACCTTGGCTGTCAACCACAGATTGGTTGAAGTTAAAACCATTCAAGTTGAATGCCATAGTACTGATGCCTAAGGCGGTGAACCAGATACCTACCACGGGCCAAGCAGCTAAGAAGAAGTGTAGAGAACGAGAATTGTTGAAGCTAGCATATTGGAAGATCAAACGACCGAAGTAGCCGTGAGCAGCTACAATGTTGTAAGTTTCTTCTTCTTGACCAAACTTATAACCTGCATTGGCAGACTCATTCTCAGTAGTTTCTCTAATCAAACTAGAAGTTACCAAAGAACCATGCATAGCACTGAAT
>Adiantum_capillusveneris_k21_TIPcontig4_2857bp
TCAAAAAAAAAAAAAAAAAAACCTGTTCAATGTTCAAATAGATAAATAATTTTTTTGTTCCGCTATTGTTTCGCACGTATCTTTGGCACGATCGATCTTTGGGATCAAGTGACCGGGGCCTAAACGACTTGTTCATTTCAACTAGCCATAGATTCCGACAGCTAACACTTCAATTGGCAGATTCTTTTTTTTTTCCATCCATTTGATTACTGGTGGAATATTTGATTTCAGCATGGTAGGTACAAATCAATTGGCAAAAAAATGGTGGAGACGGTTCCACCGGCCTCGACATACCCGACAAGTTGGACTATACGTCAACCCAAACTGCATCCTCTTCCCCGGGTAGACGAAAGGGCACTTTTGGAACACCAATTGGCATATAGAAATTATCAAAACGTCTTGGAGTTACCTCTGAATTGTGGGCGTAAGTAGGAGTTGGGTCGATAATTATTAAGTTATTTCACATTGTAACACGTTTTACGGCATGGGTCGTTAGATCTCCAATTCTGGCAGATATTATCTAATCCTGATGGGACCAATCCTTACGTTGTTACATGGGGAATGAAAATGCTAAAATATTCACGCCTCCATCCCTATCCGGGGGGGGGAGTTGCTGGCTTGTCCCGATGCAGCTACATATTTGGTACAATCAAATAGGCAAAACAAATAAAAATTAGGTTTCTCGTCGAAGATTAAAAACATTGTTCGTTTCCCTCCCACTCTGTCGCTCTAACTACGAGCCAGAATATCTTTTTTTTTTTAAGTGTTTTGTACGGCAACCTCTCTCTCATTTCCCTAGGATGTAACCCTATATTATATTGCAAGAAAGTTACGCAGTGATCAGTTGTCTCCAATATTCAAGAAAGGGGTTTTTCACGGGTTTGCCTTGGTATCGCGTTCACACCGTCGTATTAAACGACCCCGGTCGTCTAATTTCCGTACATCTGATGCATACAGCTTTGGTCTCCGGCTGGGCGGGCTCGATGGCTTCATATGAATTAGCGGTTTTTGATCCATCTGACCCCGTTCTCGATCCAATGTGGAGGCAGGGTATGTTTGTCATTCCCTTTATGACTCGCATTGGGGTATCAAAATCTTGGGGGGGTTGGATTATCACAGGAGATACCTCAACAGACGCGGGTATCTGGAGTTACGAAGGCGTAGCCGCAGCTCATATCATACTATCTGGCTTGCTGTTTCTAGCTGCTATATGGCACTGGGTATATTGGGACCTGGATCTATTTCGTGACGATCGTACGGGAAAACCATCCCTGGATTTACCTAAGATATTTGGAATTCACCTATTTCTTTCAGGAGTACTTTGTTTTTCATTTGGGGCGTTTCACGTAACTGGTTTATTTGGTCCCGGCATTTGGATCTCAGATCCATACGGATTAACTGGAAAAGTGGAACCCGTAGACCCGGCTTGGGGGGCTGAGGGCTTCGATCCATTCATTCCAGGCGGAATAGCGTCGCATCATATAGCAGCAGGAGTGTTAGGTATACTCGCCGGATTGTTCCATCTAAGTGTCCGCCCTCCCCAGAGGTTGTACAAAGCTTTACGCATGGGAAACGTTGAAACCGTATTATCTAGCAGTATTGCCGCCGTCTTTTTTGCCGCCTTCGTAGTTTCTGGAACCATGTGGTACGGATCCGCCGCCACTCCGATTGAATTGTTTGGCCCTACCCGCTACCAATGGGATCAAGGATATTTTCAACAAGAGATAGAAAGACGAATACGATTAGGCGAAGCTGAAAATCTCAGCTTATCCCAAGTTTGGTCAAAGATTCCGGAAAAATTGGCTTTTTATGATTACATTGGCAACAATCCTGCGAAGGGTGGATTGTTTAGGGCGGGTGCAATGGACAACGGAGATGGCATAGCTGTCGGTTGGTTAGGTCATGCCCTTTTCAAGGATAGGGAAGGACGTGAGCTGTTTGTACGCCGTATGCCAACCTTCTTTGAAACATTTCCGGTCGTCTTGGTAGATGGAGAAGGTGTCGTAAGAGCTGATGTACCATTCAGACGAGCGGAATCAAAATACAGTGTTGAGCAAGTGGGTGTAACCGTAGACTTTTTCGGTGGCGAATTAGATGGCGCCAGCTTTAGTGACCCTGCCACAGTAAAGAAATATGCTAGGCGTGCTCAATTGGGCGAAATCTTTGAATTTGATCGTGCGACTTTAAAATCGGATGGTGTATTCAGAAGTAGTCCACGGGGTTGGTTCACTTTCGGTCACACCACATTTGCTCTCATTTTTTTCTTTGGCCACATTTGGCATGGCGCAAGAACTTTGTTTAGAGACGTTTTTGCCGGCATCGACCCCGATTTGGACGCCCAAGTTGAATTTGGTGCATTTCAGAAGTTAGGAGACCCAAGTACCAAAAAACAAGCCGTTTAGAGGATTTCTTCTTACAGATCCCGTCGAACTCGATAATTAGGGAATTCCTCTTTCTCTATACCAGTTACTTGGCCGGATCAAAGAAAAATTGGATCGAAAAATATTTCTTTTTCAAGATTCAATTAATTACTTTAATTGAATAGGTTTAACCACTTCGGATTCAAGCTGATGAAATGAAATTCTACTGGAGTGATACCTACTAATTAGTACGAGAGAGATTTTTTAAAAACACCAATTTATTCCCTAACCCATGGAAGCACTGGTTTACACATTTTTGCTGGTAGCCACTTCAGGTATAATTTTTTTCGCAATTTTTTTTCGAGAACCTCCTAAGGTGCCTAACAGAGGTAAATAAACAAAAGATTCCTTTGCCTCAACCTAGAAAATAGACACACATTTCTGTCTTATCAACGAAATTGTCGAGACAAGGAAAATAAGATTAATTGGAGACCTTC
>Adiantum_capillusveneris_k21_TIPcontig5_137bp
ACCTTGTTACGACTTCACTCCAGTCACTAGCCCTGCCTTAGGCATCTGTCCCCTTGCGGTTAAGCCAACGACTTCGGGCATGGCCAGCTTCCGTAGTGTGACGGGCGGTGTGTACAAGGCCCGGGAACGGATTCACC
>Adiantum_capillusveneris_k21_TIPcontig6_7325bp
TCGGCTGTTAACCGATTGGTCGTAGGTTCGAATCCTATCCGGGGAGATCCGTATCTACGTCAAGAATTTCCACTAATACTAATTAGGATTAGGAGAGCTGTATTTCACATCACACATATGCCAAATCAAGTTGGCGTGACCCACCAACCACTGAATGGTTTGCTATCGCGCTATTTTAGGCCTCGACACCAACGAATGGAAACGAGAATATTGGCACGTTCCGTTCTCCCCCCCCCCCCACTTGACTAATTTAATTGGCCCATTCCAGTCATTCGATACACCGGATTGATTTAAAGTGGAAATTCTTAGATTTCGACGCCTCAATGAGATCCTTGGAGCTACTTGGGGAGGGTGAGGGGGGGGGGGGAAATCCAAAATCTTATCGAGGATAGTTATTGGGAAGACAAAGAATTGTCTTCGTTCGCATAATTCCTGCGGAATAACCTATATCACTCCTTCCAATCCTACCTCTCAGTGGAGAGACTCCTAATTCCTATAGTAACTGTTCTCCAACTTCTTTTCTTTTTGAAATGCTATAATTAGATTTTCCGTATCAGTAAAAGGAAAATAGAGATCTTCCTCCTACTGAGTGAGTTGGCTTCCAATTCTATGGCTAGAGATCTAAACGGAGTGGGGAGTATCTAGGTGAGGAAACAACAGTTGTTTCATGACATCGAACTTTCATGAAGGAATTGTTTCATTGTTCAATCCAGTGATGCTTTACCAAACCGAAACGGATTGGATAGATATTCATAAGTTTCAAGCAACATATTATAAATAAGAAAATCCCGAAATGGGGAACGGTTCCGTCTCAGCCATTTGTTTCTATGAACCAGAAGCCTAAACCGAAGAAATCGTTCCGGGAAATCCTCCGCTACCGCGTAGCAACCCAAACGAACGGGAGTAAATATCTGCGGATATTGCAGATGTATATCTACGGAAGAGGTTTCCCTGACGTATTCGGAATCTCGCTCCTCCTCTTCCAGAGGAAGATTATTCCGCCGATTGAGAGATGAGTCGGGTTTCAATTTTGGATTCTCTTCGCTATAGAGGAAAAAATCTTTAATTTTATTATTTGACATCTTCTGAAGGCGCTGCCTTCTCATACCGTAAATGGTGTGAAGCCTCCGTGCCAGTTCTTTCGTTGACAACAAGTTGCGGCGCAGGGAAGGAATGTTAGGGTCTGGCTGGAACAGAAGCATGGGGTCCCAGATGAAGCGCCCCCCGAAGAGTCGAGTCATTTCATTCAATCGATCACAATGTGTTTCATACTCATTAGATGAATCGCCAGAGATTCCCAATTCGAGAAATTGCTCACGTAACAACATATTATCCAATCGGTTTTCCAATCTTTTAATGGAATTATCTGTTCCATTAGTGACAGATTTCTCGAAGCTGAAAAGATACCCGCTTTTCTCGCGCCACTTACTTCTCTTTCCCCTAATCTTACTGAATTCAAAATCTTGTTGGGGTATGTAATTCTGATTGTAGTAAAGAAGAATTAAGTTATACAAATGGTTGGGTTCGGATAATACCCCCATCAATTCGTAAGTCCCGCTTCGCAGGAAACGGAGACGCCAAGCCTTGCGGGACCAAGTAATCTCACGCGATATCTCTGCCGCTGAGTTTCTTAATTCGGGTGACTGTTGCATCTCGAAATCGGTTAGACTACTAATTCTCCCTCTTTTCAGAGATTTGGAAGAGCGACTTAGAGAGGTTACACCTGAGCAATACTTGGGTTTTCCAATAGGAAGAGGGGGAGGAAAACTATTACTGCGCCGGCTCTCTCCCCTACAAATTTCCGGACGTGGGAAATTATTCGAGAGGTTTTCTAGGACGCCACAAGCTAGGTTTAAGTCATTCTCTACGAGTTTGTCGATAACAATGAAATTATCTTCTTTTCCCCTATCCATTTGGAACGAATCGCGAGCTACTAATTTGGCTATTAGCTCTGGGAGATGCAAAAACATAGTGAATTCATCAATTGTTGATTCGGTTGTTGAAGGTTCCACATACCAGTTAGACAAGTAATAAAATCGCATTTTTAACTCGTCACGACCAATAAATGGAAAAGTTGTGAGAGAAATATCTGTCAAACTATTCTTTACTTCTGCCATCTTGTAGGAAGAGATTTCCCATTCAGAATTAGATTCCATCTCATTGCCCATATCACTAACAGTCGAATGTTGCCTATGCAAAGCTAATCCAATTGTGTTGCTACATACAAACTTTCTCCCTTTGGAAGTACCTATCAATAACGCTTCATTAGCGAGAAGAAGTAAATCTCGTTTACTATAACCTGCAGTTCCAGACACAGTACTCTCAAGAAGAGTCGGATTAGCCCCTACCTCGAAACCTTTGATACGTAATAGAATTGACAATTCTTTCTGACGTTGACGCCCATTGGACCTCCGAAAATTTATTAATTAGTTTAACCGATTCGGAGCTACTGAAGCTGGATCTATCCTCGCAGGTACGTGAGTCGTGGCAATAACGACATTCTCGCGGATGTCGGAGTTGCCGAGCTTGTGACCAATACTCTTCAATATTTGGCAAAGTAGAAATTTGGGATCAGCTTCTAGCTTATTATACGAACGACAAATATTCAATTCATGAATATCTTGAATCCATAATGTACAAGGAGACATTTCTTTCGCTATTTCAAAGACGATATTTAATCGGTGTACGCTCTCTTTCGAGATGAAATTTCCACGTACATTATTGAAAAAAGATCGGTTGTATATGAATTTTTTGAGTGGTAGTTTCACCACTGGAAAGTAGGAGTTGGATGCTACATCTCTAATAAGAGAGGATCTGCCAGTTTCTACAGGTCCTACTAGCAAAATTCCTTTGGATGGTAATAATCCCGATTGGAGTGAAATAGGTATGTCACGACATGGCATATTTAGTAGACTGTCTCTTCGCCTTGTTGTTGCCGAAAATAGAATATCTCTCCCAAGGGCGGAAAAAGCCCACTTCTCCGCAGGATCCAACTTACGAATCTTGTGACCCAATAGATCATTTTGCCAGAATTGAAGTAAGTATGCCAAAACGTTGGATCTATCTTGCGGGTAAGGTTCATGAAAAATCTTGTTGCTCGATAAATCATAATTGAATTTTGATTTCGATGCATACCTGTAGAGAATCTTAGTCGTTACCAAATGTTGAGTCAGTAGTTCTTTATTACTATCTAAAATATCAGAGCTTTCTCTACGAAATATCCACGAATCAATTTCATTTTTCACGAAAAGGAAAAAAAGTATATTACTTACACAATTCAAGAATCTATTGAGAGAATGAATTAGTAGATCTCTTGTTAACATTTAGCTTGTCGGGGGGGAATACATTACCTTTCTCAAATAGGATCCACGCATTGGGTCTGTTAAATAGTCAATAGTAGCAAAACGTTTCCACAAATGAAAGGAATTGGAACCCGAAACGGCAGACAAAGGATGTTTCAATGACAGGAGAACAAGTAATATTGAGAGGATGCAGCAATAGGAGATAGGCCTATTGGAAAATTGAGATACCGACCATTCCCCCGGATGTAAAATCTCCGCTTTATCAGGGATTTTTTCGAGAATGAGAAGATCTGTCTCGGATGATATAGTATTAATAGAATTGTTTCCGAATATCAATCCTAGCCTTTGCAGGCTTCGGAGTAAATAGCCCTTCGCGCTACCTACTAAACCCCTAGCAATTCCTTCAGAAATTCTACGAAGATCATGATTTGAGTCGTAACTTATCTTAAGTACTATTTCCGGATATGCTTTTGTAATTAGATCGCAGAAGTATCTCCACCAGGTGGGGGTAAAAAACAGGGGTATATAATCTCCCAATAAGCTCCAATTTTCGCCGATACTGTCTCTCCAGAAAATCCAAGAGATCTTATATCTGTTCAAATCTTCTGATAATTCATTGAAATTGATGAAATGGGACGGGCAAGTAGCTTCTTCCCGGGCAGATGAATCTGCGAACCCCGCATCTTGGCGGGTAACATCCTCCCCAATTGATCCCGCTATAAATCTTGATGTTACGCCATTGAATAATGAGAATCTTAGCGACCAATAAGGTGTATCCAATTTTTTCGGTTCCCAAAAATACTCAATAGACAACCCGTTTCGATAGACTTGACTCGTGGGGGAACCATTTCTCGAGTCTAATCCATCTTTGAAAAACTTCTCCGAATTGACTCGATCTAATACCAGCAGATTCCGACGAGGTTGGGTTCGCTGATGATCCGACCACGAGTCGGAGTTTCTCGACGCCTCCTCCAAAGAAACTCCATCATTACTACACGAAAATAGGAACGAGTCTGTCGCTTCACGGGGGGATGAGCTCAAACTTGCCAGTAACCCATTCAGATCCGAAATAGAATTGGGAAGTCCATCCAAATGAGTTACTATGGTCGCGGATTCATGCAGGTTAGGCGAAATAAGTTGAATTGGTGTGAGTAAGTGATCAGCTACCTCCCCTGCCGTTTGTTTCGAAAAATTGGATGATAACGAATCTGACAATTGGAGGTGAATAAGTGAAAGGATATCAGATGAGGAGATGGCTTTCTCGTCGGAGCTCAAATAAAAGTTTTCTAACACGTCGAGATAACTATTGCTACAGTTCCCGACGAAGAAACCCCTTTTGATTCTCTGGATAAAGTTGTTTCCAGCCCGGCTCCGTATAGGTGAGTTGTTTATTTCATCCATTTGATCGGAAATGTTTTTTGGAAGACTCTCACCAATATTCCTAATTGAATTCCCCCCACGGCTTAAATCACACACAAACAGATTCCAATTTTGTCTCCCCATAATAGAAAGAGCCTCACCCGAGAATCCTGCTCGGATAGCTTCGATGCAAGACAACCCGAGAGAGGTGAAATTCGACGCAGGTTTTAGCGCAGTCGAGGAGCCTACCGATTTTTCACTTGTTAACAGTCTAGACTCGACTAAGAAACTTTTTCTTTCTTCAAGAATTGTTTTGAAAAGAAGTATCTCTTCGTCAATGTAACCATCGGATAAACTTGAGAAAAAATCAAGCTCAATACGATCCATTTTGTTCAATTTTTCAAAATCTATGTCGTCCAATTTTTCGATGCAGTAATCAACGGTATCTATCAGAATTTTCTGGCGAGTAGCCTCAGCAACAATCATTTTGGAAAGAAATAACACATCGAGAAATCGGTGAAAATATTTCTTGGTATGTCTATTGGTACTACGGAGACTGACACCAGTCTTATTTAGCAACTCGTTTCCCACTAGTGACACACGGCAGATTAATTCTGCCAAGTTGTACTTCATTGCTTCTCCCAAGAATTTCTTAACAGGCGAAACATACAAATTCCGTGTTGCATCGAGCCGTCTATACAGATTTGATTGAACATTCCTACACTGACCAATATGGGAGGTAACATATTCGTTCGATAGACGCTCTACGTCATCCTTCCACTTGAATACTGTTTCTTCAGTTGCAATTCCCGTGAAACTGATGTATACTCTGCCACCCGTCCAGCCATCCAACCAATATTTGATTCGGAAGAAATATTCAGTGGATAACGCACAAAAATAATCGTGGAGAAGAAATATGTATGTTGAGTAGAGAGGTATGATTCTATTTCGCCCATATAATCTAACTAGAGAATAAATTGAATCTAGGTTCCCCCCTCCTTCCAATTCGTCTAAAAAATTAGTATTTCCATTTTGATTAGTTGTTTCCCTAGGTATCTCTAAGGATGCTTTAAAATAGGTTGGGAAAATCTCAACGAAGTCGAAGTATCCGCCACTTGCTAACCTAAGTTTCTTGCCAGATATTTTGGTAAACGGCATATTTTTTTTCATTCCCGATGGAAAAAAGACTCTCTCGGATTTGATCCTATTACTGACGTCAATAACTATTTTCCCACCAAGAGGAAGGTTTGATTTCCTAATTATCGAAAGGAAGTTGGTGAGTCGGTTTATTAATTGATTTCTAACTTGTGAATAAGCATGTAGAACGGGAAAGCCTCCCTCATCTTCTCCATAATCTAATCCAGATATAGAGTTGCGAAACAATATTGTTTTCTCACGAGACGTAAACGAATACAAGTTGGAAAAGACTTCTTGCTCAGAGGGAAATGCCGATCCGTCCCTCCGGGGATCGGCTGAATCTGCGGATTCAGATTCAAAGGGGTACAATACTACGGAACTTAATGAATTGTTTCCCAACCGTATTGCTTGTAACCGACCCAGATCTTGCTTGTCACAGATTTCCCGGAGAAGCAACGAATCAAAATTGTTTTGGTGGCAGTCACTTCCGTTTTTGGAAACTACCAAGTTTTTATAGAATTTGAAAAACCTAACTAAATCTTGCAGATACCTACCCCCACGAACCACTTGAATCCCTTCAGTTTTCCCCTTGAATCTATCCCCGCCAAATAGTAGGGAATCCCTCCTCATTATGCGTGCCTTCCACCTACCGGAAGGCAAGGGAGTCGTGACATCATAACGGATTTCTCTTTCCTCCTTTGAAGAACTTGCAGAAATTGAAATATCTTTGTTCAAACCTAAGTAGTAGGGCTCCAGTATTTCTCTCTTCCCATCTCTTCCGACGGATAAAAATCTCTTGAATTGGAGGAAGCAATCGTAGGAGAAATTGCCATAATTTTCCGTCTGTTTCTTTCTTATCCCCTCACCTCCATCAATGACTTTTGCTAATACAAAACCCCTATCAATCGAATTTTTGTAACTCAGGCAATGCATAAAAATTGGTATCGCCAGCAACATCAGCATTTCCAGGGTGACGCCACTACCCCTCATTATTGAATGACGCAGATTACGTAGAAACAGTAAACTTAGAAATCACAAGTCAGATAATCTGATGAAAGGTTCAGCAGTGGAAGCTGGACTAACTACAAGTTCTTCGAGATAGTGGTTTTTCAATGATTCGGAGAAGTAGTTTAATGCATCGATTTCTAAGAAGTCCCAAACTTTAGATGAATAATCTCGGCCCCTTACTCCTCTTCCTTTTTCTATCACCTTTTTTACCATAGCTTTTTTCCCATATTAGTTCTGAGACTACTTATCTATCTATTTCCCATATTTATTATACTGAGAATTTCGAACATTTCAAGATGTGATGGAGGAAATCTATCAGACGAGTCTGGTTCTTTCCGTAAATAGTTGCATCCGAAGCTGGAATGAAATTGGGAATTCTCAGATGTTATTGTCGAGGAGACCCGCATATATCCCACCCAACTCGGCAAATTTTCCCTGCCTTAAGCGGGCGGAGCAGTAGTATTGAATTACTCGGATGGGCGAACGACGGGGATTGAACCCGCGCGTGATGGATCCACA
>Adiantum_capillusveneris_k21_TIPcontig7_2752bp
CGAGAGGACCGGGAAGGACGCACCTCTGGTGTACCAGTTGTCGTGCCCGCGGCAAACGCTGGGTAGCCAAGTGCGGAGCGGATAACTGCTGAAAGCATCTAAGTAGGAAGCCCACCTCAGGATGAGTGCTCTCCCACTCGTACTTCCTTGGGAGGCTTTGGGCGCGGAGCGGAAAAAGCCAAGGCAACGACAACCCCGCGAAACGCAACAAAAGTCTCCGATTCGATAACCCGAGGTAAGGTCACGGCAAGACGAGCCGTTTCTCACTACGATAGGTGCTAAGTGGAAGTGCAGTAATGTATGCAGCTGAGGCATCCTAACAGACCGAGAGGTTTGAACTTTGTTTCTGTAGAACTTGATCAAATCGATCAGGCAATGCCACCCCTATTATTTGATTGTGTGACAGCATCAGTCTCAAAACTACTTCCCCTTAGCTTAGGGGTCTGAAATGAGATTTCGTACTGCTTCTCCATCCAAAGGATGGACGGAGAAGCAGTCCAAGAAAGAGATTGTTCGGGAGGTGCACCCTCCCCTCTCCTCTCTGGCGTGTCGTCCTTCCGGACTGGATTCGTAGACTCGAACTAGTGAGTTATTCCCTAATCTATGCGTATCCCCTCCACTCTCAGAGATTGATATCCTGGTGTCCCAGGCGTAGAGGAACCACACCGATCCATCTCGAACTCGGTGGTGAAACTCTACCGCGGTAACAATACTGCAGGGGGGGCCCTGCGGAAAAATAGCTCGACGCCAGGATAAAATAGAAATAAAAAAAAAAGCGGGATGCCCTTTGTTCTCGCGGGATTTGTCTCCATGATATGCGGAACTACATTTAGCGATCTAGCACATCCCTCGACTCCTTATCGACTCGGTGAGGGAAAAACAATCCAATGAAAGAGAGTCCTGAGCTTACGCGGCTCTCCCGACGGGATAGGTGGGATGGGGGGGGGGGATAAAACAATTTAATTCTAGTCCGATCCAAGTGGATCCCGGAGCGGATCCAGTAGAGGTGGGGCCTGTAGCTCAGGGGATTAGAGCACGTGGCTACGAACCACGGTGTCGGGGGTTCGAATCCCTCCTCGCCCGCAACCCTTCATCCTCGAAGGAAATCTCCCTCCCATCTTGCCTGGGTTTGGGTTGGTACCCTGCATTTTCTCTCGGGAGTAGTCGGCGTGGAGAATAAGCCGAATCCAACATAGCTCCATTTCGATTGGAGATGGAGCATCTTATTTACCTACTGCTTAAGGAATTAATGAAACCATTTCTTATAAAAAAGAAAAAGGATGGCGGAAACTTCGAGTATCTGGTTAGGGGTGTCTAACCAGATACTCGGTCGGTTTAGGAATGGGATTTTGAGTCTCATTTAAAGGATTTTGAGTCCTTTGGAAACAGGGAAAGAATGGGTTTTCAAAATCCCATCCCCTGCCTGTTTGGGGAAATACTAGGATTTTTGGTCCATCTTATTCACATTCAAATCTTTTTTTTTTTTTAAGAGACGAATCACGTCCGTGTATCAGTCTAAGCCGCCACTTCCTACCCCTCCTTCTTCTCTATCCCGTAAGACTATTCTTTGAGTACCGCATTGGGGCGAGACCCAATATCTTCTTTGCCGCCCCACCCTTGGTTTGGAGAGGGGAAAATAGAAAAGGTGGGACTTACGACCTTACCTATCTATGGAAACTCCATAGAATGATAAGAGAGACTCTTAGTAGTCAACAATCCCAGGATTTACATTCCATTTTTACGGATTGGTACTAGGGAATATTAAATTTCCCAAGGATTTCCTTTTCTTTTGATAGATTTAGCTTCGGGGGACACCGAAGCAACAGGACCCACCCGCATCTCGATACGAAGATCGGTTTCGTCGCCACTTAGTTCGGAGGGGCAAGGAGATTGACCAAATCAAACTTTCCCGCCCGGGTTCTTTTTGCTTTCTCTTGGTGGAAAGCAAGGGGTCGGGAGACTTATTCCGGAAATGCAAGACGACTTTTGTTCCGGACGCCTTGCGAGGATTCGAACCTCCGTCCGTATTACGCATCACTCAATTTTGTGTCTGGTGTGCCTACCCTCGTTTCGAAGCAAAGGAACGTGAGGGAGTTCTGTGAACCGATTCAATTGTACCAATATCTCTCTAGTCCTGTCAACTCCTAAACCGGATTTTCATTCCTTTTTTGCTGGATTTAATAACTGCTAACTGGGAGACTCCACTAAGATTGAAACGAAATCCACAAACCTTTTTAATTATTCATCGATTCCCCGGGTAGTGGTAAGGTTCCAGTTCATACTGACTATGGCCAAGGGTTCAAATCTAGTCCCGCCCGCGATCAATCATCTCTCAATGTTTGATTCCTTCCTCGTACAGAGGCCTCTTTTTCTCATGACCTGACAAGCCCACGCTTGTCTCACAGGCAAGTCTTTTCACCAATATTGAGAAAATGATGCCATATGAATACACAAAAAAAGGGGGGGTATTCCCCCTTCGCCTAAATACTCGGCTGGATGTAACGGCGTGGGTTGTTACTGCGCAACTCCAACTGTGCACTGCGCGGAAATACTTCTATCTTCTCCGGAATAGACGAGGGATCATTTTCCTAGCAAGTGATTCTGGGTGCAAGAAGACAAGCTAGATATGAGAATGCCAGGATCAATTACCGAAGAAGATAGAACTATTTCGTAAATTGCACAGACGAACTAGTTGGGATAGCCGAACCAGCTTTTAATTCATTTGAGGAAAAAAAAAAAAAAAGAAGAAAGA
>Adiantum_capillusveneris_k21_TIPcontig8_107bp
TCGGCAAAATGGCCCCGTAACTTCGGGAGAAGGGGTGCCTCCTCACACGGGAGGTCGCAGCGACCAGGCCCAGGCGACTGTTTACCAAAAACACAGGTCTCCGCAAA
>Adiantum_capillusveneris_k21_TIPcontig9_2349bp
AGGGATTCGAACCCTCGGTAGCTAGAAATCTACATAGCATTTCCGGTGCCACACCTTAAACCACTCGGCCACCTTTCCCCGAGCTGCGATATTTCACCAGTGAAACCTCTGATTTTATTTTATGACTTTAGGCGATGAAGTGGCAAGTAATTTGCGGGTATCCGTTTCACTAAGTACCCCTCGAAATAGGGGTGAAACGTGACGGAAGTTTCCGACACCAATTAAAATCTCATTCCACTTATCACTCGACTACTTCTCTCTTCCAAGTTATTCTCCAAATAGATTTCTTACCTTTCTTCCGTAATTTCAACTGACGGATTAGTAATAGGTGAAGTAATAAAAAGAAAACAAGGAGTAATTTTGATTATGCCTAGGTCGCAGAGAAATGATAATTTTATTGATAAAACTTTCACAATTCTAGCGGATATTCTCATACGAATTCTACCTACTACTAAGAGGGAGAGGGAAGCTTCTATATACTACAGGGATGGTGCGATTCGAGAAGGGAGGTAATTTAGCACTATTCCCACTTAATTGGAGAAAACTCTCAATTTGAAAAGCCCACATTTGAGAAAGGTGTTTTTCGAATGCCGAACAAATCCTTCGGTTGCGTATCCACGATTGATGCAGCCCCGCAAGCTACGGCTCCCGTCTCCCGCGGATCGAGGTATCGAGCAAGCAGGAGGTTAAACCTGTTAATTGGTGATACGTGGAAATCTTAGGAGTAAGCGTGGAGGGGGTATACACCACTAGAGAAATCGGCAATACAAACTCTTCGTCAACCTCTTAATTCAAAAGATGTTATGCGTTTTCGACAACTCCGGAGTCGCGATAACGACTAATTGCGATTGGGGTAACAAGCAACCATCCCGTTTGTATTTTGGATATCCCTTAGATCATCGGAGATTGCCGGGGTGAATAATCCTCTGAGAAACAAAGCGTTGGGAACGAAGAAATTGCCAGGGAGTTTAGCTACCACTAATTCATTGACGGCAACGCAATCGATCCAATAAAAAAAGAAAACTCCTTGTAAGAAGGATGGTTAGATACCGATTTTGTCATACACTAACCCCCGCCTGGTTAGAAATCTTATCAAGAGCAGGAGTAATGAAACTTCTCAAATTGCTTCCTCGTAAATTAAATTGGGCAGGAGGAGCCGTATGATACAGAAGTTTCACGTGCGGTTTTGAATCGGGGCTTTTCTGCGTAAGCAACCGTAACGGATGTCGGCCCAATCAGAGGGAGAATATGCAGAAGCTTCGGGAAGTTACTACAAAGCCATGCGTTTGGAGATTGATTCTTACGACCGAAGTTACATACCCCACAATATAGGTCCTATTCATACCAGTAATGGTAACCATGCAAAAGCTTTGGAATACTACTTTCAAGCGTCGGAGCGTAATTCCTTTTTGCCACAAGCTTTTAATAATATGGCTGTGATCTGCCACCACGTGCGACTATCTACACCTCGGGACTCCTCGGTTCATGATCAATCAACCGATAAAAAAAAAGGCTTCCCCCAAGCATCTTTCTAGACGGGAGTTGCCACGAGCTGCGGGATTTAGCCCCCTTCCAAACAATCCGAGTTCGGAGGAGGTAACCGGCCTAACCTTCCTATGGATAATTTAACTAAATAAGGGGATGCAGCGTCGTAAGGATTTCTCATTGAAAATCTGGATCGATACAATGAAGCTGGCTCATCAAAGATTTATGCAACTCGTTTCTGTAGAAGAGGCAGTTGAAAAAGCACTAAGTGGCGAGACACGGCGTAGTACCAAATCCCAAAGGAAAAAATTTCTCTCATTTTGAAAGATCCATGTTGAGATAGGGTAGTTAGTGACGGGAGAGATTTTTATTCTCTTCCCAATAGCTGTGAGTACGGAAAAGGTTTTATTTGGAACGAATAGAATTGAAAACCTGGCTATTTTTAGTTTTCCCACACCTCACCTCGGGAGTAGGATTCATCCCTCACCCAAAGGGTGGGAGTGCAGTCATATGAGCCGTATGGGGTGGGAAACCCCCAAGTTCGGTTCTGAAGGAGGAGATTACTGGGAAAGGAATCATCCATTCTTGTCGAGGGGAACAGGCCATTTATCAAGGAGATTTAGAAATTTCGGAAGCTTGGTTTGATCAGGCTGCTGAGTATTGGCGACGGGCAATAGCACTTTCCCCCGACAATTATGCCGAAGCACAGAATTGGCTGAAAATTACGGGACGCTTCTCCCCGTCTCATCGGTGGGAGAGTTGGAACAACAGTACGAGAGTAGCGTGACTTCCTAAATAGGGAAGTCAAAGTAAGTAAAACTTTTTGTTTCTCAGACGTCGACCCCCCCCCCCCCCGGGGGGGGG
>Adiantum_capillusveneris_k21_TIPcontig10_125bp
ACGGAGGCGCGCAAAGGTTTCCTCAGGCTGGACGGAAATCAGCCTACGAGTGCAAAGGCAGAAGGGAGCTTGACTGCGAGACCTACCAGTCGAGCAGGGACGAAAGTCGGCCTTAGTGATCCGAC
>Adiantum_capillusveneris_k21_TIPcontig11_210bp
AGGGGCCTTAGCTGGTGATCTGGGCTGTTCCCCTCTCGACGGTGAAGCTTATCCCTCATCGTCTCACTGGTTGACCCTTTTCCTTCGTTCCTTTTACTTGAACGTTACATCTAGTATTCAGAGTTTGCCTCGATTTGGTACCGCTCTCGCAGCCCGCACCGGAACGGTGCTTTACCCCTAGATGGTCTAGTCAACTGCTGCGCCTCAACG
>Adiantum_capillusveneris_k21_TIPcontig12_3101bp
CCATAGGCTTGCGCTTTCGCGTCGTTCTAAAGTTGCGGTCATGGGAATTTTTGGTTTTCGAAAAGGAATTAGTGATTCCCCAGGCTAGTAAGCCTGTTACTATGTAGCATATCACAAAAACCTATCCGTGTCAACCAAAATCGATTGAGTCTCTAGAATTCTTGGATACAGAGGCTTTTTCCCCGTATCTCAAAATTTTTTGTCACTTATTTCACAACCTGGATTCCCTAAAACAAGGGGAGAGGGAGAAATGAAATTTCTCTCCTAGGTAATGCACGCCCCTAATCAATTTTGGTCTCTAAAAAATAAAAAAAAAAAAGAATCCTGCGTCAAGCCTTTTCATGGACGAAGCACTCCGCAGCTTTGCATCGGCCAACGTATTGTAAATATTGGAATAATTGACGAACTAAGGAGGAAGTAGTCGTCAACCCCTCACTCATCCATCTCTGCGTAGTGTTTCTCGATTCCCCGATACTTGCGCCCCGATTCCAATCCACAACGAAAAGATTGTGGATTGGAACTAATCTCATCTAAGCAAAACTAACGGAAGTGGGCAAAAGCTTTGTTAGCTTCCGCAACTTTATGAGTCTCTTCCTTCTTCCGTATGGCACTCCCAGAATTTCTGGCGGCATCTATCAATTCATCACTCGACCTTAAAGCCATACTTCGACCTGAGCGTTTTCGACATGCGATCAATGACCACCGGATGGCCAAAGCTTTTCCTTTTGCAGGTACTACTTCAATGGGAACTCGATAAGTTGATCCACCCACACGTTTGGTTTCTGTGACTACATCGGGAGTTACCCCACGCACTGCCTGTCGCAGAACAGACAGTGGGTTCCTATTTGTCTTTTATCTAATCCGCTTCATAGCCTGATAAAAAATCTGATAAGCTAGTGATTTTTTGCCGTTTTTCAGGATACGATCAACTAGCATGTTTGCCAATCGATTGCGATAAATTGGATCCGATTCGATATTTCTAATTTCGTTCGCTACACTGCTCCGATGTACCACGAGTTTACAACTACGTCAGACTTCAACCAATTTTTTTTTATGTCTTTTCCCGGCGGTGTTTTAAGCTACTATTTCGGCTTCTTCACTCCATATTGTAGAGTGGATCCACCGGTTAGTGGGGGATCTCCCTCCAAACTGCACGTGCGACTTTCGTCGAATACAGCTTTCCATATGATTGGGTAATAACTACGGTTTCCAACCAATTTTTATTCATCACATAAATCATATTTACTCATTGCACATTGAGTATCCGTCTCCCTCTCTTCCACGGAGGAAGAAGAAATAGGCATGGAAAGGAAAAATCTTGCAATTCAGTTATCTCACCAGTAATGTCCGTAGGTTTCCCGATCCAATCGGTAGATGTAGGCAAAGTCTCCGTCAAATATTCGTAGTCTTAACCCGAACCTGTTCCGGAAGGAAAAGGCTTTTTTTTTTTTCTCAGGTGGGAGTCCGGGTAAAACTCAACTTAACCTACTGAAGTAAAACACCTTAGACACCAAGTTGTTTCACACAAATAGACGGGTAATGGTCAATCTTTGCAGTAGCAGGCTTCGGTCCCCTGGCAATGTTGGGTCGGCTACACATTTAACATATCAGAACAATTGATACGGAATCGTTGCGATGATACGAGTTGCGACAATGCTCTGCAACGCACTGGAACGCCCTTTTTTACGATCTTTCACTCCTACAGCATCTAAGGCTCCTCTAACGATGTGATACCTAACGCCGGGTAGGTCTTTGACCCTTCCGCCTCTTACGAGGACCACCGAATGTTCCTGCAAATTGTGGCCAATACCTGGTATGTAAGCCGTTACCTCAAATTTGGAGGTTAATCGAACCCTGGCGACTTTACGTAGGGCAGAGTTGGGTTTTTTCGGTGTAGTTGTGAGATAGTCGACAGCTATAACGTCGCTATACAAAACCGTACGTGAGATTCGCATCTCATACGGCTCCTCGTCATTCAATTACTGTTGGGGGGAGAACTCTTCTCAATCGATTTCGACTATAAGTACAAAAATAAATTTACGAAAATAAATCTTACCCTTTTTCCTTGCAAATCCATTTTCAAAGTTTCGCCGTTGCGCCCCACCAATTTGCCGGATTGCAAAAAAGCGACGCAGATGGAAAAATGAAAAATCTCCCAAATTGATGCGTGGGTTTACCGATACAACGAGTTTTCCACCTTTGCGTCAATAATATGAGGCGGATTGAATATGGAGGAGATTGACGAGTCGGTATCAGCTTATCCACATGATTAATCATTTTCTGAGAAGGAATTCATTTTGAAATGAAGGCAGTTTCAACATCTCACTCTCGTTCTTCATTTCGTTCCGACGAGGCTACCTGAGGAGGATTCGGCAACCTAACGAACTACCCAATAAGAATAAGTAGGTGAACTAAACTATGGATCCATAGAAGATGGGAGGGATCTGATGACTATTTGTAGTTTACCATTGATGACGACGTGAACGTAGCAACGAGAAAAAAAAAAACTGGGGATCTAAAAAAAAAACGGAGGGAATTAATTTAGTAGGTTCTTTCTTTTGGTGGTTGTGACTTAGTTAGCTTGTTCCGCGACGAGCCACTAGTAAAGCCCCGTTGCGCTTCACCCCTCCCCCTCCTCCCGCGAGCCAAATGAAAAGTTTGGGCTCCGGAGGAAAAAGATTGTACCACGCGAGCTGAGTGAGGTCAAGCTGACTCCACCGACAGTTGCTACTAGCAACCTCACACTTCGGAGATTGGGAGGGGGAGAGGCCGAAGGTCTAGCGGGGGGGGGGGGGGAGCTAGTATTGGCAGGAGTGAAATGCTGGTATACCAAGTGGAGTTAGAGACTGTATTTAAGTATGGAGTTACAAAAGTATTGGGTATGAATAAAGGCAGCCTTGACTTTCTCGCGTCTCCTAGATCTATTTCCAATTGAATCTGGGGACTTGCCGCATTAAAACTGCCTCCCAGTCTTTCCTGAGGTGGAACTAACGAGACGAAGCAAATGGACCAGTCACACCGGGTAATTCATTACCTCTGCTCATATCCCATCCCTGCGGTGCGGGATCCCTAACGGGAAAGAAAAAAAAAAAGAAGAAAGA
>Adiantum_capillusveneris_k21_TIPcontig13_1701bp
GTGACAATTGCCCCAGCAAGACTCGCTTTCGCTACGGCTCCGGGGGTTCTCCCCCTTAACCGGGCCACCGCCTACAAGTCGCCGGCTCATTCTTCAACAGGCACGCGGTTAGAGATCTCATTCTCCTCCCACTGCTTGGGAGCTCGCGGTTTCATGTTCTATTTCACTCCCCGACGGGGGTTCTTTTCACCTTTCCCCCACGGTACTGCTTCGCTATCGGTCACTCAGGAATATTTAGCCTTACAAGGTGGTCCTCGCTGATTCACACGGGATTTTGCGTGCCCCATGCTACTTGGGTTGGAGCGTGAGCTAGCTGTACTTCCGGCTACTGGACTATCACCATCTGGGGTGCAGCACTCAACTGCTTCGCCTAGTAAAACGAAGCCCTCATCACTCTCCCACAACCCCGTCTTCACGGTTTAGGCTCTTCCCGTTTCACTCGCCGTTACTAGGGGAATCGCTTTTGCTTTTTCCTCCTCCGGCTACTAAGATGTTTCAGTTCGCCGGGTTGTCTCTTGTCTGCTTCTGAATTCAGCAGGCAGTTTGGAAGGTTAACCTATTCGGGAATCTCCGGATCTATACCTATTTTCGGCTCCCCGAAGCATTTCGTCGTTTGCCACGCCCTTCTTCGTCTCTGGGTGCCTAGGTATCCACCGCAAGCCTTTTGTCGTTTGAACTTCGTCGTCGAATCCTCCGCCACCTCGACGCGCTACTCCACCTGCGATGCGGGGATTTTATCAACGTTCATAGGGAATTGGTTGTGGGTCAAAGTGCCCCGCTCACCTCACCGGCGTATCAAGCTTCTTCCGTAATACTAATACTAGTGTGTGAGATTCCATCGACTTGAATCACAGGTTGGAGATAAGCGGACTCGAACCGCTGGCATCCGCCACGGGGTAAGCTACCGTCTTTCAGTCCTACCCGAGAGATTCTACCACGCAGGCCGGCGATAGACAATGACTCCCCCCCCCGAACACGGCCTACGACTTTCATCGTACCGTGCTCTCCGAGGGAACAACTACCCCCGAGTAAAGTAAAGAGGAGCGGTAAAGAATTTAGCTCGGGTCTCTTTCAGCTGGGTACCCCCAAATTGGGGGGGGCCGAAAAAAAAGGGAGGCGCTTTCCTTCCCCTCCCTCTCTCGCTCGATTTTAGTTTCAATACCAAGTAGTTGGTCCCCTCCGGCCCTTCCCACCAATGGAACGAGGCAGCTCGTTCCACTTGTCAAATCTGGTTTGGTTATATGGTCGGTCTGCAACCCCCGGATGCCTTTAGCATCCATCGGAGCGATCTCGTAGTTCCTACGGGATGGGATCAATGGGGTCGGTCCATGGGTCCCCGATTCCTTCTCCTACATCGTGCTCGAAGAGTTGAGGAGAGGTAGTTCATCAAGCTGTTTGCAAGGGCCAGCTCAATTCTCTTCCCCAGGGATCCGCCAAGTGAAGTAGCCCTGCGGGAGTCGCCGACTCCAACTACCGCCCATGTACGATCCATAATAGATCTAACCAACGACCCATCTTACCCCGCCCTACACGACAGCCCATTCCTGTCCCAGTAGAGTCTCTCAGTGGCATGTTTTGGTCCTCCTCCCACATTCCCTCCCGGGAGAGAAGTTAGCCACCGGTTCAGGTGGGAAATACTACCATTTGTTACCGCCTAAGCAATTAGGCATCCAACCCGTAAGCGCAACGACCCACTTGCAA
>Adiantum_capillusveneris_k21_TIPcontig14_245bp
GCTACTGATCGTTGCCTTGGTAAGCCATTGCCTCACCAACAAGCTAATCAGACGCAAGCCCCTCCTTGGGCGGATCCCTCCCTTTTGCTCCTCAGCGTATGGGGTATTAGCAACCGTTTCCAGCCGTTGTACCCCTCCCAGGGGCAGGTTCTTACGCGTTACTCACCCGTCCGCCACTGGAAACACCACGAGGATGTCTCCCGTCCGACTTGCATGTGTTAGGCATGCCGCCAGCGTTCATCCTG
>Adiantum_capillusveneris_k21_TIPcontig15_14524bp
AATAGTAGGTAACACTTATTAGATACCGCGACTACTAAATAGGCATCGAATCGGTACCTAATAAGATTAGTCGGTACCTAATAAGATAAGTTTTCACTGTTTGCAAGATTTGTTGAACGCGGAGCACCGTAACACTATTAAAATACGGGATTCTTGCACCGAATTGGGAATATCATATTAGGTTTACAAAAGAAAAGACAAACTAAACGATAGTTGAAGCTTCCAATCTGGCTTTAGCTCTTTTAAATGTCAAGTTGGCTTCTATTAGCTTTCTCCTGCCTTCTGCTTCAGCTAACTCGGCTTGAGCCGTTTGAAAACTTTTTCGAGCTTCCTCAGGATCAATTTCGCTAGCTCTCTCTGCCTCGTTGACTAATATTATCACTCGATTATTATCTATCATGGCGAAGCCACCCATCGGTGCCATTGCAGACCATTGCTTATCACTACGTATTTTTAAAACCCCCATATCCAAAGCTGCAAGGAGGGGTGCATGATTAGGTAGTATGCCAATCTGACCACTATTGGTGGATAAAATAATTTCCCATACCTCAGAATTCCAAACTATTCGATTAGGAGCCATTACACAAAGACTTGATACCATACCTCTTATTGACCCCCCGCTTGCAAAGCCGCGGCTTTTGCGGCGGCTTCATCAATATTGCCAACTAAATAAAAAGCTTGCTCGGGGAGATTATCCAACTCTCCAGGAAGAATCATTTGAAATCCCTTAATTGTTTCTGGTAAACTAACATATTTACCCGGAGAACCCGTGAATACTTCCGCTACAAAAAAAGGTTGTGATAGGAAACGCTCTATTTTTCGAGCTCTAGCTACAGTCAAACGGTCCTCTTCGGATAACTCGTCTAGTCCGAGAATAGCTATAATATCTTGAAGTTCCTTGTAACGCTGCAAAGTTTGCTTAACCCCTTGTGCCGTCTCATAATGCTCCTCACCTACAATCCAAGGCTGCAACATAGTTGAAGTCGAATCTAACGGATCTACGGCCGGATAGATACCTTTTGCCGCTAAGCCCCTCGAAAGCACAGTTGTAGCATCTAGATGTGCAAATGTTGTAGCGGGGGCTGGGTCAGTTAGATCATCTGCAGGTACGTAAACAGCTTGAATGGAAGTTATTGACCCTTCCTTAGTAGAAGTAATTCTTTCCTGTAAAGATCCCATTTCTGTCCCAAGGGTCGGCTGATAACCCACGGCCGAAGGCATTCTACCAAGTAATGCTGAGACCTCCGACCCCGCCTGAACGAAGCGAAAAATGTTGTCAATGAACAGAAGTACATCTCGCTTATTGATATCTCGGAAATATTCCGCCATTGTTAGAGCAGTTGAGCCAACTCTCATACGAGCTCCCGGTGGTTCATTCATCTGACCATAAACCAAAGCCACTTTTGATTCCGATATATTTTGTTCATTAATAACTTTTGACTCTTTCGTTTCCATGTAGAGGTCATTACCCTCACGTGTACGTTCCCCCACCCCGCCGAATACAGATACACCTCCATGAGCTTTCGCAATATTGTTGATTGATTCCGTGATAAGAACTGTCTTCCCAACTCCGGCTCCGCCAAATAAACCAATTTTTCCACCTCGACGATAGGGGGCCAAAAGATCTACAACTTTAATCCCCGTTTCAAAAATCGATAGCTTGGTATCCAATTGGGTAAATGCCGGAGCGGATCTGTGAATTGGAAATGTTGCACTATTTTGAACGGGACCCAAATTGTCTACGGGTTCACCGAGGACATTGAATATTCGGCCGAGAGTAGTTTCACCAACGGGAACACTTAGAGGAGCTCCCGTATCAACAGCGCCCATACCTCTCATTAAACCATCTGTGGCACTCGTGGCTACGGCTCTTACTTCATTGTTACCTAACAATTGTTGAACTTCACAAGTAACATTAATCTCCTGGCCCGCCGAGTTTCGTCCTTTGACTACTAGTGAGTTGTAGATGCTAGGCATTTCCCCAGGGGAAAAAGCTACATCCAATACTGGTCCAATGATCTGGGTGATGTAGCCCACGTTTTTTTCCACCAATTCAGAAATTTCGAAAAGGGGAGAACTGATTTTCATAACTGTTTCGGTGTGTTTCCTTTATTCTTTATTTAGTTGCTGAATCGATAGAAGTATGTGGTATTTCGCCGCCAATTGGTCGTTGATAAGAATAGAGGTCCACTCATTTTACCTTTACTTGCCCCCCCCCCCCAATTTGGGAATGGGTCTACAAAAAAATAAGATGAAGCGATAAAAGGAGTCTGGGATTGAAAAGAGTTTTTTGTTTTTTCACGACCTAAATACCCGCGAAATTAGTGCTCCATCTAGCAAATTTTTACTATGGGTTCATTTGTTTTTTCTCTTTCCGGATCTTCCAGACGTAAGGGGGACCAATCCTTAGTTAGTTTGTAATCCACGCACCAGTCTAACCACGAACGGATTCCCGAGTCAATGTCTCGGGGTAGAACGAAATGACCCTCGTTTAGCAGTTTATGTGGGAAACCGTGATGATTAGTTGCACCCCGCATCGGACGCGGTATAAAATAATAATGTTCCATTTCCAAAGTGGATTCTTCACAGGTATACGTATTGTGTGGAGGTTGAATTCCCAAACCCACCTCACGTCTTACGTCGAAATACTCTACCTATGCCGAGCAGATCTCCTCATTACAAGATTTACTATTTCAGTCATAGGGAGGAACAAACTCATGTCGCCACAAACGGAGACTAAAGCAGGTGTTGGATTCAAAGCTGGTGTCAAAGATTACCGATTGACCTATTACACTCCCGAATACAAGACCAAAGACACTGATATCTTAGCGGCTTTCCGAATGACTCCACAACCTGGAGTACCGGCTGAAGAAGCCGGAGCTGCAGTAGCTGCAGAATCTTCAACGGGTACATGGACTACGGTATGGACAGACGGACTTACTAGTCTTGATCGCTACAAGGGCCGGTGCTACGATATCGAACCCGTAGCTGGAGAGGAGAATCAGTATATTGCATATGTAGCTTATCCCCTGGATTTATTTGAGGAAGGTTCCGTCACTAATATGTTGACTTCTATTGTAGGAAATGTCTTTGGCTTTAAGGCCCTACGCGCCTTGCGTCTGGAAGACTTACGAATTCCTCCCGCTTATTCCAAAACTTTTCTAGGCCCCCCTCACGGTATTCAGGTGGAAAGGGATAAACTAAATAAATATGGACGTCCCCTATTGGGATGTACAATCAAGCCAAAATTGGGCTTGTCCGCCAAGAATTATGGTAGAGCCGTTTATGAGTGCCTCCGCGGTGGACTTGATTTTACAAAAGATGATGAAAACGTGAATTCCCAACCGTTTATGCGATGGAGAGATCGATTCTTATTTGTAGCAGAAGCTCTCTTCAAATCCCAGGCCGAAACCGGCGAAATCAAGGGACATTACTTGAATGCCACTGCGGGTACGTGTGAAGAGATGATGAAAAGAGCTGTTTTTGCTAGAGAATTGGGTGCACCAATTGTCATGCATGACTACCTGACGGGGGGGTTTACTGCAAATACCAGCTTAGCCTTCTACTGCAGAGACAATGGGCTACTTCTGCACATCCACAGGGCGATGCATGCTGTCATCGATAGACAGAAAAATCACGGTATACATTTTCGTGTATTAGCCAAGGCATTACGCATGTCCGGTGGAGATCACATCCATGCTGGAACTGTAGTGGGCAAATTGGAAGGCGAACGAGAAGTTACCCTAGGATTTGTCGACTTACTCCGCGACGATTACATTGAAAAGGATCGTAGCCGTGGCATCTATTTTACCCAAGATTGGGTATCCATGCCAGGTGTATTCCCCGTAGCTTCGGGAGGTATCCACGTTTGGCACATGCCTGCCTTAACCGAAATTTTTGGGGATGACTCCGTCCTACAATTTGGCGGGGGAACATTGGGACACCCCTGGGGAAATGCACCCGGTGCCGTAGCTAACCGAGTTGCATTAGAGGCTTGCGTACAGGCCCGTAATGAAGGCCGCGACCTCGCCCGCGAAGGTAACGAAATCATCCGTGAAGCTAGTAAGTGGAGTCCAGAATTAGCTGCCGCATGCGAAATATGGAAAGCAATCAAATTTGAATTTGAGACAATTGATACGTTGTAAATAAGTGCAAATTGCCAAATTTCTTTGCTTTGCTCTAGCACCTGTCCGGAAAGAGAAATGATTATGAGACATACTAGGAGTATCAGGAAATAAATTTTCTTACTGATATTCCTGGTACTTCCAAGTTAGGTTGGTGGCTAAATAAGGGTAAGCGCGTGTATTCAAAACACAGATCCGAGGGTTCGAATCCCCACCAATTCATATCAAAAATGAGAGAGAATAATTAACGGCCCTATGTCGTACTTGATAATGATTTACTTGGTCATCCAATTTCATTATGTATGATTTCCAATATATTGTTTTACTCGTTTCATTGGATAATTGGAATTAAACACCTAAAATATGACTGATTAAGTAGCTGAAACAATTAGCAAATCTTCAATCTTTGTCAATGAACTCGGAGCTAGTCCCAATTTGCTGGTACCCTCCTCAATTGAACGAAGATTCCGCCGCTTCAAGAAAGAAAGAAATTGGGGATTTGTTTGTTATACAAGCTAACAAAACGAATGAGGAGATTGTTACGTCTGTAATAAATTGGTTTGAAGATAGGCAAAAATTTGGTGGATTAATTGGAGCTTTTCTTGAAGAAGCTACAAGAAGCTCTATGACAAATGAGAGAGATAGACGAATAAGCGTCAACGCAAACAAGGGATTATGGGCTCGGTGTGATAACTGTGGAAATATGCTTCATGTAAAATTTTCGAAACAAAATAGAAGTGTTTGTGAAGAACGCGGTTATCATCTTTCGATGAGTAGTATGGAAAGGATCGAACTCTCAATTGATCCTAACACGTGGATTCCTTTGGATGAAGACATGTCCGCAAGAGACATTTTAAGTTTCTCTGACGAGGATTCTCATGAAACTCGTATACTTCTTTCCCAAGAAAAGACAGGTTTAACCGATGCTGTTCAAACAGGTATAGGATATCCGAATGGAACACTTATAGCACCTGGCGTTATGGACTTCCATTTTATGGGAGGAAGTATGGGTTCCGTAGTGGGTGAAAAAATTACTCGTTTAATTGAATATGCCACTCAAAGGCTTCTGCCACCAGTTTTGATTCGTGCCTCTGGGGGAGCGCGTACGCAGGAAGGGACGTTGAGCTTGATGCAAATGGCTAAAATTTCTTCTGTTTTGCAACTCTATCAGGTTCAAAATAAATTGCTTTACATATCCGTTCCTACTTATCCAACCACAGGTGGTGTTACTGCCAGTTTCGGGATGTTGGGAGATATAATTATTGCCGAATCTAAAGCCTATATCGCATTTGCAGGTAAGAGGGTAATTGAATAAACGTTGCGCCAGAAGATACCTGACGGTTTTCAAGCAGCTGAATCTTTATTTGATAACGGGCTACTCGATTCAATCGTTCCACGTAATCTTCTGAAGGGTGTTTTGAGCGAAATATCTGGGCTTTACTTATCAGTTCCTTATAACAAGAATTGAGGAAAGGAAGGTTTAATTTGTTCTTGTACCACTTCCCGCGGATACGTATCTTATCTATTTACCAAGGGACGTTCCTTTGCCGTCGGTGTATTTCTCAAAGAATCCCGTGAGACAAAATATTTTAATTAAATTAATTTTGTAGATTGGGAAGCCCTTCCCTTTAAGGGACGGAGGGAATATCATTAGGTACTAGAGGGAGTAGTAGAACGGAAATACGTTGCCGTATAAATATTTTTTTTTTTGCGAGGCAATTTCACCATGACAGCATCTTACCTACCCTCCATTTTAGTACCACTAGTAGGTATATTGCTTCCAGCAGTTACAATGGCCTCTCTTTTCCTATATATAGAACGGGATGAAATCCTGTAATCTTCTCCCGAGATAGACTGAAAGTGGGTCTGCCACTCTGCTCTTCCTACAAAGTAAATTACCTATCTATCTTTAGCCAAACCCCAATCGGGGTGACCCCCATCGCCTAATACCCCTGCCTGATTTTTCCGCCAGTCAAATATGTTGGTTGATACTATCGCAATCTATGTCTCATTCTCGCTTTCAATAGAATTGGGATATAGATTGATCATCTATTGACAAGTGGAATAATTCACTTTGAAAGAGTTGACAAATCATAAACTATAGCTGCAACTTATTCCTTTATCGCCTGATGCAGGCGAAATAGAAGTAGACAAATGGACGGCAGAACAAAAGGGAGGTAGAAATAAATCCAACGATAAAATCAAAGCATTTATTACGCAATTTGAGGAAATAATAATGATGAATTCCCGCCCTACATGGATCCAAGTAGAGTTCATAAGAGGATCACGTACGTTTGTAAATTTGTGTTGGGCCTGCATCCTCGTCTGTGGAGCAACAGGTTTTTTACTCGTTGGATTTTCTAGTTGCATTGGCAAAGATCTGATCCCCATACTTTCGTCCAAACAGATTGCATTTATTCCCCAAGGTCTTGTAATGTGTTTTTACGGGATTGCCGGCCTCTTCCTTGGATTATATCTATGCTGTACCGTTTTTTGGAATGTGGGGAGCGGATATAACTATTTTGATAAGCGGGAGGGTATTTCTTCCATCTTTCGATGGGGCTTTCCTGGTAAGAACCGCCGTATACACATCCGACTCATACTGGGAGATATTGAAGCGGTTGGTTTAAGAAGTCAAGAAGGTCTTTTTCCAAGTCGGATTCTCTACCTAAAAGTGCGGGGTCGGCAAAGTATTCCTCTCACCAGAATCGGCGAAAATTCAACTCCGGAGTATATGGAGGAAAAAGCTGCCGAGCTTGCTCGTTTCTTACGTATATCAATCGAGGGATTTTGAAATTCAATCTGAAAATCCTATTTTTTTTTTTACGGAAATTTTTTGCGAAATAGTGCAAAAGGGCGATAAGAAAGAAAGATTTTGAGCATATTTTAGAGAAATAGAAAATAACTTAATTTTAAAATGAGAATTTACCTGACGCGTCTCCTATTTTGTTTTGCAAATTTTCTCCCAAGGTTAATGGAGAATTAATGTATGAAATTATGTCAGTGGAAACGGACACTTATCCGATGGTTTTTAAATACCCCACATCGTTCTTTGGATAGAGCTTATGAAGCTAGTAAGCATCTGCAACCCAATTTTCCGTCTTTTACACAACTGAAGTTATTTTCCATGGCGGCGGGTAATTCTTCATGGGCCCGAGCAGCTTTTACTTTTAAAGCTACGGTTTTCAAAAAATCTAGATATGTCATATATTACAGTCTTCTGGAACACAGATTTAGTCTATCTCTTTGGGGAATACTTAAATATTCAGGGATTTATTTTTGTACGGAGATCCTTCGGTCATTTCCGAAAAAGCGCTGCAAATCCCATCCCTATCGTGTAGACGGCTATCCGGCAGGAAGTTGTTTAGATCCGCCTCTGCATGAACCTCTAGATACTTCAACTCCCAAGAAGATATCTTTAGTGTCTTGTTCTAATTCTTACATGCGTAACAAAACAGATAATGGAAAGGTAGGATCTAGGAATGTATCGGAATACAAACTCGAAGGCGATTTTGCCTCTACAAGTAAATCCATTTATTACAAGTTAAATAATCTGGAGAAAATGAATAGAAAATTAGCTTGGATCGAAGCCGTTTCGAGTGAGTTTTCTTTTTGGGAAAAACTTCGTTCCAAACAAATCTTTCCATTTCAAAATGAAAAAGATTTGATTGCAGAACCGTTTAACTACGAATTAGCAGTTTCTCACCGCCGTCCAGTAATTTACGAGTCAATTAGTTTGGTGCCTCGGTCTGTAACTCGTACCTTATCCAGATTCAAGGCGGAGTTAACAAATCAATCAAATTTAAATTTATCAGTCCATAATAAATTTGATTTAGCTAAGAACCAAGCCTCTGTTTCCCTCCAATATGTTGGATTCCTTCTCTTTCTTTTCCCGATTCAAATTGCTATAGAAAATTGGTTTTTGGAACCCCGGATTAGGGGTTGGTGGAACATACGTCAAATCCAATTATTTTCAAACGTGTTTCAGGAAGAAAACGCTTTGAAGCAGCTCCGAGAAGCAGAGGCATTATTCCGGTTAGACGATGTGATTGGCAACTTGGCAGATACGCAGTTGCAAAATTTTGATACGGATGCGCGCAACGAAACTACTCGATTAGCAATGACGTATGACGAGCTAAATATTCAGCTACTACTGCGGCTAGCAACCAACGCAATTAGCATTGCCACTTTATTTCCCCTACTGATATTCGGGCGAAAGAGACTCGCGGTTTTAAATTCCCGGATTCAAGAGTCATTTTATAGTTTAAATGACACAATGAAGGCGTTTTCCATCCTTCTATTAACTGATTTATGTGTAGGGTTTCACTCGCCCCATGGTTGGGAAATACTAGTACAGTCCCTTTTCGAATATTTTGGGTTGACTCCCAATAAATATGTAACTCCTCGCTTCGTCTCAACCTTTCCAGTTATTTTAGATACGCTATTTAAGTATTGGATCTTTCGTCACTTAAATCGAACATCTCCTTCAATTGTAGCAACTTATCATACAATGAGTGAATGACAACCATTCTTATGAATTTTTTGTTATTTCCGCTCCTTTTTTAATTTAGTTGGATTTGTACCTCCCCCCTGCTCATTGTCGTTTGCCACCCGTTAGTGAGAAAATGGAAGGAATGTAGGGAAGGAAAGAATTGGAGAAGGAATAGACTTCCTAACATTCTACAATGTCACGACCTGGTTGTACAAATATTCAGGACTAATTATTGACCTATGCAAACAGCGATTACCAAAAAGTGGATGAAGGAATGGTGGATTTTATCACTGGCGGCATTAATCAGTTTTGGCAAATTAAGCTGTCCATCTGTATCAAATGCATATCCAATTTTTGCGCAACAGAACTACGAAAATCCACGCGAAGCCACAGGTCGTATTGTGTGTGCCAATTGTCATTTAGCCAAAAAAACTGTTGATCTTGAGGCTCCGCAATCTGTTCTTCCCGATACTGTATTCGAAGCAATTGTTAAGATTCCTTACGACACGTGGATAAAATAAGTACTAGCAAATGGTAAAAAGGGGGGGCTGAATGTCGGCGCCGTTCTCATCTTACCCGAAGGATTTGAATTAGCTCCCCCTAATCGTATTCCAACCGAATTAAAAAATAAATTAGGAAAATTATCGTTTCAAACTTACCGACCCGGTGAAAAAAATATAATTGTCGTAGGTCCAGTACCGGGCAAGTTATACAGCGAGATTATATTCCCAGTTTTATCACCAGACCCCGGTACCAATAAAGAAGCACATTTTTTAAAATACCCTATTTACGTAGGGGGAAACAGGGGGAGGGGACAAATCTATCCGGATGGGAGCAAGAGTAACAACACGGTTTATACCGCTTCAGCGACGGGAAAAATAAAGAGGATTACTCGGAAAGAGGGAAAAGGTGGGTACGAAATTATCATTGAGGAGTCATCCGGGGGTCGTGAAGCAATTGATGTTGTACCTCCCGGCCCCGAACTTATTGTTTCGGAAGGTGAGTTTGTTAAAGCGGATCAACCGTTAACTAATAACCCCAATGTCGGGGGATTCGGTCAGGGAGAAGTAGAAATCGTACTACAAGATCCCCGTCGGATCCAAGGTCTCTTAGCTTTCTTTGCATCGGTTGTTTTAGCACAGATTTTTCTTGTGCTTAAGAAGAAACAGTTTGAAAAAGTCCAGTTGGCTGAAATGAATTTCTGATTACATCCTTTTCCGGGATCCACCCCCCCCCTCACAGCAGATAAACCATTTGAATCGCTGCTCTACCGGGTGTATGAAAAAACGTCATTTCTTACTTCGTTACTCGGGGGTTCCGGACGTGATCTGTTAATTGTTAGCAGTTAGTCAATTTGAGCAGGTGTTCTTGGATAAACAAACGAGGGAGAGGTCAGCTTACAATTTACATAGTGGAATGTGTATGGTCAGTTGTACCTGCTGATGGACAAGTTGATTTGGAGAATTTTGCAGAGTCGGGAATGTTGGTGAAATCGGCACCACCAACACTCCCGAGACTACCAAAATGTCTTTCCCAGGGTAATTAATTTACGCTATTTTTAACCCGACTCTGTCAGATTTGAATCAGCAATTTACAAATGCAGCGGAATAAATGAAGAGAGAGGTTGAAAACAAAAATTCTGACGAACTCACTTACATATTAATAATTTTTAATAAAAAATTTTGTTGATTTATCAGTATATAGGTAGTATGCTAAAAATTTTGAAATAATACTAATAGGATTAGTTACTAGCAAAGTTTGCTACGTATACGTAAAGATTTAATCTTTTTTTTTTCCTCTCCTCTTTCTTAGTTAGAAAGAGAAGAAAAACCGGAAACTTTGTTTGTGAAATTGGAATTTGGTACAACTTTCCTACTTAATTCACAGTTGAAGCAGGGGAAAAGGTAGGTGTTGACTACTTACTGACTTACACCTCCACAAATTTTTTCTAGAGAGATGATCCTAACCCCGAATAAGCTCCGTAAAAAAATACACCCGGCAAACCTATCACAAGTGTACCGGCTACAGTACCTACCAACCGCAAGGGAACCCTTCCAGTGGTATTTGTCATCTGCCACCACGCCTCCTTCCCGTTCCTTCTCTTTATAGCTGTTAACCGGCCGCGACTCCAGACATGAACGGTCACAAATAATTGGGATCTCGATCTTTTCCAGACAATTTTGTCTAAATTCTAATTAAAGAAATAGTTGGAAGAAGGAACGGCAAGTACGAAAATCAGCAATAGTCCCCGATAAAGGCTTGTACGATTCGGCTCCACGCTCTGCTTATTTGGATTTGGTTGTGTCGTATATTCAGGGCTCGCCAAAAACTATCTCTGAATGAATTGCGTAGCTGATATAGACCCTGGGGAGAAAACCGTAGGTACAGCTAATCCATGGACAGCCAACCATCTAACAGTGAAAATTGGATAAGTTTTATCTAAAGCCGTTGGTTTCTCCTAAAAGGATTTTGTGAATGCATCAACTTGTTCTAGCGAGTCGAAGCGACCAGTTATTAGAGGAACTTCTTGTCGGCTCTCCGAAAAATATTCGTTTGGCCGGGGGCTTCCAGAAACGTCGTAAGCTAAACCTGTACTTACAGACAGCCAGCCTGCGATAAACGGGGAGGGTATAGTAATGCTGTGAATGACCCAGTATCGAATACTAGTGATGATGTCGGCGAAGGGGCGCTCTCCTGTATTCCCAGACATGTTTAACTCCGTATCTATCTATCTTGTAATATCAAAAAGACTTCGGTTGTTTCCCGAATGGAGGAAAGGAGGTCAAAGGGGTCGAGGGAAGAGATGCGAGATGCACCGGCAAAAACAAAACCCTTTGAGGGAACGGGAACTCCTATAAATTAGGTTGTCACTATTATACCCGAGGTATACTCAAAATATGCTGGGTCAGTATAGCTATTTCACGTACAATGCGGCAAGGTTACCCGTTACAAGATCAACATCTGATCTAATACTGGTAAAATCTTCGTTTTTACCTATCGTCGTTCATCTAACACGTAAACAATACGGATGGGACTATAGGGCCCGGCTTCCAAGCGATGCAGTAAACCTGTAAACATTAGCAGCAATCTTTCCTGATTGTACTGCCCCGTAAGGTCCCCTGCCCGCGCATAATCGGGCAAGCAAGGCATTACCTTTTTCTACGCACATTGGACCCACAATTAAAAAATTTGAGGAATAGTCCAAAGAAATGGCGAAGACTGATTCCTCAACTACGTAGCTATCGGCCTCGTGGAGGATGAATTCGAAGTATGATTTCCCCGAATCTGCAAAATTGAAAAATTTTAATCTCCCAGACATACACTTGATTAGATATAACGTACCATATTTAAGATTTAAGTAAACAACTTTGATTTGGGGACTCGGGATGATAAACTACCCAAGAAAGTTATATACTAACCCATCTGCTAGACAATCTTGTATTCAGATATATGTTCACTTCACTAAGCTACTTTGCTTTTCTGATGCTCGCATTAACTTTTACCCTAGCTCTATTTGTTGGATTGAACAAAATTCAGATTCTGCAACTCATTACATCATTACTACTTCTCGAAGATAAGAGGAGATCAAAACTAGAAAGGGTCTTTAACACATATCGATTACTAATCCGTCGCACCTACCAACAATCAATTACTAGTTAATGTGTAAGGTATTTTGGTAAGTATTTGTTTGTATCAAATGTTTACAAATTGAAATGGTTGAAGCATTACTCTCTGGAATTGTGTTAGGTTCGATTCCAATAACCCTAGCTGGATTATTTGTAACTGCATACCTTCAATACCGACGGGGCGATCAATTAGATATTCGATGAATATCTAGTTAGATATCGTCCTAAACAAAAGGGATATTTTGGGATTGGGAAGGTAAATGAATTAAAAATATATATGGCGAAAGCCCCCCCCCCCCTCCCACCACTATTCCTTTCGAGTATTTTCTGTCCGTATTTCAAAAACAATTAGCAGATGTGGAAGATCGCTTCTACAACGATAATCTTTAGTTCTACGTCCACTTCAATTTTGGGGCGTATCGCTTAAGCAATCCCTAGCAGTAGGCACGCCCTGCAGGATTCGAACCTACGACATCGGGTTTTGGAGACCCGCGTTCTACCGTACTGAACTAAAGGCGCCTCTTTCTGGAAGGGGTTACTTTGACCTATGAAGGAAGTGGGAGTTGCAGCATCTTTCCTCCCCAGCGTGAAGGGAAGAAAAAAGTGTTGACTTCCCTTTTTTTTTTTGTAGGGAGAAAGGAGGTAGAGATCAAGTAAGTGGGGCAACAACTGTCACCCCTGCCAGTTGTTCCACGTATAGGAGATAGGGATGACGGGATTTGAACCTGGGGCATTTTGTACCCAAAACAAACACGCTACCGAGCTGCGTTACATCCCTTTTGGTTGTACTTGATACCATCAACCCCTTGCTTGTTATTCGATCCAATTGATTATAATCTTTTCCCACGAATACTGGCTACCGTCGAAGTAGGAATGCATTTTTTGGGAAGCTGCTAATCCCTGCCCTCTCTTTATTTTAATTCCCACTTTTCATTCTCTACACCACTTCTCGACTTAGTATTCTGGAGTCGGGTACTGGAAAAAACTTTATTCTTCTTTCAAGTAAATGTGAGAATTTGATTTAGATATAGTTAGATTTTAAGTAGTAAAGCTGGTGAGGATAAAGGCAAGTAGGTAGGGAAATAAAAAATTGATAAGAAGGAGGATTCCAATGCAACATGTAAAAATATATCTTTCCACAGCCCCTGTTGTAGCTACAATATGGTTTGGCTTACTGGCTGGTTTATTAATAGAAACAAATCGATTCTTTCCGGATGCTTTATTATTTCCATTTCCCTAACTTATTGTTATTAACTAAACCAAAGGAGCCGTGTAGGAACCATACGAAGTGAGAACTCTATGGTTCGTCATACACGTAATAATGACTCAATTTAGTGATGGGAGTGTTTAATCTATTTACTTCATAGGTCGAAACTTCGTAAGTAGTTCGTTTCTATTGCTATGGATCTACATGCGACCCTCACCCCCTCTTTTTGGGGAAACTAATTAAATTAGAGTACATCTGATTCCATGGCCAATACTAAAGATGCAAGGGTAACTATTGCTTTGGAATGTACAAGTTGTATTCAGAGAAAAACCAGTGGAAAATCCGCGGGTCTTTGCCGATACACTACACGTAAAAATCGTCGTAACACACCCGCTCGGCTGGAGTCAGAGAAGTATTGCTTCCATTGTCACAAGCATACCTTGCACAAAGAGTCGAAGAAGTAAAAAAAAAAAAAAAAATTGCAATTGGTTCGGAGGGAATCGATATCCAACATAAGTAAATATCGGTAGTTACAAAGAAATATCATGAATAAATCTAGACACTCTTCCCGTAGGCGTTCTCCGTCCATTCGTTCTGATGAAACTATTGATTACAAGAATACGAGTCTACTTCGTCGATTCGTGAGTGAGCAAGGCAAAATATTATCAAGACGAATGAATAGATTGACCTCGAAGCAGCAACGTTTGATAGCTACGGCAATAAAAAGAGCCCGCATCTTGGCCTTGCTGCCCTTTTCAAATAACGAAAGTTAGATTATTAAATAGAATAAATTAATCTCTAGCAGATTCTTTAACTTATCAAATGAGCATTTACCGCGAAACAGATGCAATTCAAGGTAGTTTTGAGTTTTGTTGAGTCAAACCGATCGATATCTACGAGGTAGTCTGTCCTTCCGCCCCCCCCCCCTTTTTTTTTACTACGAGAAATACGTAACTCAATTTGGAATTTGGTTTATTCGCCTCTCTTCTGTCTAAATGAGACTTAGAGAGGCGTAACTTTACCGCCGCGGATCATCAAATTTTTATTTTGCTAACTTTTTCTATGATCATAGAAA
>Adiantum_capillusveneris_k21_TIPcontig16_82bp
TCCGACCCGCACGAAAGGCGTAACGATCTGGGCGCTGTCTCGGAGAAAGACTCGGTGAAATAGACATGTCTGTGAAGATGCG
>Adiantum_capillusveneris_k21_TIPcontig17_3253bp
TTTCTATGATCATAGAAAAACAGTAGGCATCTGGAGTAGCGATTTGAGCAAGTGTCTTGCGATTCAAGGCAATCCGATTTTTGTACAAACTATGAATTACCGAACTGTGGGTAATTCCATCTCTCCGCGCTGCTGCATTAATCCGAGCAATCCAGAGACGGCGAAAGGCTCTTTTGCTATTATTTTTATCTACATAAGCATAAGCTAAAGACCTACCCCTTCGCTGGTTTGCCGTTCTAAACAATTTTGAATGAGCCCCCCGAAAACCGGACACAAAATCGAGAATGTTTTTGCGATACTTCCGAGCCACAGATCCTCGTTTTACTCTAGTCGTTATACGTATAGCCTCACAAAAATCTCAGATTTTCAATAAAAAAAAAAAATAATCTATTGATTTTCTAGTTCTTCCATTTCTTTAAATAGTTTTACTTCAACATCCGTAACTAGAGATGTCAATTTTGGGAGTGATAAACTCCGTATCTTCAAAGCATAATTACTCAAATAACTCATTGAAGTTTTTGAAACCCCAACCGCAGATTTCTACTTTGCTTGTTAAGGGTTTCAACGCCACATACCATGTATCCTTCAAACTAGTTGCCTCATGTTCTGCCGAGGGGTGTAAGTAAGTTGCAATACCTTTTTCCTCTTTTTATTCTTACCTCATGTGAGAATTAGATATTCCAATGGCTTTTGCTACTCCGGCTTTCCTTTCCGCAAGTACTCCGATACTCACCTTCCCGCCTACTAGGCTAAAAGGCATACGTTGTACCAAAAATGTTACAGATTCCGATGTTTCCGTGGTCAATTTGTCTTGGCAGTTGGATCCCCCCTATATACCGGAGTATAGACTTGTTCCGAGATCGGATAAGTGGAACTACTGTTGGTGGGCCGCACGATCCCCAATATTTCACTCAGCTTCTTGACGCTTTTTGAATCAGATTTCTTAGTTGATAAAGGAAATCATATGTATAGTTGCGATATTTTATCCGGGGGTTAGCAGAATGGCTGACCCTAGTTGTTGCCGCCGAGGTGTAATTGGCAAAGTAGGTGTGAAAGTTGATACCACCAGCCCAGCCCGACTTCGTTTGATAACTAAATTTTTATTATTACCGATTTACCTCCACCTTCCCAAATTGAAAAGATCGGGTTCGCACCGATTTCAACCACGAATTGCTATTTCCCATCGAAACAGGTGGATTATGAATTTTTTACCACTTCATCTGGTAGATTATCCTGCAGCATTGATCTCCAAATAGTTTAGGTTCTCGATCCAAACAAGTCACACATACACCCTAGTACACACTCCCCGCCGTTGGGGGCACCCACGAAGAGCGGGGGATTTCGTCCCACTCTCCAGCCGTTGCCTCGCCTTCCTAATAAGTTGTTGGTTTGTCGGCATGCTTGAAAACGCAGAAGATTGATCCGGTTTGAAAGATTCTCAACCAATTGGTAAAATTTGACGCATTTTCACACCCAATAAGACCTTTATATTTCCGACCTATCAGAAATAACTTTGCAAATCTGTTTCTATCTGCTTCTAAAGGGGTGAATCATTAACTTAAAATACATGAAACTGCGAAGAAAAAAAAAATTGAATTTCGGGTAATTTTTTTTTTCAATGAATCTTCAGCGTGAAACATTTTCCACCGCTACTAGATCCGCAACACCGTAATCCTGGGCTTCTTCCGCTGACAAAAATACATCTCTTTCCATGTCCTCGGAAATTAACCACAAAGGTTTGCCAGTTCTTTGGGCATAAACTTTGGTTATACAATCACGTAGTTTCGACGCTTCCTCCGCTTCCATGACACATTCTCCAGCCTGTCCGTCATAATATGAACTAGCGGGTTGATGAATCATCACCCTGATTAGGTGACTCTGATTAAGTCTAACTGTACAAGCAGATATTCTGCATACGGCTACCTCATACAACTGCAGTTTAAAGCCAACGAAGTTTGCCTACTTTGATAAATTTATAAGTAAATAAATAGAAATCTATAACTATATTGATTTCTATTTAGGAATTAATCGTTCTTTTGCAGGCCTTTGCTTACTTCGTTGTCGGTCCCTCCCTCACTCTTTCCATACTACATGTATGAAATGGCATTGTTGTATTTCACCATCCTTCCCTATGGAGTACTACGATGGCTCCGTCACTTAATTGCCTTTGCAATCCCGAAGTTTGCTATGTATACCCCCGATGGACGAAGGAATCAACACTGTTCGAATCCCAAATTCTGTTTTTTACTGGAAGGAGAAGAAAAAAAAAAGTTAGGATTTTGATACACCATATATCTTATATGACTTATGACGCTAAGATATATTGAATTTAATCTATGGCAAATCTAACACGAGTTAAAAAGATTTCCTTGATTCCGTTTATCTTTTCAGTACTTCGCTATTTTAATTTTAACTAAATATGTGTGGTGTGGAGAAAATCACTAAGTACTGGTTGCCATGCTATTGTTACCTCAATCGAGCGAAGGCAAAATATTAATTTAGACAAATCATTGGCGCCAAGCGTGGGGCAGTGCTATACGTCTGGTAATCTCTCCTCCAGCCGAAATAGAAGATCCCATTGAAGCGGCGAGTCCCATGCAAATAGTATGTACATCTGGTACAACAAATTGCATCGCGTCGTAAACAGATATTCCGGCTAATACTGCCCCGCCGGGGGAATTTACATACGAATACATATCTTTGGCCTGATCTTCGCTATTTAGATACATCATGATACCAATAAGTTGATTGGCAATTTCGTCATCGACTTGTTGACCTAGGAAAAGAAGCCTTTCTCGATAAAGCCGGTTGATCGGGATAGGTTCCCCCCCCCCCGGAACCGTGTAGGTATTGTTGGAAACATACGGCTCTAATGGCTTCCGCAAGAGGAAATAGGAGCAGGGTGGAGGCGCGGGAAAGGATGGATTTTTTCTACACCAAGTTTTCAATCCTGCCCAATTGGGGCAATCTCGCTTTTTCGTTCAAGTTTGTCTGGCCCGTTTGTTTTGAACATCTTGAACTACGTTGCAACTGGCAGTTGGTGCACCGATTGTGCCAAATTCTTCCCCCCCGCACCAATTCATTTCTGTCCGACATTGAGGCCTTCCTTCTAATACAAGGAATCCTTAGGTTCATTTACTACCCCGAAGGGGATAAATCTTGATCACTACTCGTACATATGGAACAAGTAGTTTTTCTCTCCCTCCATTTCATCTATTTTCACATCTCATAGGTTCAAAAAAAAAAAAAAAAA
>Adiantum_capillusveneris_k21_TIPcontig18_1497bp
GGTAGCCGTACCGGAAGGTGCGGCTGGATCACCTCCTTTTCAGGGGGAGTCAACACCTCTTTGATACTTTGGTCTTGTCCATTTCGAACCTTGAAGCGATGAAGCCCATTCATCTTCCGAATGGAATCCAATTTCGGCGGAGAAGCGAGACCAAGTTCATGAGCTCATTTCCCTAGGTCGGAACAAGCTGGAAGCAATCCTATGATTTTCATTCCTCCTCGGGAAGAGGAATTGCGCGAATCAAATAGGGGGTTGGATTCCCCCGCTTCATTGCATGCAGGCCCCCCCCCATACCGGTTACCGGGGGGGGACCTGCATAATGGGCTATTAGCTCAGCGGTAGAGCGCGCCCCTGATAATTGCGCCGTTGCGCCTGGACTGTGAACTTTTTTTCACACACGAATAGTCTGATGTGATCATCGTCGCCTGACCCGAAGATTTGTATCATCCAAGGGACGTTAGCATGGCGTACTCCCTCCATTTTGTCTCTTTCTCCTGACTGGCTCGGTTCTCGGAGTCTACAAGAAGAGGTAGATGAGGCGACTCAGGTGAGATCTAATGAAGATTCAACCTCCGAATCACTCGTGGGATTCGGGCGATCCAGGGAGGACCGGTGGTCGCTAGCAGATCCTCCTTTCTCGGGAATCTATTCATTCCTTATCAGTGTATAGATGGCTATCTCTCGAGCACAAACGATGATAACATCGGGCCAGACGTGAAAGACGGAGCACCTGATAACGCGTATTCACAAACCAGGAACTGCGGGATTACCCTCAGTATTCGGGGTAGCGGAGGGATCACACTATACGAGCCTCTCCTGCTTCTCCCGGAGGTCCGTAGAAGCAGCAATCGACGAAAATTACGTATGCGCGGGGGCAGGGTTCTAAATCTCCTCAATCCGAGGTTTTTTATCCGGGAAAGAGGTAAAAAAAAAATGCCGCACCCAGACATGGAGAGACTGCCGAGGGAAGCAAGAAAGGTGGATCCACGGTATTTGCCCCAGCTCCCTACTTGGCTATTCCAAGTAGTCTTCAATCCCATGTACCGAGACGCCTCGGTCCTCCCTCAACGAACAGGCTCGAAGGGAGATCCTAGAGTGTACGGGGTTAAGTTAAGCCAAGAGGATTTCTCGACGCCTCTTTTTCCCTCCATTCCATCAAATGAAGTCTATTTCTGCGAAGGTATTATCATTGCCCTCGGCAAAGAGATGGAACAGAGACACTTGGAGAGCGCAGTACGACGGGGAGTTGTATGCTGCGTTCGGGAAGGATGAGTCGCCTCTAGAAAAAAAAAAGTCTATTAATTCTCCACTTCAGTGAGATACTAAATAGTGTAGGTGCGATTATTCACTTCACGGGCGAGGTCTCTGGTTCAAACCCAGGATGGCCCAGTTTCGCCAAAGGAAATCGGAAGAAGCATCTGGTCAGTTCACGTATGCTTTACTTGTACCAAGCACAGGGGATATAGCTCAGTTGGTAGAGCGCCGCCCTTGCAAGTG
>Adiantum_capillusveneris_k21_TIPcontig19_9597bp
CCCCCCCCCGGGGGGGGGGGCAATTAGTATTACTTATCAAGTCCATCAGGCGCCGCTAAGCCGTGTAATAATACCACCGAAAGCCTATCCCACATGATCTCTTCACTATAGACGTTCAACTTTCAAATTTGGAGGGAAGTAACAGATTCTTGCATGTTAATGAAACCCCCAATTCTCAGAAATTTTATATCTCCTGTTGGTAGGTTGTTGCTATCCCCTGCTCGAAGAGAGGAGAGTCCCAATGACTATTCGTTCGCCAGAACCAGAAGTCAAAATTATGGTAGAGAAGGATCCTGTAAAAACTTCTTTCGAGAAGTGGGCTCAGCCTGGACATTTCGCAAGAAATTTAGCTAAGGGTCCCAGTACCACTACATGGATTTGGAACCTACACGCCGATGCCCATGATTTTGATAGTCATACCAATGACTTGGAGGATATATCCCGTAAGATATTTAGTGCGCATTTTGGCCAACTAGCTATTATTTTCATTCGGTTGAGCGGGATGTATTTTCATGGAGCCCGTTTTTCCAACTATGAGTCATGGCTGAATGATCCCACACACGTAAAACCCAGTGCCCAAGTTGTTTGGCCAATAGTGGGTCAAGAAATACTTAATGGAGATGTGGGCGGGGGGTTTCAGGGCGTGCAAATAACGTCCGGATTCTTCCAACTATGGCGAGCTTCCGGAATAACTAGCGAGTTACAGCTCTATTGCACAGCCGTGGGTGCTTTAGTTTTTGCTGGATTAATGTTTTTTGCTGGTTGGTTTCACTATCACAAGGCTGCTCCAAAATTAGCTTGGTTTCAAAATGTCGAATCCATGTTGAATCATCACTTGGCCGGTCTATTGGGATTGGGATCGCTAGGATGGGCGGGACATCAAATACACGTATCGCTCCCTATCAATCAGCTCCTAGACGCAGGTGTTGACCCCGAAGAAATACCCCTTCCTCACGAACTCATCCTTAATCGTGATCTTCTAGCTCAGACGTATCCAAGTTTTGCAAAAGGATTAATTCCGTTTTTCACTTTGAACTGGTCGGAATACTCGGATTTTCTAACTTTTCGCGGCGGATTGAACCCGATAACAGGGGGTCTGTGGTTGACTGATACCGCACATCACCATTTGGCCATTGCGGTTCTCTTTTTGGTAGCTGGTCATATGTACAGGACAAATTGGGGTATCGGGCATAGTACGAAGGAAATACTAGAAGCTCATAAAGGACCTTTCACGGGTGAGGGACACAAGGGTATTTACGAGATTTTGACAAGTTCATGGCACGCTCAATTAGCTATTAATCTTGCCACTTTGGGATCCTTAACAATTATTGTCTCTCACCACATGTATGCTATGCCGCCTTATCCCTACTTAGCTACCGACTACGCAACACAACTTTCTTTGTTTACACATCACATGTGGATAGGGGGTTTCTTAATAGTGGGAGCAGCTGCACATGCAGCTATTTTCGTGGTAAGGGATTATGATCCAACTACTCAATACAACAACCTGTTGGATCGTGTCATTCGTCATCGTGATACAATAATTTCACATCTTAACTGGGTCTGCATCTTCCTTGGTTTTCATAGCTTCGGTTTGTATATTCACAACGATACTATGAGTGCCTTGGGGCGTCCTCAAGATATGTTTTCGGATACCGCTATTCAACTGCAACCAATCTTTGCCCAGTGGATCCAGAATACTCACGCCTTGGCTCCTGGATCGACTGCACCTAACGCAACAGCAGGCACCAGCTTGGCCTGGGGTGGGAGCGACTTAGTAGCAGTGGCCGGCAAGGTGGCCTTAGCTCCAATTCCATTAGGCACCGCAGATTTTTTGGTGCACCACATCCACGCATTCACAATTCATGTTACTGTACTAATATTATTGAAAGGCGTCTTATTTGCACGCAGCTCTCGACTAATACCCGACAAAGCAAATCTTGGTTTTCGCTTTCCTTGCGACGGCCCCGGAAGGGGGGGCACCTGCCAGGTATCTGCTTGGGATCACGTATTCTTGGGGCTATTTTGGATGTACAACTCTATTTCAGTGGTTATATTTCATTTCAGCTGGAAGATGCAATCGGATGTATGGGGAAGTGTAAGTGAACAGGGAGCAGTGAGCCACATCACTGGAGGAAACTTTGCACAAAGTTCAACGACAATCAATGGATGGCTGCGAGATTTTTTGTGGGCACAGGCTTCTCAAGTCATTCAGTCATATGGTTCTTCATTATCTGCATATGGGCTTCTATTCTTAGGGGCTCATTTTGTCTGGGCCTTTAGCTTAATGTTTCTATTCAGTGGTCGCGGCTATTGGCAAGAACTTATTGAATCTATAGTTTGGGCTCATAACAAATTGAAAGTTGCTCCTGTTACCCAACCCAGAGCTCTGAGTATTATACAGGGACGTGCAGTGGGAGTAACTCATTACCTTCTGGGTGGAATCGCCACAACTTGGGCATTCTTCCTGGCGAGAATCGTTGCAGTGGGATAATGGCTAGGAGGATTTGAGAAACATTATGGTATCAAGATTTCCAAAGTTCAGCCAGGGTCTATCCCAGGACCCAACTACTCGTCGTATCTGGTTTGGCATAGCCACTGCGCATGATTTTGAAAGTCATGACGATACTACCGAAGAACGTCTCTATCAAAAAATATTTGCATCTCACTTTGGTCAGTTAGCTATTATTTTTCTATGGACCTCTGGGAATTTGTTCCACGTAGCTTGGCAGGGCAACTTTGAAACATGGGTACAGGACCCATTACATGTCAGGCCGATTGCCCATGCCATTTGGGATCCTCATTTTGGTCAACCGGCGGTCGAAGCCTATACCCGGGGGGGGTCCGCGGGCCCGGTCAATATTGCCTATTCCGGCGTATATCAGTGGTGGTACACTATTGGTTTACGCAATAACGAAGATCTCTACACCGGAGCCATTTTTCTGCTAGCTGTTGCTGCTTTGTTCCTACTAGCTAGCTGGTTACACCTCCAACCCAAATGGAAACCAAGCATCTCCTGGTTCAAAAATGCTGAATCTCGTCTTAATCATCACCTATCAGGATTATTTGGAGTGAGTTCCCTAGCTTGGACAGGCCACTTGATTCATGTAGCTATTCCCGAAGCAAGGGGCGGGCATGTCAGATGGAACGATTTATTGACTACTGCCCCGCATCCCCAGGGGTTGGGACCTTTTTTTTCGGGTCAATGGAGCGTTTACTCGCAAAATCCTGACTCTAACACCCATTTGTTCAATAGCAACCAAGGAGCAGGAACAGCTATTCCAACTTTTCTGGGGGGATTCCATCCACAAACTCAAAGTTTGTGGCTAACTGATATGGCTCATCACCACCTAGCAATAGCCGTCGTGTTTATAATTGCCGGCCATATGTACAGAACTAACTTTGGTATTGGACACAGCATGAAAGAAATTTTGGATGCTCACATTCCCCCGGGAGGTAAGCTGGGACGTGGACACCGGGGACTTTATGATACGGTGAATAATTCTCTCCACTTCCAATTAGGACTTGCTTTAGCTGCTTTGGGAGTCATCACCTCCCTTGTTGCACAACATATGTATTCCTTACCCGCCTATGCTTTTCTAGCGCAGGATTATACGACCCAAGCAGCACTATATACTCACCACCAATACATTGCCGGGTTTATCATGGCAGGAGCTTTTGCACATGGAGCCATCTTCTTTCTTAGAGATTATGATCCCGAGCAGAATAGAGATAATGTGTTGGCAAGAATGTTAGAGCACAAAGAAGCAATTATATCTCACCTAAGTTGGGCTAGTTTATTTCTGGGTTTTCATACGTTAGGTCTTTATGTTCATAACGATGTAATGCTAGCCTTCGGGACTCCGGAAAAACAGATTCTTATTGAACCCGTATTTGCTCAGTGGATTCAATCTGCTCATGGTAAAGTTTCATACGGTTTTGACGTGCTTCTATCTTCAGTAGATAGTCCGGCAAGTAATGCTGGTCGGGGCTTGTGGTTACCTGGCTGGTTAGACGCTGTTAACAGTAGCAATAATTCGTTATTTTTAACGATTGGTCCCGGGGATTTTCTCGTTCACCACGCCATTGCTTTAGGTTTACACACCACTACACTAATTTTGGTGAAAGGTGCTTTAGATGCACGCGGGTCCAAGTTGATGCCGGATAAGAAAGAATTTGGTTATAGTTTTCCTTGCGATGGCCCCGGCCGAGGGGGAACTTGCGACATTTCTGCCTGGGATGCTTTCTACTTAGCTGTCTTTTGGATGCTGAACACAATTGGATGGGTTACCTTCTATTGGCACTGGAAACACATCACTTTATGGCAGGGCAATGCTGCTCAATTCAACGAATCTTCTACGTATCTAATGGGATGGCTAAGAGATTATTTATGGCTAAATTCCTCGCAGCTTATTAATGGCTATAACCCCTTTGGTATGAACAGCTTATCTGTGTGGGCATGGATGTTTTTGTTTGGGCATCTCGTGTGGGCTACCGGGTTTATGTTTTTGATTTCGTGGCGCGGTTACTGGCAAGAACTCATCGAAACTTTAGCTTGGGCTCATGAAAGAACGCCTCTTGCAAATATGATACGGTGGAAAGATAAACCGGTTGCCCTTTCTATCGTTCAAGCGCGACTGGTTGGATTAGCGCACTTCTCCGTGGGTTATATATTTACCTACGCAGCTTTCTTGATAGCATCTACATCAGGTAAATTTGGCTAGTCTTCATCTTTGTTCAACTACAAAATTGCTTGTTCCCGCGTCAGATTTACCCTCACTATCCTTTCTACTCGGCACACCGACTGCCTACTTGTTTCGTAGTAATAATACAACTCTGCTCACCTACCTACCAATTATGGCAAAAAAAAGTCTTATTGAAAAGGAGAATAGTAAGAAAAAATTGGTGAAAAAATATAATCTTCTTCGCCAATTTTTGAGACGAGAGATTAAGAATAGTTTGCGGATCCAGGATAAACTAATTATTTCCGAAAAATTGCAATCTCTACCACGCAACAGTGCACGCGTTCGTCTCCGTAACCGGTGCTCCCTAACCGGACGACCCAGATCCAATTATCGAGATTTTGGTTTTTCCAGACACGTACCCCGCGAGATGGCACACACCTGTGTCTTGCCTGGAGTGTTGAAATCGAGTTGGTAGAAAAACTACTTACCCCCCCCCCCCGCCTTATCTACCGCTTGTTTAGAGAATTGAAATCTTATCTATTTATCGATAGATAAATAGATAAGATAGGATGGATAGATAAAATACTGCAATTTACTCATCTTCATCATTTTTGTTTATGCATTATTTATGTCCAATGTAATTCTTTAAGAGATGTATAATACTTACGTTAGAGGCATTAACTACGCGGGGTGGAGCAGCTTGGTAGCTCGCGAGGCTCATAACCTCGAGGTCACGGGTTCAAATCCCGTCTCCGCAAAGTCAATTGTCAATTCTTTTTCCAATTTACCGGAAGTTCCTACCGGGGATTAAAGAGAATCAGTTTTTCCTTTCCGTTCTACTGACTTCCCCATGGATGCAGCTTAATTAGTTCAATCGAGGAAATAAAAATTGGGATTCTACCCCATTTTTATCGCCAGTCTATATTTATTCACAGTACATAGGCCCCTTTAACTCAGCGGTAGAGTAACGCCATGGTAAGGCGTAAGCCGTCGGTTCAAATCCGACAAAGGGCTAAAATAGTCATGTAAGATGCTAATAGAGAGAGTAGTTATCCAAAATTTAGATATCCAGTACCATTGGCTAGGAAAAAAAGATACTGGAGTCAACACGAACCCTGTTCGTGGGGGGGGGGGGATCTTAATGTAACTAAGTCATCATGCAAAAAGAATATTGTATTGTCTCCCGCGGTATCGGTAAATCAGTTGGATATACTTTTTTGTACCAGAGACATTTTGGTTATTCTTACCTCGGGAATTAAATGCAAATCTGACGAAAAGACAAACAATAAATAGATTTATCTATTTATTGTTTTATAGATATATATCTTTACATCTGCAGTTGCGAAAGAAGATACAAAAGAAGAATTGTAATTTGGGAAATAGTTTTTCCCTATTCACTGTATTACAAAACAAATTTCAATTACTGAAAAGATTCTTACAAGTCTCTGGTACTCTCCCCTTTTCCACATCTTTCAAACAATTGGAAACCGTTTACACTGCTAGGAGTCTAGATGGAGACATAATTATCCTGTTCGATGCATAAATTTCCGACACACCCTCTGGTTGCTACCTATTTTTGTTAGTCGAGACAAAATATTTTTTTAAGGTTTCCTAGGCATTGGTAGAATAAGTCCCTAAATATCCTCGAAGTAGAGATAGATGCAATAAAAAGCATAAGTTCCGCGTATTCCTATGCATAACATGTGTAAACTCCTTATACTATACTACAAAATTTCGTATTTACCTACCCCGGATTCTCGGAAACAACTCGACTTTCCGTTGGATCAGGTTCGTTGTTGTGTTAAAATGGTTAGCGAAGTCCTGGAAGAAAAGGGGGGCTTACCTACTAAATATCTGACGTGGCAGAAGGGATCTCCCAGAGACAAGAAGGGATGATATATTGGAACGACAAGCAGGGAGGAGAAAGAATTGGGCAAAAATGATGAATAGAATAAATTGAAAGAAAAGTGAAAAAAAAAATGGAAAAGGGCAAGAAGGCCTTGTGAAAATATTACGATTTTTGATCTCGCACGACAAATTCTGATAAAATGACTTATCAACAATCTGGTAATCTCATATTCAAGAGAACTATACCAACTCCTGGAATATAGAAATAGGAATGAGGGACCTAAAAGTGGTTTGGGTAGCTTAGTGGGAACAGATATGACAATTGCCATTGGAAAATCTTCCAAAGAACCGAAAGACTTATTCGACAGTATGGATGACTGGCTCAGGAGAGATCGTTTTGTATTTGTGGGTTGGTCCGGCTTACTACTATTTCCCACCGCTTACTTCGCCCTGGGGGGCTGGTTCACGGGTACGACCTTTGTGACTTCGTGGTATACTCACGGATTAGCAAGTTCTTACTTGGAGGGATGCAATTTCTTGACTGCCGCGGTATCTACCCCTGCTAATAGTTTGGCCCACTCTTTGCTTCTTTTGTGGGGTCCTGAAGCACAGGGGGACTTCACTCGTTGGTGCCAATTGGGGGGTTTATGGACTTTCGTCGCCCTTCATGGTTCTTTCGCCTTAATAGGTTTTATGTTACGCCAATTTGAACTGGCTAGGTCCGTACAATTACGCCCCTACAACGCAGTAGCTTTCTCTGGTCCGATTGCGGTTTTTGTCTCCGTATTTTTGATTTACCCTTTAGGACAATCCGGTTGGTTCTTCGCACCTAGTTTCGGTGTAGCGGCTATCTTCCGATTCATTTTGTTTTTTCAAGGTTTTCATAATTGGACTCTGAATCCATTTCATATGATGGGGGTTGCAGGAGTTCTGGGCGCTGCTCTCCTATGTGCCATTCATGGTGCTACAGTTGAAAATACTCTCTTTGAAGACGGCGACGGTGCAAACACATTTCGGGCGTTCAATCCAACTCAGTCTGAAGAGACTTATTCGATGGTAACTGCAAATCGCTTCTGGTCCCAAATATTTGGTGTCGCTTTTTCCAACAAACGCTGGTTACATTTTTTCATGTTATTTGTGCCAGTGACGGGTTTATGGATGAGTGCTATCGGAGTAGTTGGTCTCGCCTTAAATTTGCGCGCGTATGACTTTGTCTCCCAAGAAATTCGTGCAGCAGAAGATCCCGAGTTCGAGACTTTCTACACAAAGAATATCTTACTAAACGAAGGGATCCGTGCCTGGATGGCAGCTCAGGATCAGCCTCACGAAAATCTTGTATTCCCCGAGGAGGTTTTACCCCGTGGAAACGCTCTTTAATGGAACTCTCTCGCTGGGTGGTCGCGATCAGGAAACCACGGGTTTTGCTTGGTGGGCGGGGAACGCCCGGTTGATTAATTTGTCTGGTAAATTGCTTGGTGCCCACGTAGCTCATGCTGGTCTGATTGTATTTTGGGCTGGAGCTATGAATTTATTTGAAGTAGCTCACTTCGTATCAGAGAAGCCTATGTATGAGCAGGGATTAATTCTACTTCCCCACTTGGCAACCCTGGGTTGGGGGGTAGGTCCTGGCGGGGAAGTGGCCGATACCTTCCCTTACTTTGTTTCCGGAGTGCTACATTTGATTTCTTCCGCAGTTTTGGGTTTTGGAGGCATATATCATGCTTTGATTGGTCCCGAAACTCTGGAAGAATCTTTTCCTTTCTTTGGTTACACTTGGAAGGATAAAAATAAGATGACTACAATTCTCGGTATTCATCTAATATTACTAGGTTTCGGCGCTTTCCTACTGGTTTTCAAAGCACTCTATTTCGGAGGGTTGTATGATACATGGGCACCCGGTGGCGGAGATGTAAGAGAAATTACGAATCTTACTCTAAACCCCAATATTATCTTTGGTTACCTACTAAAGTCTCCGTTTGGCGGAGAGGGATGGATTGCGAGTGTAGATAATCTAGAAGATATTATCGGGGGACATGTGTGGCTCGGATCCATCTGTATTTTCGGCGGGATTTGGCACATATTAACAAAACCGTTTGCCTGGGCTCGTCGAGCTTTTGTGTGGTCCGGGGAGGCTTATTTATCCTACAGCTTGGGAGCTCTAGCCATATTTGGCTTCACTGCCTGCTGTTTCGTCTGGTTCAACAACACAGCATATCCTAGTGAATTTTATGGTCCCACCGGTCCAGAAGCTTCTCAAGCTCAAGCTTTTACCTTCCTCGTTAGAGACCAACGTCTCGGCGCCAACATAGGTTCTGCCCAGGGACCTACTGGGTTAGGAAAATACCTAATGCGTTCCCCCACCGGAGAAATTATTTTTGGGGGCGAAACAATGCGCTTCTGGGATCTTCGTGCTCCTTGGTTAGAACCTCTAAGAGGTCCAAATGGTTTAGATCTTGGTAAGTTGAAAAGGGATATACAGCCATGGCAGGAGCGACGATCTGCGGAATATATGACTCATGCACCCTTAGGCTCCTTAAACTCTGTAGGCGGGGTAGCTACCGAGATTAATGCTGTAAACTATGTATCTCCCCGAAGTTGGTTAGCAACTTCTCACTTTGTTTTGGGATTCTTTTTCTTTGTGGGCCATCTATGGCACGCAGGTAGGGCTCGTGCAGCCGCAGCCGGCTTTGAAAAAGGAATTGACCGCGATACCGAACCCGTTCTTTCTATGACACCCCTTAATTAAAATCCGAAGAATTTGTTTAGATGATGAAAGGGTGATGGCAGAAAAGTAAAATAGGTAAATAATTTCCCACGCGCTAACAAGTGAGGACTTAATAAATTTGCCTCCTCTTCTCTTAATTCATCACATTTATTTAAGATCTATCTATCCAACTGGATAGGTAGATTCCAACTCATCATCTAGTCATATGTTATACACACACAAATAATGGTTTTTTGCAACGTATTGGAGGAGAACCTCTTCGGATCGGAGTAGATCTCAGCTATCACTCTTGCCTCCTTTATGGCTGATCCAAATGTTAGGAGAGAGAGGGATTCGAAC
>Adiantum_capillusveneris_k21_TIPcontig20_3929bp
TAGCAGTTTATGGAAAAGGTAAAAAGATGAAGATTAGTACTGATGATAAAATAGCTCCAAAAATAATTATGAATAAGTAATAAGATATCCTACCATTTTCTCCGTAACGTATAAACTCTCCTCCAAAAAAATTTAAGGCTCCGATTACGTTGACAAAACCGTCGATTCCGTAACGATCAAAATCTGAAAGTGACTTACTTAAAGATCTTAGATTACGCACAAAGCATATATCATAATAGTAATCAATATAACCCCGATTTAGTGACCAAGATTGAACAAGCAACCCAAATTTACTAACTAATTTGGTAAATCCAACTAATTTTTTAGTAATATAAAAATATTTATAACTTTTTTTGTAAATAATGAAGGAAAAAAATATTCCAAAAAAAGATAAAATAAGTGAGCTACGCGAGTTTAGCAATATTTTTATATAAATATTGAAAGATTTACTAAGTTCGAAAAAGTGAACTGGATTAATTAACCACTCCGGGGATAATTCAAAATTGGCAGTTTCTCCTATGAGATTAATTCCCAGTAGTCCTACTAATGTAGTGGGTATTGCAAGCATCACTAGAGAAAATGTCATGGCAGAAGACGATTCTTTAGGCTTCGGCAAGCTCTGATCGTAATGGACGTTAGTAATTCCATTTGGGTTTGCTAGATATGATGACGAAAACCCTTTGTTTTTTGTTATTCCCAATCGTACCGATGCAACATTTTGATTAATTTGATTTAGTGAAAGATTTCCTTCAGTTTCACCCCACATACTTATGGACAATGGCGCAAAATGGTTAAAGTCAACCCAATCCGTTTTAATAGTGCAAAAATCCCCCTCGAAAGTAAGGAGATAGATACGAAACATATAAAACGCCGTAAGACCTGCTGTGCCAGAAGCTAGAATTCCAAGTGGAAGAGAACTTAACCAACTTTCGTGAATAATCTCATCTTTGGACCAAAAACAGGCTAAGGGCGGTATTCCAGATAGAGAAAGGGTACCCGGAAGAAAAGTAGTTCCAGTAATTGGCATGTACTTACGTAAGCCACCCATGAAAAACATGTTTTGACTCCTGTTAGGTGAATATCCAACAACTTTTTCAATTGAGTGAATTACTGAACCGGCTCCGAGAAATAATAAAGCTTTTGAATAGGCATGCGTCACGAGATGGAAGAGAGCAGATTGGTAAGCGCCGATGCCTAGGGCTGAAACCATATATCCCAACTGAGACATGGTGGAATAAGCAAGACCCTTTTTTAGATCTCTTTGTGCAAGAGCTAATGTGGCACCCAGCAAAGCCGTTGCTCCACCAAGCCAAGAGCTGGCTTGCATCACTAAGGGAAGCGTAGAAATTAGACCATAAATTCGGGCAATGAAAAAAATCCCGGCAGCTACCATAGTAGCTGCGTGAATAAGGGCCGATATGGGCGTGGGTCCCTCCATTGCATCTGGCAGCCATACGTGAAGCGGAAATTGAGCAGATTTAGCAACTGGACCTGCAAGGAGTAAAAAAGCAATGATATTTGTCAAGATTGGATTGGAAAATCCAATTTCTTTTAATTTGGCAAATCAATCACACAATTCGGAAATCTCGAAACTACCAGTTGTCCAGTAAATACCTAGAATACCTAAAAGTAATCCAAAATCTCCTATGCGGTTGGTAACAAAAGCTTTTTGACAAGCATTTGCGGCACTTGACCTAGCAAACCAAAAACCTACTAATAGATAGGAACACATTCCAACTAACTCCCAAAACACGTAAAGCTGTATTAAGTTGGGGCTGAGAACTGACCCTAACATTGACGCGGTAAACAAACTCAAATAAGCATAAAACCTGGTATATCCCCGGTCATAACACATATAACTATCGCTATAAATCATAACTAACACGCCTACAGTGGTAACCAGTAGTGACATTACTAAAGTAAGTGAATCGACTAAAAAGCCTATTTCTACGCAAAAAGTACTTCTCGGTATCCAAATCCATAAATATTGCTGAATCGGGTTTTTCACAAATTGTTCCTGAAATATGGCAAGTGACACAAACGTAGAAATAGCTAATGAAAAAACGTTGAGCAATGCGCACAGGCGATGGAAACCCCTTGCAACTCTTGGAAAAAAGAATGATAACGATCCAGTGCAACAAGAAGCTATTAATGGACACGAAGGAATAATCCAAGCGTATTCGTTTGAAAGTTTCACAGACGTAGTCAACTCCAAATTTAATTTGTTGCTACTTCCCGACGGGGGGGGGGGGGGGAAGTGTAAGAGCATTACTAGATGGAATGTATGCAGACAAAATAATTGATTTTTGAGTAAAAAAGAAAAAGAGACTCAATAATTTTGATTTCATGAAAGAAGCAACAATCAAAAAACTTGACAGTATTTGCACGTGACCGAGATACTTATTCGAGTTGTAAAATTTGGAAACGAATCAACTCGCTTTGTGAACGAATTTTTTTCTTTCTCGGGGGGAGGAAATATGGAAAAATGGAAAGAGAGAGTCAGAATTGGTGGATACGCAATTATTGATATTGGAGGAAAACAACTACGAGTACAACCGGGAAGATTCCACGATGTTCGTCATTTTCCCTCAAATTTAAATACACGGGGATCTGACACAAAAGTATCCATGGGTCGAGTCTTGCTTATTCGTGACGGATCTAAAATAGATATTGGTTCTCCGTGGCTAGCGAATGCAGTCGTCAAGGGACGGATCTTACATAACTGTTTCGAAGATAAATTGGTAATAAAAAAGATTTTTTCCAAAAGAAAAACGTGAGGGAGTCGAGGATGCAGAGGAAGTATAATTAGATTTGCAATTGATTCCATCCATTTTAATTGTAGTAATGCAACTAACAAATAATTGCATAGGTAAGTCAAATTACTAAGATACTTGAAAGATTGATGCATCGATGCAAAGTTTTTTTTTTATTTGATATCTGTCCCTCTTTGTTATTTGTCCACTTTTCTATCCATTATATTCATTCTACTGATACATATCAACATAACTGGTAATTGCAAAGAGAAAAAGCTACAAGAATACTCAATAGAATATGGCCGTTCCGAAGAAACGTACTTCTGCATCAATGAAGAAAATTCGTAATCATAGCTGGAAAATTAAATCAGTGGAAAAGTCGTTGAAATCTTTTTCTTTGGCTCAATCTGTTTTAAGCGGACGTTCAAAAAGTTTTTATTATGGAACTGAAAAAAAACCTTTCCAGAAAAATTAGTACTATTCTATATTCCCGGGTAGTTGTTTGACAGATATGTAGAAGAGTGAACAAACAGTTAAAAAACCACAAAATTAGCATAATTCCTTGACAGGAACTGACAAAATTTGACATATTAATAATCTACAATTTTTATTCCCCCCGGAAATATAGAAAAATTGGGTGAAATTTGAAAATATTTTGTATAACAGTTATAGTATGGATAATCAGTGACGTAATCGCCTTTATCAATCAACTTCAAGCAATTGGTGTATGTTAATCTATTTTTGGAAATATTGAGTTTAAGGATGAAATAACCTCCCTATTAGAACAAAGATATATCCCAAATAAGTATTTAAATGTTATTTCACGTCAATGTAAGAATTTGACCGATCTTAAAGCATATTGTGAGAGCGCAAGATACAGGGAATTTCTTAGACTTCCATACCACAAATTTAGAAAATAGAAAGAAATAAATCAAGGAAAAAAAAAGAAGGGGGGGGGTTATAACTCCTTCCTTTTTTAAGATTTTCCCTCGTTAGTTTAATTTAACCTATTTATGTACAAACACATAAGCCACGTAACACTCGCTTTAAACTAAGCCGTAGTGTGGGTCTCTGTGCAGTGTTATAACATGCACGATGTTACGACATTTCTATAGATAGAAAGGGCTCGTCTACGTTCGGAATAGCAGGATTTGAACCTGTGACCTCCATCACCCC
>Adiantum_capillusveneris_k21_TIPcontig21_2144bp
AATCGAACCCGCATCAGTAGCTTGGAAGGCTAAAGGTTATAGTCGACACTAACAAATAGTTGTGTTGCCGCTAATTCAAAACCGAACTTGGACGTTTCGGTCCATTCGGCTCCTTCATGGGAAAAATCTGGTTCAAGATTAGCATGGATTTGCCTAAAACGTTTAATTGATCGTACGAGCCTACGCTGCGAAAAACGGAAGGTAGCTGCCCCCTTCCGTCATTTCACTTGACGAGGACAAGTAACTTGGATTGGCTACCCCAATCTTGAGGAAGACACGACCTTCCCAGACTCCACGTTTTTTATAAGAACTCTTTCTCTTTTATCCCATCGCTAAAGGAATAAAACTAGATGCCTTTTAAGGCGCCAAATACATTTCTAGCATAGCACCTACGTCGGTTTCGGATGCATCCCGTCCCGGTCGTATGTGCAGACCAGGGGGTATACTTACTAACTTCTCAGATGATCCTTTGGAAAAAAAAAAAGATTGTGTTACTGATTTTTTCTTTTATTTCGTTCTTTATTTTTTTTTTTTTTCAGGAAAAAACCCTTAGGGAAATATATCTCACCGAGTTGTTGAAACGAGGGATCCCGTTCAACCAAATAGATGTTCAATAATCTTGACAAACCCGGATTTATTTATTCCAACTTTCTTTCCCAGATTTATTCTCTGAGGTTTAGTGACGATGAGTCAGCTATCTTAGACGTCTACCCAAAGATTTTTTTCTTTATTTATCTCCCCGGAAGTAGAAATTAAACCAAGTATTTCTTGGGGTACCAAAACAATTCTGCTTCGTCACTATCTTCCCTAGTTCTTGAAATGAATGAGTGACGAGATTGATTAATCTACCTCTAATTTTGGAGAAATAATAAGAAAACACATATTTTCTGCGAAGATAAAGTTTTTTCTTTCAGTTAATTTAGCCGAGATACGATCCCTCAACTATCAAAATCACTGCGAGACGAGTCACACTTTTACCACTAAACTATACCCGCTACGATACAAACTTATTGTAATATATAAATAGATAGATGTAAATAGAGAGATTAATTGCACAATGTTTGTTGAGACTTGCACAAATCAACATATCTGCATTGGTATAGAGGGAGCCCCCTCCCCCCCCCCCTTTCCCATTTCTTATGAATTGAATGAATCCCTGTAAAATACAAAATTAATTGCGGAACAATCTCATAAATTACCTTTACGGATAGCCAATAGTGCAATTACTAACGGTCCCGATGCAGCTACAAGTGTGAGTACGACGAGTTGTGTGATTATTTCTAGATTCATTACTTCTCCTTAATTTAATAGATAGATATTTTTTCTCTATCTTATCTATCTATTTTGACAAATATATTTAAGTTAAGTGTCGAAAAGATTCTCTGCCTGTTTTTGAAATGGTATGGTATATATAAATAGCTCTCGTTTCAATCAATTGATGTGAAACTATTTGTCAAAATCAGCATCAGATAGTACGTATTTAGCGACGATCGCTGAATGTAAGTTCCTACAAACTGAAGCGAGGCTGGTAATCAATCAAATCTATTTATTTATCCTTTATTTCTCTATCCTTACTGAGTGAAGAAGGGGAACAGAGAAAGAAAAAAAAAAGTATGATATCAACTCCATGTGACAAGGTAGCTATTCAACCACTCCCAAAGTCTACCCGTATCTCAGGTAAAATATTTAGCAATAATTATTGCTATTCAATTCAATTTGATTTGGAAAAAGGAGAAGTGGCTTAGACAACTCAAATCCGGTTGGGATGGGAAACATTGATTTCCAGCAAAAATCCCTATTTGGGAAGATATTCTCAAAAATCTACTTTTTATTACCACTTTTACGTTGCATCCGTAAATAGATAAGCAAGAGGGGGGTCCGACATCTTTTCACAACTTTGTTGTGAAAGAAAAGTTTTTTTTCTTCTCTTCTTTCAAAGATTGTACAAAATTTGACTCCGATGTTTAATTAAGTTTATATTCCTACATTAATACTTTGTTATTATAGACTTACACACTAAATTAGTGTTAAAATTGAGTGAGGCCGCAGGCACCCCAAGTATTTAGGAGAGATGGCCGAGGGGTTTAAAGTGTCGGATTGCTAATCCGTTGTACAATTTTTATGTACCGAGGGTTCGAATCCCT
>Adiantum_capillusveneris_k21_TIPcontig22_133bp
TGGGATTAGATACCCCAGTAGTCCTAGCCGTAAACGATGGATATTAATCGCTGCGCGTATCGACCCGTGCAGTGATGTAGCTAACGCGTTAAATATCCCGCCTGGGGAGTACGTTCGCAAGAATGAAACTCAA
>Adiantum_capillusveneris_k21_TIPcontig23_578bp
ACTGAATAGAGAGCCGCCGAATACGCCAGCTACACCCAACATGTGGAAAGGATGCATAAGGATGTTGTGCTCAGCCTGGAATACGATCATGAAGTTGAAAGTACCAGAAATGCCCAGAGGCATACCGTCAGAGAAACTTCCTTGACCAATTGGATAGATCAGGAAGACGGCGGCAGCAGCTGCGACTGGAGCTGAATAAGCGACAGCAATCCAGGGGCGCATACCTAAACGGAAGCTTAGTTCCCATTCGCGACCCATGTAGCAAGCTACACCAAGTAGGAAGTGAAGAACGATCAGTTCGTAGGGACCACCATTGTAAAGCCATTCATCGACGGAAGCTGCTTCCCAGATTGGGTAGAAGTGTAACCCAATAGCTGCAGAAGTAGGGATGATAGCGCCAGAGATAATGTTGTTACCGTATAGCAAAGAACCAGAAACGGGCTCGCGAATACCGTCAATATCTACGGGAGGAGCTGCGACGAAGGCGATGATGAATACAGAGGTTGCGGTTAGTAGGGTGGGAATCATCAAGACACCAAACCATCCGATGTAAAGACGGTTTTCAGTGCTGGTGATCC
>Adiantum_capillusveneris_k21_TIPcontig24_104bp
GCCTGCCCAGTGCCGGAAGGTTAAGGAAGTTGGTGACCTGATGACGGGTAAGCCGGCAACCAAAGCCCCGGTGAACGGCGGCCGTAACTATAACGGTCCTAAGG
>Adiantum_capillusveneris_k21_TIPcontig25_266bp
CAAGGTTCGTCCACGGAGGGTGAGTCAGGTCCTAAGATCAGGCCGAGAGGCGTAGTTGATGGACAACGGGTTAATATTCCCGTACTGCCCCTTGTTGGTCCCGAGGGACGGAGGAGGCTAGGTTAGCCGAAAGGTGGTTATCGGTTCAAGGACGCAAAGCTAATAAACCTGAGGGGTAGAGAAAATGCCTCGAGCCAACGTCCGAGTACTAGGCGCTACGGCGCCGAAGTAACCCATGCCACACTCCCAAGAAAAGCTCGAACGAC
>Adiantum_capillusveneris_k21_TIPcontig26_1305bp
CTATTGGATTCGAACCAATGACTCTCGCCGTATGAAAGCGATACTCTCACCGCTGAGTTAAGTAGGCCGATGTCAAATATCTATGCGTTCAAGTTACGATTTTTGGGTCTGTCACTAGATAGTTTTTTTTTTTGCATATCTCAGTATCTATACATAGATAGACACATATTCACATGCGTGAATTCATTATACCCGCGAGAAGTGGCTCGAAGCAAGTTCTAGTTCTATAACTAGAAAAAAAAAATACTGGTTATACACTTTATCGCTTACCGTCCATTAATTTACTTGACAAAGGTGAGTTGTTACAAGTAACATGATTGTTACCCAAGTGGTTTTGTCAAGGGCTATAGCTCAGCGGTAGAGCGCCTCGCTTACACGTGCGCCGACGTTTTTTTGGAAGATTGGTCGAAACCCAACGACTCATGCAAAAACAAGACAATGCATGACCTATCTCTGCCTTACTTTTTTTTTTCCACAAAGGAACAGTAGCATGACAGACAAATCAATTGCAAATCGATTTCAGAAAGTTGATATGGTGGATAATTGGTTTCTCCAATGCTACAAATGGTTGGACAATGTGAGGACCACACGAAATCTCTTCCTCGTTTCACGAACTTTCGGGTGTAGGAGGTTTCGCGAAGCTAGCTTCTCCAAGCGACAGAGACTATTTAGGCTTGCGAGCTGGATTTCTGCCCAGCAGAGACAAACCTGTGTCAACACATAACTTATAATCTTATCAAAATACTTCGGGATTGCTTAATTCAGTTCTTATTCATCATGTAGTTCTTCCCAATTTTCTAATTTGAAGGAATATCTGTAAAAGAAAAGGATTAATCGAGCATCCGGAACCATCTCTCCTCACTTATCTGTGAAACGAAGGTTGGTATATCAGCGCTTGTTTGCCCTCCAGTTGGGGAACAGTTGGTTAAAGAGCCCGATGCCGCGAAAGTGGCATGTTGGGTTCAACAAGCAGTTTAAGAATTTGTTTTTCTATTCCGATCTGCATAACCGAGAATGTCTACGGTTCAAATCCGTATAGCCCTAATCTGTTTGGAAAGAGAAAAGCTGGGTATAAAGAATGATTGGTAGGTCAGGATCCGCTCAATCAGTTTAAGTTATATGCCTAATTAATTAAATTAATCAACTTCATACATTAAACCAATGTTACCCATAAAGGGTAATTTGGATCAATTCCTGCTTGTAGCAGGTAATTAATTCGATGTGCATGTCACGCAATCGACTCGGAGTACTTACTATACTAATAGTAAGTAGCCTTCATTTTTTTTTCAAAAAAAAAAAAAAAAA
>Adiantum_capillusveneris_k21_TIPcontig27_17771bp
TTTTTTTTTTTTTTTTTTGACTTTGCTAGGGAATAAAAGAAAAGAAATCGGTTAGAAAATCTTCAGGTTGTAGGAGGTCTTCAATCTGATCTATTTTTCAGAGGCGTTGGCAATAAATTATCCTAACCCTAAGGCAATCTTTTTACAATCTATCTATATCTATCTACCTATCTACAGATAGAATTTTTTATTTGACAAGTACCTCTATTCATGTTGCCCAGAGTTGGAGACGTCACGGATTGGTGTTGGCAAAATCAGTGGGAAGACATCCTACTTTTCCTTCCACTAGATTTTCTTGACAATTAAAATTGCTGATGTGATATAATTACAAAGGACTTCTTTTCTAGATTCCACGTCTACGCGTCAATCGCTGTTTCGCCCCGGATACTACTAAGTTTTCCCGGCAAAAAATTTATCACAGAAGTGATTTTAAGTTTGTAAAATCTGGATTTTGCTTAGGTTCCCATCTCGTGGATCGTCAAAAAGATTTTTTTTTTTTCGGTGCATAAATCCTCTAAATTCTTTTTGAAATATCAAAATATGTGAATAAGATTTCCTGCAGCTTTCTACCTGCTTTAACGAATTTGTTAGAGGAGGAATAAAGAAAGATAATTCAGTGAAAAAAAAAAGTCTACTCATATCTATTTACTCACACCCACTCATATATTTAGATCTATCTAGATTAGATATTCCTCCACCTTTATATCTATATGTATATATAAATCTTTGTCAAAGGAAGGGGGAATTTGCAAATTATATTATTAGAACGATCAGACTGGTCTGTGAAATTTAATTCAGAGGTAGGTCTAGATGTATCACTTCGTTAGGAGGAAGTGGAGGTATGCCCGTACTGCCAGAACTTGCACAAATTCAATTTAAAGGTTTTAGTCGTTTCGTTCATCAAAAATTGCTTAAGGAACTTGAAAATTTCCCAAAAATTGAAGATACAGATAAGGAAGTAGAATTCTGATCTATTGGAAATCAGTACCAATTGACAGAACCTTCTCTCGAAGAGAGAGATGCCGCGTATCAATGTATTACGTATTCCGCTGACCCATATGTACCAGCTTAATTGATTTGTAAGGAAGACCAAATAGTGCAAGAGGAAGATGTACGACTCGGATCTATTCCTTGGATGAATTCCGGAGGAACATTTATTATTAATGGGATCGCTAGAGTTTTAGTCAGTCAAATATTGAGGAGTCCTGGTATTTACTACAATCGGGAGTCGGATCAGAGAGGGATTCTCGCGTATACCAGCACCGCAATTTCAGATCAGGGAGGGAGATTTAAGCTAGAGATAGACGGGAGGAATAGAATATGGGTTCGTATAAGCAAGAAAAAAAAAATATCTATTTTTATTCTACTAGTAGCTATGGGGTTATGCAAAAGAGATATTCTACAAAACTCCCGTTACCCAAGGATTTTTTCAAATATGTTCAAAAGGCAAAAAGAAAGTATTGAATCTCCAGAGGATGCCATAGCAGAGCTGTACAAACACCTATACTCTGCTACAGACGCAGATGTATTCTTTTCGGAATCCATATTTAGGGAATTATAGAAGAGGTTTTTCCAACATAGATGCGAATTAGGACGAATTGGTAGACGAAACCTAAACATCAAGCTAACTCTTGATGTACCCGAAACGGAGTCTTTTTTGCTACCCCAAGACATATTAGCAGCTGCAGATCACTCAGTAGAAATAAGTTACGGAGAGGGCAAACTCGACGATATAGATCATTTGAAAAATCGACGTGTTCGATCCGTTGCAGATTTGCTTCAGGAACAATTGAAATTAGCTCCAAACCGTTTGGAGAATTTGATTCGATAAAATTTATCTAGAGCCGTTAGGCGCAAACGCGCAATCACTCCCCGGGGGTTGGTGACACCCGTGCCAGTAATAGCAGCTTTCAAGGAGTTTTTTGGTTCACACCCCCTTTCGCAATTTTTGGACCAAACAAATCCATTATCTGAAATGGTTCATAAACGAAGATTAAGCTCTGTAGGTCCCGGCGGGTTAACACGTCGAACCGCTAGTTTTCAAGCTAGAGATATTCATTTCAGTCATTATGGTCGCATCTGCCCAATCGAAACATCGGAAGGTATGAATGCTGGCCTGATTTCCTCATTAGCTATTCAGGCAGGAGTTAACACTTCGGGATCTTTGGGGAGCCCTTACCTCGAAATGTCAGATTCGTCTGGGGAGGAGCAGTTAGTCAATTTATCACCCGCAGAAGATGATTATTACCGAGTAGCAAGTGAGAATTTACTATTATCCGAATGGAGAGGTTCGGAGAAGGAAATTATACCAGTGCGATATCAACAAGAGTTTCTCAGCGTTCTCTGGGAACAAGTTGATTTTCGAAGTATTCATCCTCTCCATCATTTTTCCATCGGAGCTTCTCTCATTCCATTCATTGAACATAATGATGCAAACCGTGCTTTGATGGGTTCTACCACGCAACGTCAAGCTGTTCCATTAATTAAGCCCGAAAGATGCATTGTAGGAACTGGGTTGGAAAGTCAAGTAGCTTTGGATTCGGGAAGTGTAGCTATATCCGAACAGGATGGTAAAGTTTGCTATATTGATGGTAATAGAATTGAGCTATCTCTTATCCACGAAGCGAAAAAGAACAAATTGGCTCAACCTACTACAATTGAGGAATTAAAAATATTTGAGCGTTCCAATAATAACACCTGCATGCACCAAAAACCCGCGGTTTCGCTGGGAGAACTCCTGAGAGGCGGAGAAATCGTAGCGGATGGAGCAGCGACTGTCAGGGGGGAACTAGCTCTGGGTAAAAATATATTAGTAGCCTACATGCCGTGGGAAGGATACAACTTCGAAGATGCGGTCTTGATTAGTGAACGCCTTATCTATGAAGATATTTTCACATCTCTTCACATCGAAAAACATGAGGTTGAAATTTGTGCAACAAATCAAGGACCTGAGCGGGTTACCAAGCAAATATCTCAATTGGATGGTTATTTACTTCGACACCTCGACGACGATGGGCTCGTAGAATCAGGATCTTGGGTGGAGGCCGGAGACGTTTTGGTAGGTAAACTGACGCCTCAGGAGGGGGCAAGCTCATCACGTGTTCCAGAAGGAAGATCATTACAAGCTATTTTTGGTATACAACTGGTTAATGCAAGAGAAAGTTGTCTAAGAGTACCTATTGGTGGGAGAGGTCGAGTCACTGATGTGAGGTGGGTATACCCCGAAGATGATGCTACAAATGATTTGGAAGTAATTCATATATATATATTGCAAAGACGTAAGATACAAGTGGGTGACAAGATAGCCGGTAGGCATGGAAATAAAGGTATTGTATCAAAGATAGTACCCAGGCAAGATATGCCCTATTTGCAAAATGGTACGCCGGTTGATATGATACTAAGTCCCTTGGGAGTACCTTCACGAATGAATGTGGGACAGATTTTCGAATGCTTGCTTGGGTTAGCCGGGGAGTTTTCAGAAACTCATTACCGTGTAGTACCCTTTGATGAAAGATATGAACGGGAAGCTTCCAGAAAACTAGTATTTGCCGAACCTCACGAAGCGGGTGCGCGGACCAATAATCCGTGGCTATTCGAACCCAGCCACCCTGGAAAGAGTCGATTGATCGATGGACGAACGGGTGATCCCTTTGGACAATCTATTACAACTGGGAAAGCTTATATAATGAAACTTATTCATCAGGTTGATGATAAGATTCACGCACGATCTAGTGGTCCCTACGCGCTCGTTACACAGCAACCTCTCAAGGGGAAATCGAGACGGGGGGGACAACGAATTGGAGAAATGGAAGTCTGGGCTTCGGAGGGGTTTGGGGTGTCCTACACCTTGCAGGAAATGCTTACAACTAAATCAGATCATATTCAGGCTCGCTACAAAGCACTTAGTGCAATTATGACCGGAAAACCAGTTTGCAAACCTAAAACCGTTCCAGAGTCTTTCCGATTGCTAGTTCGGGAGTTACGACGTATGGGCCTAAATTTGGAACGCAATTTCATACCTGAAGAAGATTTGGGAAGGGAATTTGAAAACATTTGATATTTCCTTGAAATTTCTCTCGTGAAAATTAATTGAGAGTTTATTATGATTCATCGAACTAATTATCAACAACTTCGGATTGGACTAGCTTCTCCCGAACAGATTCGCAGTTGGGCCGAAAGGGAGTTACCTAATGGAGATGTCATTGGACAAGTCGATTAACCTTACACATCGCACTATAAGACTCACAAACCAGAGAGAGATGGGTCATCTTGCGAAAGAATATTTGGGCCTACAAAAAGTGGAGTCTGTGCTTGCGGAAACTGCCGATCTGTCAATGACGAAGGAGAGTCTTCCAGATTTTGCAAGCATTGCGGAGTCGAGTTTACTGACTCTCGAGTTCGTAGATATCGGATGGGATACATCAAACTCGCGTGTCCAGTAACTCACGTATGGTTTCTTAAACGAATCCCTAGTTATATTGCAAACCTACTAGCCAAACCTCTTAAAGAATTGGAAAGCCCAGTCTATTGCGATGCGTGACTCGACTTCACATGTTGATCGGCATAGATTTGATACAATCTGTCATTCCATGTAGGAATTGGAGGCCTCTAACCGACGCGTCCCTCAATCAAAATTAAAGATGAGGAAGTCTCGCGCAACTCGGGAGAAAATACGCAATCTATTGCGTAGAAACTGAAGAATCCTCCCCATGGTTAGTTTTTGGTAGAAAGAGAGAGAGAATCTACCAAACTAATTAAATCAGGCTTCGTGAAAAAAAGAATAAGATATTTGTTTCAGTTAGTAGACAAATATTAAATGCTTCCTAACATAACCCCGATCCTTTGATTTTCTTTTTCGCCGTTAGGAAAGACTTTGGGTATGGTTAGGGGAAGCTAATCATCGCATGTACTTCTCAAATCAACTGATAGCCATCGAAGTGGATTGAAAACCCAAAGGGGGGAAATGATCACATTAGGAACAAGAAAAAAATTTCCGACTTATGATAGGAAGGCAAAGAACCTACTTCCTCCTGTACAGGATCATCCATGATGGAAAAATTGAGACTACTCGAAAAATACTATTTGGAACTCGAGTACTGAACAGCTATTTTCGACGGGGCGATACTTTATTAGATTATTCTAGATTCTATTATTGTGTTTTGAAAACATTAATTAGTCGGGTTGTAAATCTGGTACTAGTTATTTGAGCCGGATGAGGGGAAACGCTCTTGTCCGATTCTGGGGGGGGGTCGGCCAACCTATCCCAATCTTTTTCTAGCTAGGCCCGTGGCTGAAAGGCCCGCTCTATTAAGACTGCGGGGGCTGTTCAATTATGAGGATCGAGCCTGGAGAAACATACTTCCCACTTTTTTTTCTACCCAAAATTACGAGATGCTTCGAAAAAATGAAATTGTTACTGGGGGAGATGCTATCAGAGAAGGATTAGCTAGCTTAGATTTGCAAAGTTTTCTTAATTGCGCGTATTTAGAGTGGCAGGCGTCAGTAAAACAGAAGCCAGTTGGAATCGAATGGGAAGATCGAACAATTCGAAGAAGAAAAGATCTTCTGATCAGGAGGATTAAACTAGCCAAGGATTTTTTACGGACGAATATGAAACCCGAATGGATGGTTTTATATTTTATACCGGTTCTCCCGCCTGAATTAAGACCAATAGTGGAATTGTATGAAGGTGAATTGATTACCTCTGATCTTAACGAACTTTATAGGAAGATTATTTACCGAAATAATACTCTCAGAGAATTCCTATCGGGTAGTGAATTTACACCGGAAGGATTAATTGTTTGCCAAAAACGACTTGTTCAAGAAGCTGTAGATGCTCTCATCGGTAGTGGTATACGTGGGCAACCAATGAGGGATATTCATAATAGACCCTACAAGTCATTTTCAGAGGTTATTGAGGGCAAGGAGGGTCGATTTAGAGAAAATCTACTCGGCAAGCGGGTCGATTACTCAGGTCGCTCCGTAATTGTTGTCGGCCCATCTCTTTCATTACACCAATGTGGATTACCTCGAGAAATGGCAATTGAGCTTTTCCAAGCTTTTGTAATTCGCAATTTGATTGGATGACACCTTGCCTGTAATTTACGAGCTGCTAAGTGCATGATACGGAAGGGGAATCCCATAATATGGGAAGTTCTTCGGGAAGTTATGCGAGGCCATCCTGTACTGCTGAATCGGGCACCTACTTTGCACAGATTAGGCATACAGGCGTTTCAGCCCCTCTTGATAGAGGGACGCGCCATTCGTCTGCATCCATTGGTTCGTGGGGGGTCTAACGCAGATCTTGACGGGGATCAGATGGCCGTTCATGTCCCTTTATCTGTCGAAGCTCAAATCGAGGCTCGTCTTCTGATGTTTTCGCATCTCAATTTATTATCTCCCGCTACGGGCGATCCCGTATCTGTACCGAGTCAGGACATGCTTCTTGGTCTTTATGCGCTAACAATTGAAAGTAGGCAAGGAATCTATAGAAATAGACATCTTGGTTTTATAGACAGGGTTAACGTATATTCCACCAAACTACTTCATTTCAGCAGTTACTGTGACTTACTTCGGGCCAAGGAATCGAGACAAGTGGATTCCCACAGTCTATTGTGGCTTCGATGGAAAATCGATCTGCAAATTATTAGTTCGAAAATTCGTGAATTATCTTCCGAATCTCATTATGAATCGTCAGGAACTTCTTTTCACTTCTACGAAAATTGCCGAATTAGAAAATGTAGGGATGGATCTATCTCTAGTATGTATGTACTTACAACAGCCGGTCGCATTTTATTCAATCAACAATTGAAGGAAGCAATGCAAGGTGTATCAAAGAATTCTTTTTCATACACCACCTCATCTACGCTGAGTACATCAACAATCGATAGGTGTAATACTAATAGTAATAATGAGGAATGATAAAGCTTTTTATTATAGGCAATGGGTGAGGGTGAATAAATAAAATGAATCAGTTTAATGAAATTGAGAAGTTAATAACAGAGAGCTTGCTAAATACTGCGATATAAAACAACATATATATATATGAAGTTGAGGTCTTCATAATGATGGATCGAAATGAATTACCTTTCTGCAACAAGACGATCGATAGGGCTGCGATGAAGAGACTCATCGGCAAGTTAGTTGTTTGTTTCGGAATTGCGTCTACAACAAATATCTCAGATCAAGTGAAAGTTTTGGGTTTTCAGCAAGCTACAGAAGCATCTATCTCATCGGGTATTGACGACCTTTCAGCAGTACCAACCAGAGGTTGGCTTGTACGAGACGCGGAGAAATAAGGTTACGTCTCGGAGGGGCATTACCGCTGCGGAAGTCTGCATGCCATAGAAAAGTTGCGTCAATCAATTGAAGCCTGGTATGCCACAAGTGAATGTTTGAAACGAGAAATGAGTCCAAGTTTCAAGATGATTGATCCTTTGAATCCCGTTCACATGATGTCTGTTTCAGGAGCCCGAGGGACCATCTCCCAGGTCCACCAATTGCTTGGCATGAGGGGATTAATGGCAGATCCTCGAGGTCAGGTAATTGACCTACCTATCCGAAGAAATCTGCGCGAAGGTTTATCCCTGACAGAATATATTATTTCTCGCTACGGTGCTCGCAAAGGGGTTGTGGATACCGCCGTGCGAACTTCAGATGCCGGATACCTAACACGTAGACTTGTCGAAGTTGTTCAACATATTGCTGTACGAAGAAGGGATTGTGAAACTCCTAGAAGTCTCGCTTTTTTGACTTCAAATACTGGCGAACGAAGACGAGGATTTCTTGGCACGATGCCGCATCAGGGATTGGTTGGACGTGTGTTGGCGGATCATGTTTACTGGGATGTTAGATGTATTGCCACCCGTAACCAAGATATTAGCGACGGATTGGCTAGTAACTTGATGGCGTCCTCGCAGCCAATACATGTGAGATCTCCTTTGACATGCAAAAGCATTTTCCGGATTTGTCAGTTCTGCTACGGTTGGAGCCTTGCCCATTGCAATTTAGTAGAATTGGGTGAAGCCGTTGGTATCATTGCGGGTCAATCAATTGGAGAACCGGGAACTCAATTGACATCGAGGACTTTTCATACAGGTGGGGTATTTACAGGGGATATTGCGGAGTACGTACGAATTCCATTCAATGGACTTATTAAATTTGACGAAAGATTACTTCATCCGACCCGTACGAGGCACGGGCATCCTGCTTGGATGTGCCGAAACGATTTACCCCTCTTTATTGGCAATTCCGTCGGTACACAAAATTCTCTTATTCCAGCCCAGAGTCTGCTTATGATTCGAACTGGTCAATATGTTGAGTCGCAACAAGTTATCGCGGAAGTACGAGCCAAGGAGTTTCCTCCCAAAGAATGTATTAGAAAACCTATTTATCCAAACTCGAGGGGAGAAATTCACTGGAGTAAATTTGTTTGGCATGTCCGTGATTCCATCTGCAATATCGCTCGTCTCGTACGAGAGGCGAGCCATATATGGATTCTTTCGGGATCTCCATCCAAATTTGATGGGAACTCTTTTTTTCATAAAGATCAAGATAGAGTTAGGATAAAACCCCACCCTATCAAAAGGATACGCAGTCACTCGGAGGGAATTTTTGAAGCACAAGCCAGTGCTAGTAACTGCGTAGATCGTCGAAAAGGGATTCAAGAATTTGGAACCGATTCAAAATATTTTTCAAATTGGTCAAAACGTCCGAGATCCAATTACATCCTTTCAAATGTCTGGTTGGAGCGGGCCGAGCTAGAAAACTCGGTTTCTTTGCTGATGGAACGATGCCAAAAAAATATCAAAAAATTAGATTTTGTAAGTATCAATGTTCAATTAAACAATGGTTCGGATCAGGATCACATTTTTGCCACCTATGAAAACTTCGAGTATCAAACCATCGTTTCAGGGATCATAAAGTATGGCACTGTAGAAATTAAACCGGTCAATCCGAAGAGACTCCAGTTAGATGGTGGGACAGGGAATAAAAGTTCTCGTCCTTGGTGCAGGGTAGTTAGAAAAGGAAATTTCTTCCCGATTCCAGAAGAGGTTTATCTTACGCACGAACCCTCGTCGTCTATTTTGGTGACAAATAATGCTATTGTTAAAAAAGGTGCGCAAATCACTAACAATATTATTACCAAATCAGGTGGATTGATTCGGATGAGAAAGAGATCAAGAGATGCTACTACAATAAGAATTCTCCCTGGATATATTTATAATCCAGAGAAGCAAATTAATATATCCAAGCGGGGTAATACATTACTAGCGCCGGGTAATAGGATTTCGGATGACATTGAAGTCAAAAATTGGATTTACCTACAACCATTTACATTTCGCAGAAAAGGAAAAACCTTTGTCCCGATGACACCAGTTAGCGAGTATAACTTATCCAGCGATTCTCTGGCACAAGTAGCATCTCGATTTGACAAACCAAAAACACAGAGACGCGCAAAAGCCAAGACCCTTTCGTTCATTTGTTGCAAAAATGGGGAAAAAATTGAAGTAATTAACGATGTGCCTACTCAATTAGTTCGGCTTTGTTTGATAATTGAATGGCAGAAATATTTGCACGAAACCCTTCCTAGAAAAAGAAACTATTTCTCTCTTATCAGTGTGAAAATAAGTTATTTGTTCAAAACTTTTCTTCAAGTAAATCCGATGGTATCTCCCCCTACACAAAGAGGAGTCAGGGTTGATGAAATCTTTCGAACATCAACGCCTCTTGGCAAACCATCTCCTCCTCAACTTGATCTGGCTAACAGTTGTTGTAAATCAGCTGTCAACTGTCAGGGTATCATTCATTTGACTTTGGAACCAGCCACATCATTCCTGATCTTGTCGCCATTTAATTTGTCCCGTAATAATTCAGTTACTGATACGAGGGATGGTGGTTGCGGAGGAGAAATTGGGAAATACTTCTACGGGTCAGAAGATGGTTTCTTCTGCATCGGCGAGAATAAAAAAAAGATCTCACTGAGTTCTAAATGTATTTCAGAAAATTATGCAAATCCAAATGTTGAAGAGGGATGGATTAAAGCTAGAAGAGCAAGTTCCAATCTCGGCCAGAGGAAAGCTGAGGAGGTAGGTCTAGTGGGGACTTTGTCCCCTATTTCTTGTTCATCGATTCCCCATCATCTATCACTCGGCGGCAAAAACCTTTCTACCAGAAAAGGTTTCGTTGATTATTCGATAGATAAGTCGGAACATCAAGATTTCTATCTGATTGATGAAAGTAAATTACTACTGAAATGCCCCATAAATTTTTATGTTAAAAAAGGTTTCTTGGACAAACCTTCTTATTTACCGACAAGAGTGTTTAGTCGAGAAATCATGTTAATTAGTCTAGGACTACCGATCAGTGAAAGTCGATATCTACATCGAGATCGGACATGTTTCCAATCTGGCCAGGTCATGGCCATTCACCAAGATTATTCATTAGTGAGAACGGGTAAAACCTTTTTGGCAACCCGGGGAGCAAATCCCCATAAGAGTTCCGGGGATATCCTTGAGGAAGGAGATACGTTAATAACATTGCCGTATGACAGATTGAAATCTGGAGACATTACTCAAGGTCTCCCAAAGGTTGAGCAACTCCTGGAGTCCCGTTCCATTGCTTCTATTTCAGCAGGAATTGGAGATCTTTTTGAGAAATGGTGTCAAAATATTACTAAATTAATTGGGAATCCCTGGAGTCACTTGCTAGGTGCTGGAAGAAGTATGGAGCATTGCCAATTGATTCTAATTGATCAAATTCGAAAAGTTTATGAGTCTCAAGGAGTACGGATATGCGACAAGCATCTAGAAATTATTGTCTGCCAATTGACATCTAGGGTCGTAGCGTCTGAAGATGGGGTAACTAATGTATTCCTTCCTGGGGAGCTTGTTGAGTTATCACAGGCGGAACGTATAAATCGTGTTTTAAAGAAATCAATTTTTTACGAGCCTATTGTATTGGGTATGACGAGGGCTTCTCTTAGTACTACTAGTTTTTTGGCGGAAGCAAGTTTTCAAGAAACCACTCGAGTATTGGCTAAAGCTGCCCTTCGCGGCCGAATTGATTGGCTGAAGGGGTTGAAAGAAAATGTTGTTATTGGCGACTCCGTTCCCGTCGGAACAGGTAGTCCAGAAATCTATTGTCAATTAAATATAAATAAAGAGAAAGAATCTCGTTTGGCAAGTGGGGGTAGTAAGAAGTTGACAAAATGGGAGACTGGAAGTAGTCTAAGTGGTTACCATAAAAAACGGGATTTCAATCCCAGTTTTTTCATTCGTAAAGAATTGAATAGATCTTTCACTCGTCTTCATCTTGATATGTGGTAAAAAGTGGCAGACAATTTCTTCGCGCATTTCAAACCGCGAAATGATTCACTGGATTGTAACAATTTACCAAATTTAGTTAAAATGAGACAAATTCACATCCGTTTTCATAAAAGAGGGGAAGATGCAACAGAAAAATCGGACTATCGACTTGGAAGGAATGATGGCAGCAGGAATTCACTTTGGACATCAAACCCAGAGATGGAATCCAAAGATGTCTCCTTATATATTTACAGAACGTAAGGGTGTTCATATTCTCGACTTAACTCAGACCGCTCGTCTCCTATCTGAAGCTTGTGACTCGGTATTTGATGCAGCAGTAGAGGGAAAGGAGTTCCCGATGGTGGGTACGAAGAATCAAGTAACTGATTTAATAGTATCAGCTGCATTGAAATCTCAATGCCATTATGTAAACGAGAAATGGTTAGCTGGTACGTTAACGAATTGGGTCACTACAGAGACACGTCTCCGCAGGTTTCAACACTTACAAACTGGGGGCGATTTGGGAGAATTCGACCGACTTCCGAAACGGGAGGCCGCGATTTTGAAGGGATAATTGGTTAGATTAAAAAAGTGTCTAGGTGGAATTCAATATATGTCAGATTCACCCGATATTGCGATAATTACCGATCAACACGAATAATCTATTGCCCTCAAAGAATGCAGTATTCCGGGTATTCCCACAATCTGTATCGTTGATACAGATTGTGACCCAGATCTTGTAGATGTTCCAATTCCTGGTAATGATGATGCTAGATCCTCGATCCGATGGATATTGGATAAACCTGCATTAGCTATTAGCGAGGGTCGTTCAAACATAAAGGTAACTTAATGGGCCGAAAGGCGGTTAACTATACACCGACCTTGTTGATTTGCAACGAAATACCCAAAGGCATTATTATTATTTGGGAAAATGGATTGATTTGATAAATCGTATAGTTTGATGGAAAAGGAACTTGCCTCTTCCTACTCAGAACATTTATGTAATGAAAAATAGTTTAGATAATTTTGTTCCTCATTGTGAGGGGGGGGGGTATTATGCAAATTGAACAATTGCAAATTAATGAAATTGATAATCCGCATCAAGTATCAAGTGTAGAAGTAGGTTAACATCTCTATTGGCAAATAGGAAACTTTCAAGTTCATGCACAGGTTCTTATAACTTCTTGGGTTGTCGTCGCCATATTGGTAGCTTTACCCGCTACAACTACCGGCAATTTGCAATCGATACCAACTGGTACACAAAATTTTATCGAGTATGTTCTTGAATCTATTCGAGATTCAACCAGGACCCAGATGGGGGAAGAGGGATATCGACCCTGGGTCCCATTTATTGGAACAATGTTTCCATTTATTTTTGCTTCTAACTGGTCAGGTGCTTTGCTACCCTGGCGAGTCATTCAGTTACCTCATGGGGAGTTGGCTGCACCTACGAACGATATTAACACCACCGTTGCATTAGCCTTGCTTACATCAGTAGCACATTTTTACGCGGGTTTGTACAAGAGAGGGTTTAGCTATTCCGGCAAATACATACAGCCAACTCCGATACTCCTACCTATCAATATTTTGGAAGACTCCACCAAACCCCTATCGCTTAGTTTCCGATTGTTTGGAAACATTTTGGCTGACGAGTTGGTAGTAGCTGTTCCCGTCTCCCTAGTACCCCTAATTGTCCCTGTACCTACGATGCTTTTGGGATTGTTTACAAGTGGCATCCAAGCTTTAATCTTTGCCACTTTAGCTGCAGCTTATATCGGGGAATCTATGGAAGGTCATCATTAGTGGGATGAGGAAACGTAACTCTAATTTAGTTGCGGGAAATCTCTTTTCCTTTTGGGTACAATTACAATCTGGCGGGTCACTATAGCGAGAAAAAGCCGTTTATGTGGTATCATAAAACTACATTATAAAATTATACCCGCGTTTTTCCCTTCTTCTCTTTCGTCACTTTTAGTATCCCCCAAAAAAAAAAGGGATGGTTCTCTCCCTCACACATATCCACCGCCTACATACAGATTAAATCAAATTGTTTTAAGTATTCAATGAATAAATAAGTAAATAAAAAAGAGGTAATGAGTTTCGGTGCCGGTCGCAAATGTTTTGCGAGAATTTTGAGCGCGCGGGGGGGGGGGGGGAAATATACATTGTTTTTCCATTTCTCGTTCAAGCCGTTAATGCTAAATCCTAATTGTGTTTATCCCATGATATATTTTATCAGGTAAAGCTATTCCATTTTACTGTCGTTGGGTATAGGGGAGACGTGCTTTGACAAGTGATTGTTATTAATACCGAATATCCAAAAATATTTTTTCCAGCTTTTACCTAAATTTAAAAGTCAAATTAGTCGAGAAATGTTCCCGATCGACGTCTAGGTAGAAGTGAAGTAGATATTTCTTTCCTAAACCGTTGCTTCCAGTTAACATAGACTAAATATGCGGAAACTGGAGTACATTATTGGTCCCAACTATATTTACGTGGAATTAATTTACTAATTTTTTTTTTTTTAACCTTTACCAAATTCAATTTTCTTCATATTCGACGGAATAAGCAAAATCGACTAAAGTTCCTAGATTAAATAGGAGGAGACTAATATGAATCCATTGATTTCTGCCGCTTCCGTCATCGCCGCTGGGTTAGCTGTAGGCCTTGCTTCAATCGGACCCGGTGTTGGTCAAGGCACTGCCGCGGGTCAGGCGGTCGAGGGTATAGCAAGACAGCCAGAAGCAGAAGGTAAAATACGAGGCACTTTATTGTTAAGTTCGGCTTTCATGGAAGCTTTGACAATTTATGGATCAGTTGTAGCTCCAGCCCCGTCATTTGCAAATCCGCCTGTCTAAACCATCTCGACGAATAAGAAATAATTATAAAAAAAAAATCAATTGGATATATTGTCTGCCCTCCCCTCGGGGGGGGGCAAATTGTCTCTTCATTTATTTGACCAAGCTTTTGACTCGCCTTTTTATCTCCCGCCTCCTACCAAATAAAAAATTTTCAGTAAATTTTGTTAGACAGACCACGAGTCATTTCCAAAATGTATGATTTGAAAAGAAAATCCCGCTTCTTCCGTGATTGTCTCCCTTCGCTCCCCAATTAATAATTAATGTGTCAATTCTTGCTAGGCTGGATCAGAAATTGCCCAAAACGTAAAACCTTCGAGGAGGGAAAAGAATACGAGAAGTCTAAGTGAGATCATCGCTCCCTCGAGTTATTGGACCCTCGCTGGAACTATTGGGCTAAATACTAATATATTTGAGATAAACCTAATTAACTTAATCCTGGTACTAGGTATATTATTTTATTACGGAAAGGGGGTGTGTGCGAGTCGTCTATCTAAGTAAAAGAACTGATTTCCCCAGTTGCACCTGAATTGATAATTTATATTAGAGGAGGTGCAAAACTCCAACGAATTACCTGCAAGTGAATGTTATGCAGGAACCAGAGCATTCCGCACAATCGGTGAAACCGCAATTCTCACTGATCAATTTCCAGAAATTCGTTAATATGGTTAAAGTGGAATGTCTTGAAGTCTTGGCAAATCCGGGTTTTCTTTTCCCTGTCGCGTAACTCAAGTCGCGGGAGAGAATGCACAATTAATCTCGTTACATAACGCCCGTATCGGGAATGCTTCAACTTATCCTTTTCCCTTATCGGAGACATTATAGGTGGATATGGGAGTTGATTTATTCCAATCTTGCTTAATTTGCCGAAGAGACAACCCATATGAAACAAAAAATACTTAGAGGAAACGGCTTCCAAAAAAGAAATTAAATAAATTTTGGAGAGCTACCAATTTACAACTTCTCGAAGAAATCTCAGTTATTCTATCCGAACTCATTTGGTGTGAATCCTGATAGTCGAGACGGAAAGGCGGAAGCAGGCCCGGGTAGGATGATCACCTTTTAGATTTCCTAACTTAACTCGTCATGATAAGCGGGCACGAAAGCCGAATGGATTGAAAGATCCATGTTCGGTTTGGGAAGAGATCGTGAATCTTTGAGAATTGAAGATTTATAATCTACTTTCATTGATCAATTTATTAGAAAATCGTGAAAGGACAATTTTGAACACGATTCAAGATGCGGAAGAGCGCCACAAAGAAGCGACTGAAAAACTTCAGAGAGCTCGTCTTCGATTGCAACAAGCGGAAATGAAAGCGGACGAGATTCGCATTATTGGACTTACGAAAATGGATAGGGAACGGCGAGATCTCGTTGATGCAGCTGACAATGATTTAAGGGAACTTGAAGAGAGTAAAAATTATGCAATTCGTTTTGAGAAGCAACGAGCAATTGAGCAGGTTCGACAGCAAGTTTCTCGACTAGCCTCCGAAAGGGCTTTCGAAAGCTTGAACGGTCGTCTAACTAATGAATTTCAGCTACGAATGATTGATTACCACATCGGCTTGCTCAGAGCCATGGCTAACAAATCCACGTAATCACAGCTTTCAGCCTCCATCTTATCATGAAAAAGGTTTCATTTTTACCTCTCCTTTTCGCAGTAATACTTTTTGGCAAAAATGGTAATAAACATTCAACCTGACGAGATTGGCAGCATCATTCGCAAGCAAATCAAAGGGTATGTTCCGGAAATGAAAGTTGTTAACATCGGTACTGTGCTTCAAGTGGGAGACGGAATCGCCCGTATTCACGGACTTGATGAAGTAATGGCTGGCGAATTGGTGGAATCCGAAGACGGTACAGTTGGCATTGCTTCGAATCCGGAATCTGATAATGTTGGGGCTGTGCTGACGGGTGATGGTCTAACTATACGAGAAGGGGGTTCAGTACGGGCAACGGGTAAGATTGCTCAAATACCAGTCAGTGACTCGTTTTTAGGCCGCGTTGTAAATGCATTGGCGCAACCTATCGATGGAAAAGGACAAATCCCAGCTTCTGAGTTCAGATCGATAGAATCTTCCGCTCCGGGGATTATTTCAAGACGCTCCGTGTACGAACCCCTACAAACAGGTCTGATTGCTATTGATTCTATGATTCCCATCGGTCGTGGCCAGCGAGAGTTAATTATTGGGGATAGACAGACTGGCAAAACGGCAGTAGCTACAGATACGATTCCAAATCAGAAAGGTCAAAATGTCATATGTGTTTATGTAGCTATTGGCCAAAAGGCTTCATCTGTGGCTCAAGTAGTTGACACCTTTCGGGAACGTGGCGCCCTGGAATACACCATCGTAGTCTCGGAAACTGCAAACTCTCCAGCCACTTTGCAATACCTCGCGCCTTACACAGGGGCAGCTCTAGCCGAATACTTCATGTATCGCAAACAGCATACTTTGATTATCTACGACGATCTCTCTAAACAAGCTCAAGCTTATCGACAGATGTCTTTATTATTGAAACGCCCGCCCGGGCGAGAAGCGTATCCGGGAGATGTTTTTCACTTACATTCCCGCCTCTTGGAGAGGGCCGCTAAATTGAGTACCCAATTAGGGGAGGGCAGTATGACAGCTTTACCCATCGTTGAGACACAGGCAGGAGATGTCTCGGCTTACATTCCTACCAATGTTATTTCTATTACCGATGGATAAACATTTCTATCAGCAGATTTATTTAACGCCGGGATTCGACCGGCAATTAATGTGGGTATCTCTGTATCTAGGGTAGGCTCTGCAGCTCAAATTAAAGCAATGAAACAAGTAGCCGGTAAATTGAAATTGGAATTGGCACAATCTGCAGAATTGGAGGCTTTCGCGCAATTTGCTTCCGATCTCGATAAAACTACTCAAAATCAATTAGCTAGAGGACAACGCTTGCGCGAGCTTCTCAAACAATCTCAGTCAGCCCCATTAGCGGTGGAAGAACAAGTAGCTACCATTTACACCGGAGTTAACGGATATTTAGATGTTTTAGATGTTGAACAAGTAAAACGGTTCCTGGTTCAGCTACGGGAATATGTAGCAACGAGTAAACCTAGTTTTGGGGAAATTATTCGTTCTACAAAGGTGTTTACGGAACAAGCGGAAGCCCTTTTGAAAGAAGCAATTAAGGAATCAACGGAACTTTTTTTACTGCAAGAGAGATGAGTATGACTGATTAAGCCCCACATAGCATAGCACAGAATCAGTTCGACACATCAGCCGAACACTCCCTCCTGCATTAGGGTTATTATCACGAAATTACGTCCAATAGGATTTGAACCTATACCCAAGGTTTAGAAGACCTCTGCCCTATCCATTAGACGATGGACGTATCCCCCCCCCCCCCTTCTTTCGTTCCCCCCTTTCCGATTTTCAATGTTGGTTTGACACATTCACGTATAGGGTACGCCCAGTCGGGAAGGGGCTTAACTTCTGTTTGCTCAAGATTCAGTTGTCAGGTGGAATATAAGGTTTGGCTCGAATGAACCGGGGATGGGATGCACTAGTAAATAGGAGAAGTGGTGTTGTGGCATAATTAGCAGCGGGTAGCGGGAATCGAACCCGCATCA
>Adiantum_capillusveneris_k21_TIPcontig28_215bp
GCACCTGGACAGAAAGACCCTATGAAGCTTCACTGTTCCCTGCGATTGGATTCGGGCTCTTCTTGCGCAGCTTAGGTGGAAGGCAAAGAGGGCTCCTTTCCGGAGGGGCCTGAGCCATCAGTGAGATACCACTCTAGAAGAACTAGAATTCTAACCTTGTGTCAAGAATTACGGACCAAGAGACAGTCCCAGGTAGACAGTTTCTATGGGGCGTA
>Adiantum_capillusveneris_k21_TIPcontig29_7018bp
GAAGGTCTCCAATTAATCTTCATGTTCTTCGAAAGGATCTCTTAGTTCTTTGGACGGTTTACCAAAAGCGGTATATAAGGCGTAACCGGTAAAGCTAACAAGTGAACGGGATAAAAAAGTAGTGACCAAAGTTGCGGTTTCCGTTGCCATATGACCCAATAGATTTTAATTACCACTCGGTATACTATTATACAAAGTCAGCAAATTTCAACCAGTTGAGCAGGGTCTATGGCTACGAAAGTTCTTGATGAAACTCCTAAAGGGAAACCCAAAATAAGTTTTTTAGGGATGGTTTTGAAACCGCTCAATTCGGAATATGGGAAAGTTGCTCCTGGTTGGGGAACTACTCCCTTGATGGGATTTTTCATGGCTCTATTCGCCATATTTCTAGTTACTATTTTGGAAATTTATAACTCCTCCGTCTTGTTGGACGGTATTGCAATTAGCTGGTAAAAAGGACCGACCCAAGCCCCGCAGCTGCAAAAACAACAGCTGGGGACTTGGTAAGAGACATCGAAAATCGAAGAGGTAGTTGAATCGCGTAATTTTTTTCCTCTCCTATTTCAGATCTTTTAGCAATATGGGTGTGTGATTCGCCGCAATTAATCCGATTCAATAAATAAGAATTTTTTTTTTCTTTCATTTCTTCGACTACTAGTTTTTTTTTTACCACTGATGTCTGGCCGGGTAGCCGATTAATGATTATTACCCGAAACGCGAGAAATTTGTATTAGAAATTTTAAACTAGGATTAATTTACACCAATTTACTGTTTAAGTTTCGTGACAAAGTTGCTACCTAATATTACTGACTCGACGCCCAATCGAGAAATTATCCATGAAATTGCTCTCAACCGGTTCCTTCTCACATTGGGTTGGGGGAGAGAGATACAAATATGCAGGACATTTACAGGCTCGTGTAATTACGAAACACTGGTAGAGGATTTGATGCCCAGCGGGTCTTCTCAGCCACCAATCAAATAAATAGGGTATCTTGTCGATATATAGTGAAAATCTAAGGTTTCGTGATTATTCAACCAATCAGATTAAAACGAGATAAGATCTATCCATGTATGTATTACACTTGTTCTCCACCAATTTTTGGGGATAGATACATTGATAAGGTAAAAAGATTTCTCAAGACGCTAACACTACCGGTTTCTAGGGAGTACAGGCTAACATGAGATTGAGGCGGGATTTAGTTTCGAGGTTTTTGGATCTCCGCCGTCGCCCCCTTCTTTACAAAACAAATGGCGAAGTACCGGCAAAGGACACCTTACTCGAGAGAGGGAACGGCTCTAAGAATCCATTCTCGCCTAAGCTGTATGAAGACAAATCTTCATGTGCAGTTTACAAAGAGGGAGCTACATAGGCTTACCTATCCTGCTAAGGTATATGACTGGTTTGAAGAGCGCCTCGAAATTCAGGCAATTGCGGATGATATTACTAGTAAATACGTCCCTCCACATGTGAACATATTTTACTGCTTGGGAGGAATCACGTTAACCTGCTTTTTAGTTCAAATAGCTACCGGTTTTGCTATGACCTTTTATTACCGTCCAACTGTTACGGAAGCTTTTTCTTCTGTTCAATATACAATGACTGAGGTAAATTTTGGCTGGCTTATTCGTTCTGTTCACCGTTGGTCAGCAAGTATGATGGTACCTGTGATGATTCTGCATGTATTTCGTGTTTATCTAACTGGGGGATTCAAAAAACCTCGTGAATTGACTTGGGTTACTGGAGTGATTTTAGCTGTATTAACCGTTTCTTTCGGCGTAACTGGATATTCCTTACCCTGGGATCAGATTGGTTACTGGGCCGTTAAAATCGTGACAGGTGTACCCGAAGCCATTCCCTTTATAGGATCTTCATTAGTAGAATCGTTACGGGGAAGTGTGAGTGTTGGACAATCCACATTAACTCGTTTCTACAGTTTACACACCTTTGTCTTGCCGCTTCTTACTGCCGTTTTTATGCCGATGCATTTTCTAACGATTCGTAAACAAGGCATTTCGGGTCCCTTGTAATATCTTTTTTTTTTTCACAATAAATAAGTCCAAAGAAAATACATCACATCAAAAGGACCCCCTCTTTTTCATTTCCTAAGTAAATTGATGTTCCGTTGCCGCAAGTACTTACAGATAATAAGTCACTTCGCGGATTGAATTGTCGTCCCAAACTACCGGGATAATACGGTCGGGACATCGAGTAGGAAGAGAAAAAACAATTGGATTATGGGAGTGTGTGACTCGTCGCGAAAATAAATATGTAGGCTATGCAGATATCAAGTTAGATACTGCCACTACGTCTCTCCCCAACTTTTCTTCGGAATCAAGATTTGAAACTTGGGTGTGGAAGCATCTCTCTAGAATTCGGAGAGTTGTTTGGAGAACTTTTTCCATGACCGAACCGAAGATTTTTGAAGGCCTCGTCAAATCCTAAATCTATCTCTACATCCGGACCTGGGACTACGCCAAAATTTTGTATATACGGCTTCTAAGACGATACATACATTTCTTTTGTATCGGCTACCAATTTTCCGCAACAATATCCGCCGTCGGGGTAAAGAAACGATCTAAAGAAATGGATGGCTAAAGTAGTAACGAGTTGAAATTCTATAGGGTTGCAACTGCAGAGTATTTCGCGTAAGTCAAAAATAAAACAATACGTTACGCAACTATAGGATACAAGATAATCTGCGAAGCTTCGTTTCTAGTTAAGGTATTGAGCTGAGTCGGATGAAAGGCCACACTGCAAAATACTTTTTGCGTCTATTCTCTTGTTGTATTACGGAATGGGGCAGTGAGGTATATGCTCGAGCCGTATGGGAAGAAATTCGCACGTTCGATTCTTACGGGGGAGTGAGGAGTCCATCCCAATAACAAAAAAACCTGACTTGAACGATCCTGTTTTGCGGGCAAAATTAGCTAAAGGCATGGGACATAATTACTATGGAGAACCTGCTTGGCCAAATGATCTTTCATATATATTTCCTGTAGTAATCTTAGGGACTGTTGCGTGTACTGTGGGGCTGGCTGTTTTGGAACCATCAATGGTTGGTGAACCGGCAAATCCATTTGCAACTCCTTTGGAAATATTACCTGAGTGGTATTTTTTTCCCGTATTTCAAATACTTCGTACCGTACCAAATAAATTACTAGGTGTTCTCCCGATGGCGTCGGTGCCTGCAGGTTTATTGACCGTTCCTTTTCTTGAAAATGTTAATAAATTCCAAAATCCGTTTCGACGCCCAGTAGCCACAACAGTCTTTGCAATTGGCACCGTGGCCGCCATCTGGTCAGGCATCGGAGCAACTTTACCCATAGAGGGATCTCTAACTTTGGGTCTATTTCAGTATCTCTCTTCCGCTCTGTTTCTTACACATAAGATAAATAGTTAGATCCAGTCTAGGGACTATTTGCTTTGTAGCAAAATTTCCCTAGACTCGTCTGTTTTCGGGTGAAAAACAAAAAAAAAAATTATATTTTCTCTCAAATAATAAATTTTCATTTGTTTACTTCGAAGTAACCTAACAAAAAATTGATCCTAACTTCTTAGTTTTCTCTGATCTACCTGTTTTGTTTCTACTTATGGCACAATTAGTCGCCACTTAGTGGCTTATGGTATATTATAGACTTCCAAAACTTCTAATACGTAAAATAAAATTTGGTTTGATAAGGGAAATAGTATTTTTCTTTTATTACTTCCGCCGATTGAGAACTATTTTTTTGTCGGGTAATTCTTTTGCAAAACGGTCCCACAACGCTTCGGACACTTGATCCACAGATTTTCTACCGAAATTCTTTAATTTTGACAGATCTTCTCGGCTATAGTTAAGCAAATCCGCAATTGTGTATATTTCGGCCCTTTTAAGACAATTAAAAGCTCTGGCAGGTAATTCCAATTGGTCAATAAACCTATTTTCTAAAACCCTTTCTTCCAAATTATTCGTATCACCAAATTGAGGTTGTAAAGATGGTGATTTCGTCAAATCAAGAGAATCTTCGCCATTTTCGAAGAGAGATACGTCTCCGCCCCTTACATACAAGAAGGTGGTTGGCAAGTCCATGAGTTTTTCAGAAGCTTTCCTAAGTGCTTCGTGTGGTGTCGGACTGCCATTAGTCCATATTTCAATGAATGAGATTTCCTGCGTCGCTCTACCACTTCCAAATAGATGGATGCTATAATTCACGTTTCGGACAGGCATAAATACAGCATCGATGGGAAATTGTCCCTTTCCGGATTTCGCTAGATTTTCTATACGATATCCGCAATCTTTTTCAATTTCTAATTCAATAGTTAGAGATATTGGTTGGGTAATGGTAGCTATATATTGCGAATTGTCAATTGCTTCGACGCCAGGTGGTAATGATGGATCGCCCGCAGTTACTTCTTTAGGACCTGTTACAGATGAAAATGCCTCTTGAATATCTTCTTTTGAATCGCCCCTAAGCACAATCTCTTTCGGATTAACTAAAGCATCATGTATTGTCTCTTGAAGACCCGTTATTGTGGAATACTCGTGCACGACTCCGCAAAATCTTGCACATGTTATGCTTGTTCCTTCAATCTCTTGTGACAAGGCTCTACGCATGGCAATTCCTACAGTACTGGCTTGACCCCTTTTAAAGGGAGATACAAGGAAACGACCATAATGAAGCCGCTTACTTTCTATTTTGGATTCAAGGCATTTCCACTGAATTGCCTGCTTAGAGGTCGACATCTCATTTTTGCGCATACGTAATTTTTTTCCCCTCCTTTTGATGTGACTAATCACTAGTTAGACGCGTCTCTTTCTGGGGGGTCTACAACCATTATACGGCATAGGAGTCACGTCACGTATGAAACTGAGGATTATGCCGCTTCTGCGAATAGCTCGCAAAGCGGTATCTCTCCCCGGTCCGGGCCCGCTCATCATAACTTCTGCTTGTTTCATACCCCGATCCACTGATGCTTTAATTGCATTCTCAGCCGCAGCTTGCGCAGCAAATGGCGTGCTTTTGCGTGTTCCCTTAAATCCACAGGCACCGGCGGAAGACCAAATAATTACCTGTCCCCGGACGTCTGTGACGGTAATGATAGTGTTATTGAAACTCGCCTGTATATGAATGACTCCTTTTTGAACTCCGCGTTTTCCCCCACGTGAACGAATTTTTCTCGATTTATTTGACATAATTGATTAATCATTTTTATTGGGAAGCTCTGTTTAATTAATATTATTTTTCAGATATAAATATTTATTATCCTTGTTTCTGTTTATGTTTTGAGTTGCAACAAATTACCATGATTCGTCTACGTCTACGAATCAATCGACATTTTTCACATATTTTCCGAATGGAAGCACGGATTTTCGTATCTATAACCTTGAATTAATTGGGTAAATCTACCTGTAGGTTTGCTACATGTTTCTTCGATCTAATCAAGATAGGAAATTTGGTAAGAGAAGTGGTTTGGTTAACTGCCGAAAATCTAAACTGATACCGAAATCTACTGACTATTGTTTGTATGCCTACTTCTAAGGCGGTAGATGATGCGTCCCTTGGTAAGGTCATAGGGACTCAGTTCAGCTCTTACCCTATCTCCTGGTAGTATTCTTATATAACTGCGTCGCATCCTCCCCGATATATGAGTCAAAACTTGACATCCATTATCCGAACACGCTCAAAACGTGGCATTGGGTAAAGATTCTGTAACTGTACCTTCCATGTCAATGAGATTCTGTTTCTTCATCATTTGTAATAAGTAAACCTCCTATTTACATTACAGGTTTCTCCAAAAAAATTCTTTTCATTGAAAACGTAACTGGTGAAAATAAGTAACTTTTGTTTCTGTTTCTCCCTTTCAATTACCAAATATGGCGTAGAATTTCCCCCCCAGTTTTTCTTCGCCTAGCTTCCCGATCTGTAATGAGTCCATAAGACGTTGATAAAATTGCAATTCCCATGCCCCCTAAGATCTTAGGGATTCTTATATGATCGCAATAGATTCTGAGACCGGGTTTGCTAATGTACCTAATAGTTGCCACGTAAGGCTTTTTTTCTTTGCCAAAATATCTCAGTTTAACATCCATAAAGATTTTCCCCCCCTCTGTGTGTTCCGTGACGCTTTTTAAAAAACCTTCTTCCAGTAAGATTTGCACGATACCTCTAGTCATTTTAGTAACTGGTATCCTAGTCATAGCTTTTCTTTTCGTATTCGCATTTCTGATTGAAGTAACTGTGGTAGAGATGGCATCATTATTCGTGAAATATCAATCGGTAATTATTAGAATTGTTTTTACTTTAGTAATTCCTAAAATCTTCAGCCTTTCCTCTTGGCAAAATCTAAATGATATTCAAGGCGGAAAAAAGGTTCTTTCCTTTCTACTCATTTTCATTGGCTATCCTATTGAGTTGTATCTATCTAAATAGATATAGATAGAATAGATATAGATAGATTTTTCTGTATATTTGTATATGTGTATGTATTGGACTATTCGACAATTAATTCTTCAAACCCAAATTTTTAAACGAATTGAAGTTTCTTTGAGTTCTAAGAAATGAAACGAGCTTTCTTTTTTTTTTTCATTAGTTATCACAACACTTCGGGAGCTAACGAGACTACTCTGGCAAAATTACATTCCCTCAATTCCCTTGCTACTGGACCAAAAATCCTAGTTCCTCTAGGATTTCCTTCCTGGTTGATAATGACGGCTGCGTTGTCGTCGAACTCAAGGACCATTCCATTGCGTCGCTTCAACCCCCTACGAGTGCATACTACCACTGCCCTAACCACTTCCGATCTTTTCAAAAACATGTTGGGTACGGCTTCCTTGACTACGGCGATAATAATATCACCTATATCTGCGTATTTGCGGTTACCGGTTCCTAGTACCCGAATACACATCAACTTGCGAGCTCCGCTATTATCTGCTACATCTAAATAACTTTGAATTTGAATCATGTGATTTTGTTAGTAGGAAGAAATGGTAAGATTAGTTATATATGTATTTATTAGCATAGCTCTATCTATCCGTAT
>Adiantum_capillusveneris_k21_TIPcontig30_8638bp
AAGTTGTTCGATTTTCGGCAATTTTTTCCATTCCTCGATGCAGATATCCCAATATTAGTTCACAATCAACAACATTTTCACCCTGCGAAGCAACAACAAGCCGGAGAACACCGTGCATTGAGGGATGATGAGGACCCATGCTTACTACAACTGGATCAATATCTTCAAGACGAATACTCGTAAATTGCTTCCTCTCCACTAAATATCATAAACCTCTGTTGACCCGAGAATGAGACAACTGCTCCAATTACAATAGGCGATAAATCAAACCCCTGGAGGAGGCAAAAAGATAGTTTTTTCACGCTAACGTCCTTTCACTTTTAATCCACGAATACCTAATTTTGTTAAAACTCTTTCATATAAACCCGTATTTTTCTTGAACAAATAAGCTAGGAGACGCTTGCGTCTACCAAGTAATTTCCATAACCCTATTTGAGATGAATAGTCCCTAGGGTGTAATTCCAAATGGGAAGTAAGCTTCGAAACTTGGTAGGTTGAGTAGTAAATCTGAGAAGCAGTGAATCCCGTATTTACATTTTCACCCGGAAGCTGCGTGTGAATAGATTCTTGTTTTTTCATGGTAATATTAGTAGTAAGCACAACTTCGTCCCCGCCTTGCATCGATTATAAGGGGTTTGACTGCTAGTTGCAGCACTAATTCTCTTAAGATGAAAATCCAGTTGTTTAGGGGGGGGTGGTATAAACATTCCCACACACACCCCATAATCACGACTTGAGTTACCGCATCTGATCTGACCGGCAAATGCTTTAACCTATCCATGAAATTCAAATTCGTGGATAATTGACTTCCAACTATTTCAATTTCAAGAATTCAACTTAGCAACTGAGTGTATGTCACACCCGGTTTTTTAATTTAGAGGAATAGGATACATTCGGATTCTAAGCGTTACAAATCGACTTCCAGTCATAACGCCAACGCAGGATCTGCCTGTACAGGCCGCTTCTTCTAATCGGTGACTGGGCCATAAAAAACGTTTAATCTTTTGAATCCTGATCGGTCTTGGGAGATGGTAAAGGGTTTGTTTTTTCTCAGCATTGTCTATTTTTTTAATTCTTGATATATATTGGGAATATTCTATTTTTGGGCTCAATAGACAATAGAGAAATCGAAATTCCCGCCTACGTCGCGGAGATAAAAGGTCATCGATGTTATAGAGGCAAGACTGTTTACAATTTCGTTCAGTTAATATATGTGACAAATTGGAAATATAACTACCGTTATATACATTTCTGTATAAACGTCTCCTAAATATACCTCTTAATCTCCCTTTGAATTTTAGCAAAGGGTTGATTATTTTATACAACAAATCTTGATCGTCAAATACTAGCCGCAAACGATGGGCTGAAACAACAGATAAGTTATGAAACATATCACGTTTAGTTTTTGCATTAAATTGCAAATTTAGCAAATCTGAATTTACTTCAATATTTGTACAAAGTGTAATCAAATCTTGGTCATCTCCTAGCATTCTCGTGAGAGAAATTAAGTTTCTAAATTTTTCCAATTCTGTTTCAAATTTAAATTTCCATCGAAAAATGTAGTCCGCATCTTCTCTTTCATCTAACGTGAGATCATTCAACTGATTCAATACCTTTTGGAATCTGCCGGATATGTCTAATACATATCTGTATCGGTAGTGATTTCTCAATAGAGGATTTTTTAACTGCTTTGCCTTTTTCTTTTTTTTTAAAAATATTTTTGTTTTTGCAATATCTGGATCTAACCACGATAGCAAATCAATTTGCAAATTCAAATTATTTTTGCTCTCCACATTAGAACTCAGAAAGTGAACAAATTTGCTAATTCTGTTTCTTCCTCCTCTACTACTTTTTTGAATGCAACTCTTGCAATGAAACCTTTGCTCCATAATATCTCGTTGCACAGATAAATTTTCCACATCGCCATTTTGTACGGAATCAGTTAGGTTTTGTAGCAGGTTTCTATGTTTACGCAGTTTACTAAAATTACTAATTTTATTCCTGAGGAAAGATTTTTTTGTGTATATGGAATAATAACTGTGTAGCTTGTTTTGAGATACCTGATCTTTCAATTCAGTTATCGTATTTGTCTCAATACTACTAAGTTCACTCAAGCAAACTTTCCACTTCCGAGGTGCTATATTGCGCCAGGCTGTTAATGGTAAGTTATATCTGGAGAGAGAATATAACCATTCATTCCAATTAATTTCATCCAATTTGCAAGATTTATTCAAAAATCCCCAATTCTCTATAGACCTCGCAACCTTTTCATCAAAAAACTCTTCATCAGTTTTGCCAGTCTCCGTATCAAAACACATTGTTAAATCATTTACATGATTATTTCTTATTTCAGGACTCAGAAATTTTGTCGCGATTAAATTGTAATGGACGGGAGTTTGTTTCTCGTACATTTTGGGTTGATATAGGTTTGATACACCGTCGGTTTCAACATAGATGCCACTCTGTCTATTTTTTACTCCGCAATTACTGCTACTTCTTTTATCATTAACTAACAGATCCAGGTTTAAGCTGCCCCTCATACCGATGTTCCACATATCAATATAAATACAGGTTTGAGATGGCAAGTCAAATTGCAACGATTTACTTCTTGTTGATAAATTGCTTCCCTCATTAATGTTATCCAATATCCCTGCCAATTTTGTATACAACGCGAGGAATTCAGTGAAGTAATGAACAAAAATCCTGTTAATTGTGAAAGGCAAGTTTATTAGTACTGAAACAAATGTTTCAATTAATTCTCTGACAAGTAAATATAAACTTAATCCTGCTTCCTCGGAATCGACCAATTGCTTCCGTTCAAATTTGGTGGAATTCACAAGATTTATGTCACCTGATGTAGTATCGCCTGTTTCCAAATCCTTCGAAGTTATTTTGGAATATGGGTCATCTATTTTTTCGTCCAAAAGGTTTTTGGAGTCAACTGCAACGATACTCATTAAAAATTCTCTTTCTACCTGGTCCCGAGTAACAAGTTGTTTACGAGTAACATTAGCCGGACTCATTTCCCCACCAATAGCAATAAATCTCTCACTGTTTGAAATTACATTACAGTTAGGTTTTGTCTTTTCATTTACGTAATTGGTAGATGAGGTTTTCATCCAACTTTTCTCATCCAGACTATAGTCACTTAGTAATTTTCCACCTTGTCTTAGATTGGAAATAAGATTCAATTTCTTCGATGGAGTTGAATTCAATTTTGATACTTTCTCGAACCTAGAGTGAATAAATTGATAGGCTTGTTTAATTTGACGAGGCAAGCTTCTTTTACAAATCCGAATTAACTTTCTCCGAACAGGTTTCCAAAAAGAAGTTTTCTTTTGAATAGTTCCAAAAGGTATATCCGTCTGATACCCTAAAACAGTTAAATAAGTAAATTTGTGCTTCTTTTGCTTCAATTTCCTTTTGCTTTTCAATTCCCGGCTTTTAGATCCAATTTCTTTGTGTTTTCTTTGAAGAGTATGTTGTTTTTCATTCCCATCTGTGTGCCAAGGCTTCAGTTGAAACGGATACACAATTTTTATCTGAATACCTTCTCTTAACCATCGTGGAGGTAACTCATCTTGTGAAAAGTCTTCGCCATCAAACGTACAATTGATATGAATTTCTTTCTTCCATCCCGTCCAGTCCTTATTCCATTCGGAATTTTGACGGAGTAAAATACGTCCGATATTTTTCAAGACTATAAGTACTGGTAGTTTAATAAACTTTCGAAATCTGGATTGAAAAACTAGCATATATCCCCTTCCATTATGGATAGGACCTATGTCTGATCTAGCTGCTATAGCTGAACGAGTAAGCTTCGATTCACCGATTAAACTCCTTTTCGCTGATAAAGAGATATCTAGTAGTTGTTTCTGAAATTCGTAATCCGTGTCTTTTTCCAACTCACTAAATTTTTCTTCACGGCTTGAAGTTGTCAGTCGCTCAATAAGTGATTGAAACAAGATTGTCCTTTCTGCTGATCTGAGGAAAAAAGACGAACGTATTTTTTCTTGAAGTGCTTTCCAGAGCAAGGTCTTTCGCCTCCTAGAACGCATAGAGCCCTTCAGAAATTTTCTACGGAAATCAGATACTTTTGCATATCGCTTCATTAATCTTTCTGATCTGGGCTTTCCTTTTGCGAAAGTGATACCCACATTACGCAATTTTCTGTAGCGAAAATCGCCGTCTCCTCCCGGTATATCAAAATTATTTTCAAAATACAGGATAGTATATCGAGCCAGATCCATACTCAAATTCCCAATTTTATTTAGTCTGCGTATTCTCCGTTCTACATTTGACAAACTCTTAGAACTTTTTCTCAAAAAGGCTTTGAGTGGAGATATCCAACCAAATCGGTGACAGCATCCCACCTCTAAGTAGGTCAAAAATAAGATATGGTCTTCATAATCTAAATCCATTATTTCTTTCCAAGTAACATCGAGTGTGGGCGAAGATTTTATCTTTTTCAAGATATTTTGTAGATCGTAGTCGTATAAAGCTCGATTTTCAAATATAAAATAGAACATGCGTTTACTTCTCGACGGCAAAGGTTCCCACGGTAGCGGATTTCCATATCCATGTTTCCATCTCCGATCTTTTGTGAAAATCTTATCCTTGATAGCATTTATCCTGACAGTTTTTTTTGCCTTTCTATTTTTTCTTTCCGTCGCCAATTTATCCCATTCCCATAGACTCAAACCCAAGTCATCTTCTAACAAAAATGTCTGTGAAACTGGAATTCTTATGCGGAAGTTATTGACAAAGGGGTCATAGGTGCGGGGTATTCTCCTCCTTTTACCGCCCATCAATCTTGTTTTTCTACTCATCGTCTTTGAGAATGAAGAACCAGTGTCTAACAACTTGATTTGATCCGTTAATTCTTTCTCAAAGAATTTTGTTTTCGCTAATTTTTTTGAAACCCAATTTTGATATGATAAACGGATTCCAAAAGATCTACGGGACTTTGCCATCGATTGATACATTTCTTTCCCAAAAATTGACAAACTGGGCAATGCTAGAAAAGATAATCTCTCTTTACCATCAGTTAAACATTTTTCAAAAAAGTATGTGGATGTTCTCCCCTTATAAAAAGTATTATTCATGTGGAATCGACGATTTTTGACAAATCGATTACTCCGATTTGCCCTAGAGGGATCAAAAAAAGAAGTGGGCCACGGTTTAAAAAACCACCACAATAGATCCGAATATTCAGCAATTTCCCAAAGATTCATTTCTCTATCATGAGATTCATTCATGAACTTTTTGGTCCAAAAAGAGACCGGAGCTCTACCCAAATATGCCACAGCATATGAGATGGAAACAATACTAAAAGTTGCATATATAAAACGTTTCGCCACTAGATATAATATCGGGGAATCCCCTTTCACCCGACTTAAAAGTAGTCTAGAAAAAAAATTGAATGCTGCCTGACCAGTTAACCAACCCATAAAAGTAGATACCATAAAAACTGTATTGGTGCTATACCTGAAGAAGTATAGATAAATCAGTCTTGTTAACACACTATTTGGTAACATTATTGGGTTCAATATTTGAAAAAAGAAACTTATCAAAAATAATCTAGCTACTCGTGAGTCACGTAATGATGTCACGGGACGCAAAATCTGATAATTTGGAAAATCCTTGATTACCAGACAAAAGAGAAGTGTATACGGTATTGCCACAATAGTTAGTAAATGTGGCCTTAGCAGTAATAGATAAATTGGCGAGCAGTAGATTGATGATGCAGTTATTAGTTGTGCCAATACCGACCCACTGATAGAAATTAGCCCACTTAGATTCCCACCCAAAAGAAAAGATCTCACACATAGGATTTGCGAAGGTCCCACGGGTAATGTTGTAAGTAACCCATAGTAGAAACCAAGTAGCATATAGGGATCCATCAGTTTTGGCCAGGGCAGTGACAACAATATCTTTGTATTCGTTGCAGCTTTTTTGATGTGTAGAAAATTTTACTAATTGTTTGTAGTCTCACGTACTTATTGCTTGTTTATTAAAATCTTTCTTAAAACTCTACCTTCCAACATTTCCTTTAAATCTACTTCTATTTCTACCAGTACCAATAGTATTAACGTTATTATACGCGGAAATGCAAGATTATTCAAGTGATTCCGGGAAATTTTGAAAAAAAAAAAAGTATGATTTCCCTCCTTAATCGTTTTCAAAATTGTGGAATTGACAAAATTATTGATTAAGGAATTGAGTAAACGGAGTTAAATATCTCTTCATAGTGATTCGCTACCAATTGTTATGTAATTTTTAAAGATTAAATAAAAATTTAATCAATCTCCTGTCGTTTGTTTTGATAAGCTGCGAAAACCTGGGGTTATAACACCCCTACGTCGCAGCGGACGAGTAACTAGTTCGAGGATGTCTCGAACGCTACTGAATCCGTGAATTTGTGCAAATGTGAATTCAACTGACCATTTGGTATCTATATTTCTAGCCTCCAAAGGATTAGCATGAGCCATTCCCGTAATAGCCAAATGTGGTTTAAGCTCATGCATACGTTGTATCTGTCCATAATTGTCGGGTTTTTCAACAATCCGGGGTAGGGGTGTTTTCATCTTCCGGCAAGTATGTTGTAAAAACAAAAGCTCAGCAGCTTGGTATCGTCTATCCATATAGGGAATTCCTACTTCGTAAACAATCATTCCGCATCGAATTAAAAATCTTGCCAAAGAAATTTCCAATAAATTATCTCCCGTAAAGAATACGGATTTACCATTTATTACCTGGATATAATCTTTGACATTTTCCCATATTTCACTTTCCCTATTTTCTAGACCGTATGACTTAATATCAAAAACTGAACAAATTTTTTCGATCCAGGCGCGTGTGCCATCCGGACCAATTGGGAAAGGTGCTCCAACTAACTTACATTTCCGGCGACGCATTAATGTTGTTGCTGTACGACTCAGAAAAGGATTCACTCCGCAAACATAGATACCCTCTCCTAAGCCGGGGAGTTCCTCGTATTTCTGCGAAGGTAACCAACCTGAAACAGAAATTGATTGGCGTTTCAATTCTAAATTCAGTTGCGAAGCTATACTGGAGGATAAAGAACCAAAAAGCACTAAATTGAATCTTGTCAATTTACTCGCTTCAAAGGGAGATTTGTTAGTAGTATGATTATCAATACGCGCCATTTCATCAGTCCGGTTCTTCAAGTTCGTTGTGCAATGTTTGTATTCCGGACAGCGATGCGCCATGGCAGCCAACGCGGTATCTTCCCCCTGAGTGAAGGCGTAATCCAATCCATTTGCTCGTGCAACTATTATAGGTATTCCAATTTGTTTTTCCAATTTTGGCGCTATACCTTCCAAATCCATTTTTATTATCTCTGTAGTACAAGTGCCAATCCAAATGATAACACTGGGATTCCTATCGTCTCTTATTTGTAAGCAAATCTTTTCCAACTCTTTCTGATCATTTAACTGAGCTGAGATATCGCCCTCTTCCAATTCTGCCATTGCATATCGAGGTTCGGCAAAAATCATCACTCCAAGAGCATTTTGCAAAAAATAACCACGAGTTTTTGTACCCACTACCAGGAAAAAACTATCTTCAATTTTTTGGTACAACCAAGCTACACAACTAATTGGGCAGAACGTATGGTAATTGCCGGTTTCACATTCGAAAGCAAGAGTCTCCGGAGTTTTCATGAAAGTGTTTCCTTAGATTAGAAAAGTGTGGATGTAAATCCATCTATGTATACACACAAAGATTTACTCTCTTCATCATCGAATAATTGTAAAGTCAAGCGGAACATCTTGGTGGTCATATCCACCATCACTTTCATTTGTAAAGGTGGAATTTAAATAAAAATCAGAGAGCAAGCTAAACAATTCTCTATCTGGAATTTCCCTTGGCACGACTCCCTCTGGCTCGGATAAGATTTAATCTGCTATATTCAAATGAAAATCACGAACATAATTTAAATTCGGTTGATATTCAGCCATTTCAAACAAGGTTTTTCCTTTCACTCTCGATACGCGAATATCTTCTACTAAGGGCAATACCTCTAGTACAGGCATGGGGCAAGCTTCTACATATTTATCAATAAGATCTCTTCCGGATGTTCGGTTTCCAACTAGACCCGCTAGTCGCAAGGGATGGGTATGTGATTTTTCTCTAACTGAAGCGGCAATACGGTTTGCCGCAAATAGAGCGTCGAAGCCATTATCAGTTATAATAATGCAATAATCCGCATAATTTAAGGGAGCGGCAAATCCCCCGCAAGCAACATCTCCCAGAACATCGAATGAAATGATGTCATATTCGTAAAAAGCATTTAATTCTTTCAAAGGTTTTACCGTTTCTCCCACAACGTACCCGCCGCATCCTGCTCCTGCAGGGGGTCCTCCAGCTTCTACACGATCTACCCCGCCGTAACCTCTATAAATCACATCTTCGGGCCATACATCTTCATAGTGGTAATCTTTCACCTGTAAAGTATCTATAATTGTAGGTATTAAAAATCCTGTTAGTGTAAATGTACTATCATGTTTTGGGTCACATCCAATTTGTAAGACTTTTCTTCCTCTTCTGGCTAAAGCTATCGATATATTACAGCTAGTTGTTGATTTTCCAATTCCACCTTTTCCATAAACTGCTA
>Adiantum_capillusveneris_k21_TIPcontig31_5696bp
TTGAATGCTGTTCCGGCTGTAGTAAACGCAGCAGATAGATAAATTATAGAACCATATCGATTGAATATAATTCCGTCAACTATTTTGTCAAGCTGAAGCTGTCCGCCGGAAGGTCCATATAACGAAGAGAAACCATATAATAGGGGGGAGGAACTCGCTCCACTCATCGACAGGAATTTCGTAGTTGCTTCATTCGATCTCATGTCCCGTTTGGTATATCCAGATAAAAAGCAGGAAGATAAGGCTAAGAATTCCAGGGACACGTAAATAGTTACCAAATCATTTGCACAACTGAGAACCATACCCCCCAAACCTGCAGCTAATTTAAACAATAAAAATTCAGCTAAAGACATTTTTGAACAAAGTATATAATCAACCGACGAAGAAATAGATAATGACGAGCAAATGAGTAAAAAAAATCTGAAAATATTCCCAAAATCTCTGGCGTGAGAACGTTCATAAGCGGTAAAAAATCCCCACTGCCATAACAAGATAACTGCACTAGCTAAAAGGGTTACCATGGAGATTTTGTAAAGCAAAAATGTGTTTTTTCCTTTACTCAATAAGTCAATTACAACTACTGCGGCTAAGCCTAGAATCAAGATAATTTCTGGTAAAATTGTCAATTTGGCGGAGGTATAAGTTAATTTTGCTAAAAATAAGTTAATATCATTCGTGATAAAAATCGAAGTAATATTTGACGTTGGATTTTTTTTTCTCTTTCCTTCCCCATCTTTTTCTCTTGGGAAGTAATTAAAAAACAAGTTGGATACTTACATATCTACGTACTCATTCGTAGAAACGAAAGCAATGGAATAAAAATTTCTAACTAATGAATTTATTTGGCAGCAATTTTAAAAATTTGCAACAAGTAGCAATTCCTAAATCTCTCAGAGCCCGATATCTAATACGGTGAATTGTACTAAGACAGACCGTATCGAAGATGAACGCCAAACCCTCCGACTACTAGACAATTCAAACTTTCTAGATGCCAGAATTTGATTGAGCGCCTCTACATTAGATTTACATCTCAAGAGACGTATTGTACTTCTATGTTTACCAGCTAACGTACTATCACATGACATCTGCAATAGAAATATCAATCTGCGCAATCTATACTGATTCATCGAGGCACCATAATACAAGGAAAAAACTTGCCAAAGTTGGACATATCCATCAATTATTTTATCATCTGTAGAAGTAACCCAGGCCGATTTACCAATCGGACGTCCAGTGAAGTCACAAAATCTTTGTTTTGCCAAGGTAGTAATTATTATTGAATTTGGAATTTTAGGATAAAACTTTTTTCCACCCAAAATACTGATATACAAATCTGTCACGGTTTCAATACGAACATTTTTTGATACCAGTTGCGCTAGTAGTGTATAACCCGGGGATGAGACGCAGCTAGTGGGTAATAATTTTCTTATCCAGGGTTCATTAGATTTGATCCGATAGTGAAAATGATATTTTAGAAGTATCCAAAGATAGTAAAGCATTTTTTTCACAAAATAGTGAGTTCCCTCGGAGGCTATAAGAAATTTGTTTCTCCATCTTCCGTAATGAATCCACAAACTTCGGCTAAAGGAGTAATCAATACTCGCTTTGTTCCATTTGAATTTATATGCAGAAGCATATATCTCTTTCCGAATGATATTACAACTATCTATAGGGGATAAATAATTGACTCGGAATTTATATACCTGTTTCCAGGGGATCAGTAGAAGTGAATCGATCTCGAAGATGTAGAAATTTCGAACTGGGATGTCAACACTTCCGTCTTGCCCCCCCCCAGGGGAATAAAAAGTTTTTCCGCAAAATATTTTTCTTTTACGAAAAACTATTCTTAGCAGATGCAGAAATGAAACATCTTTAATTTGTCGTCGGAACAATCGAATTGAAGTTTCTAGATGAAGATTATGTGGCAAATCCGCTTCTAAAATATGATTAGATTTTGAAAATCTATCTTCCAGAAATAAAAACATCGAATGAATAGACTGCAACATCTTTGACTTACTACTTGTTTCAGCTCTGATTTTAGGAAAAAGGGCTATGCCTAATATGAGATATGTCATTTTCAAAAGCGGGTGAAGATACAAATCCACGTCTAATCCGTCGGTTAAGTTTCGAACAGACACTGAATCGTAAATTTTCAAAAAATTTAGATTAGGGTCACGTACGCTACCAATTAAACGTTTGACTGCCACCGTACTCCAGGCCCCAAAAACCAAGTTGGCGTCTGCACCATGTGATCGGCGTTTGCCATCTGTCAAATAAAAATTCTCCTCAGACAAAAAAAGAAGTGGGTGTAAAAAACAATTCTTGTTAATATAAAACTCCCCGTTCTTATGTAAAGGACCAGATTTAGCAGGAGATCCGTAATTGACTTTCGTCGCGATAACTCCCAAGCATTGGTATGTCTGATGCAAAAATTCCTCAAAAAAAAAAAAAAAGAAAGAAAGCAATTCCGTCTATAATATCTACAAATCATTTGTAGTCGGAATTTCCTTACAATTCAAGTTACTTGTATTTGTTAGTATCATTTTTACCAAAAGTAAAATTGGTATTACGCAAGATGAGAGGTGAGATTAGTAAGTATCTTTCAATATGGGGCATACTTACTAATCTGGCTAGGAAAACATCTGTTGAAATTCAATTTAGGAAGGATTTTTTTTTTTTTTTGTTTGACAAATTGTCAAACAGATTCCTTGCCTAAAACAGGCGCACTTATTAATAATTAAATAGGAATATATTTGCAAATTCCCAAATCCAATTTTAGTTACGGAAAGGAAAGAGAGAGAGAGAATTTGTTTCTAGATTAATTTTTCAATTCGACGGGATTAATTATCTTCCACTTTTGCCTTCCCCGTTCCACCCTTCCACTGCATTCCGAAAAATCTTCCCAAGGAAGTTTCCATTTAAATAGGTTTTGAGGAAAAACCAATAATTTGTCCTAAATATTCTGCTTCTCGACGGGATAACGAATACCACATAAAGGTATAGTACAGGAAAAAGAGAGGGATAATACAAAAACATCTGAAAATATCTGCAAACTAAATCCGTTAGATTCTCCCCAATTATCAGAGCGTTTCAAATTTTAACTCTTATTTCGGAAATTTGTCTTTACTGCGTTCAAGTAATTTTAAAAGTTGCCCGTCTGAAAATATTGCAAACAGTTTCTGTTAATTTGACGCCGCTTCCGCACAAGGTAGTGATAGCCAAAATATCTAGCTGGGTTTCCTCCCTCCGAGGGTTATAAAACTCAACCTCTTTAATTACTTTCCCTTCTTGCCGGGATTGGGATTCAATTGCAACTATTCGGTAAGTCGTTTATCAAGATAGGTGCATTGGCATGAACCCCCCCGCAAAACCGCACATGAAAGTTTAAGTTCGCGCGGCTTGAATTGTAACTCGGATTGAGTGGATTACTATCTTTACCCCCAGGAAAGGGAAAAGAAAACAATTGGGATCCAAAAAACTTATCACTTGTAACATCCGACGTGGAAGATATTTTTTTTTGTTTCAAACAAAAAAGGTGGTAGCCTGATAGGAGTTTACTGCTGTATTTTGTAAGGATAACCATAGATACCGCTTCTCCCAAGATGTATGTACAAATACACCGGAATAAATGTGTATGCCTCAAGTTTCATTGAGTAATTAGTCTTAATAAATGTCGAAGTAGAAACGTTTCGTCCTTCAGAAAGAACCGGCGGTTACTGAATTCCGCAAAAGCAATTCTGGTACTCGAGTCACCCGTTGCTTCCTACCACATTGCTTCGGGCGTAATTTCACCATAAGATCTAATCTAAGGACCGACAATTTCTCATTGTTAAATACCTCCCGATTAGGCATCATCAATTTATGATGCCACCCGTTCAGTGCATTCTCAAAATGGGATTGAGTTAAATGGACTAAAACTTATCTCGAGTAATTAGCGGACTAGTTCCTCGAACTAAGCTAAGGACTCAATCGATCTTCTTTCTTTAGCCGCATACATTACATCAACTGTAATTTTCAAAATATTGTTTTGTCTTGCAAAAACCTCGGTATTTTTTTTTACTTTTCCCCTCACAAAACCAGGGATTCTCTTTGGTTCCGACTCAGCTTCGGGGGTCCAATCAATAGATTTTCCACCTGTAGATAGGGACTTGGTGCTTATCCCCTTGGTGTCGTGTCCTCCAAACACGTCTGATGAGTGATCTTCCATACCCAGATTGAATGAATTGTATATTAGATCTGATATTTGATTCGTTCCCTCGTAACCCATAAAGGGTCGATATCCTGAAGGAAAATTCTGAATATGAACTGGTGAAGAAATAACCCCACACGGGATGTCAATACGTTTGCCGATATGACGCTCCATTTGAGTTCCAAATATAGCAGAGGGCTCAATACGAGCTATCGTATCCCCAACTTCAGTATGATCTTCTGTAATTATTACTTCATCACACAAACCCTGAACCTGCTCATTAAACCGTCCCGCGTCATGCTTGCAATACGTGCCTGAACAACTTACACGAATTCCCATCTCTCCGGAGAGTATCTTGGTAATCGAGGCGGCGTGAGTTGCATCGCCGGAAACCACTGCTTCTTTTCCAGCTAAATTTTGGCAATCGATAGATTTGGAAAACCAAGCTGCTTGAGAAACAAATTTAGTTTGATTTTCAACATATTGATCGTAATGAAGTTTCTTTCCCAGTAATACAGTAGCCCAGAAATTCATAAGTTTTTCCACCTGCATTACGAAGTCGGCTGTATTTGAAATACCTATCGGAGTTGTTGATATATAAGGCATTCCATATTCTTTCTCCAAGAAACTTGCTGCCATCAAACCTATCTCCCGGTAAGGGACTATATTAAACCAAGCTCTTGGCAAATCCTTGAGATTATTAAGAAACTCTCCTTCTGGGATTATTTGATTAATTGAAACCCCCGATTCTCCAGGTAGACGTTTCAACTCGCGACAGTCATGTTGATTGTGAAAACCTAGGGTGAGAATTCCTATAATATTGGCTGAAGGAACATCTGTCAGGGACCGGTTAAAAATACCTTCCTTGCGGGCCCTATCTAAATAATATCGAACTATTTGTTCCAAAGTTTTATCCGAAGCTTGAAGCTCGTTAACTCGGTAGTGATTGACATCGGCGAGAATTACGTCGGACTCAGAATACAGGGAAGCTCTATCCACAAAATTTTGTAAATCTTCTTGTAGGATACTAGAGGTACACGTAGGTGTCAATACAATTAAGTCAGGGCGTTATTCCTCACCTTTTCGGCTTATATTACTTACAACCTTATCCCGGGATCCACGTGCTAACACGTGGCGATCCACTACACTAGCAGTTACTGGGGTAAAATCTCTTTCCCTTTCCGGCATGGAACGCATTACGTTAAAGTAATCATCTCCTAAAGGGGCATGCATTATAGCATGTACGTTTCTGAAGGAACTGGCTACCCGTAGGGTACCGATGTGAGCGGGTCCCGCGTACATCCGATGAGCTAATTTCATAGTTTACTTTCACTATTTCGTTGCTTCGTATCCCAAAAAAATCTATTGCTACATGTGGCTTATCATCATAATATGAACTGGAAGATTAATCAAAGGAGTTACTTTTCATTTCGTTACTTCTCGGTACGTGGAAGCGCAATTCAACACCCTCTTCTTCTTCTCAAAACTGGGACGGAAGGATTCGAAC
>Adiantum_capillusveneris_k21_TIPcontig32_1023bp
GTTCGAATCCCTCTCTCTCCCTTATTACTCAATTGGCTAAATTGATGTAGTATCTAATTTTTGCCATCGATAAAAATGAAGTGAAACACTACTTCTCCTTCAATCTTTACGACCGGGGTTTCGTCCGGGATCATTTGATAAAAATCCAAATACAAAAAGCGAGACAAAAAATATGACCACTGCATAGACAAATAGTTTGAGGGTAAGCATGATGTAACTCCATGTCTACAACTAAAGGTGATAAAATAAAAGGAAAGAAAAATTTTTACTCGCTCAAAATCTACATTTTCTTTCTTTTCATGCATCTCTATATGCATTAATCTTCTATGTGAAATCCAAACCCCTCTTCCCCACACTTTCTTCTTTCCAACCTATACCCCGTTTGTGAGAGCTATTGGAGAAGTGTTGAGAATCAACAGAATCTGGATTCAACCGATCTTTTGGGTATTATCGAAAACTAACTGCGGCTTGCCAAACAAAAGCTAGGAGGAGAAAGAACACCGGGATTACCGGCATTACGTCTACAATTGGATCGAAAATGGCATAAGCTTCGGGTAACTTGGCCAAAAGGGCATCGCCAAAGTGAAGAGAATTTTCTAGATAAATACTGTACGAGACTGTCATGTCTACTCTCCAGTTATGGAACATGTGATTTTCTATTAACATGTCTATGTTTTTATACTTTATTGTTTGATTGGGCAACTTGTCGGACATCTAGATTTTTTTGTTCACGTACATAAATAGGATTACGTATTATCATAGATTTCTGCATCTGAATGAGGTAAGTATCAGGAGATTCAATTCTTAGTTAAACCAAATCTCTCCTAAATAGGCTTCCAATTAGTTTTCTTTCGCCAAATACCGGCAATTCCTATCAAATTCAATTCACCTATTCAGTTGCTTTTTCCTAGGAGGTTGAGTCGTTAAGTTGGGGGAAGCGGTTGACAGTAAAGCCGATGTGTGAGATATTGGTTGCAATAATCATTTGTGGGGCGTGGCCAAGCGGTAAGGCAGCGGGTTTTG
>Adiantum_capillusveneris_k21_TIPcontig33_3621bp
GAGAGGGATTCGAACCCTCGATGGCATCGAGGTGCCATGCCAGTTTTCAAGACTGGAGCCTTAAACCGCTCGACCATCTCTCCCAAATAGGCGAATTCTTCCTTTGAGATTCGGAGGATAAAAAGTGTAACCCAAGTCTACCAGATGATTGGGGAAGACAATCGAGTTGCGAATGAACCGCAAAAGTTTTTGATTCTAAGATCTATTTGTATAGAGAGAGATTTTTTTTCTACCCTTGCTACGATACAACAGATACGGGGTGAAAATATCGCTACATGAGATAAACATCTTCAATAGCGGGCGGGGTTGAGCTAACTTTTCTAGTTGAGAGGTGTCGTAGGGATTTGATAAATTAGTCTTAGAAATAGACGTTTGTTCCCTACAAATGAAAACTTCGCAGCAGCTCCGTCGGATGCGGATTAAGTGGTACAGAAAATCAATTCCTCATGCGAAAGGAATCGGAATTATGACTACTGCTTTTCAATTTGCTTTATTTGCATTAATTGCTACCTCATTTTTACTAGTTGTTGGTGTGCCTGTGGCGTTTGCGTCTCCCGGAGGATGGTCTGACAACAAAAATATTGTTTTTTCAGGGGCCTCATTATGGATTGGATTAGTTTTTTTGGTAGGTATACCCAATTCCTTCATCTCCTAAAAGTCTGTTTTGGTTCTTCCCCTCGTAACTTACCGTTACGGGTGGGGAATTCAAATGTGAGACGAGATAAATAGATTTTCCACCGCCAGAAAGAAGGATTTGCAATTTGCAATACATAACTCAGTTTAAGTTGATTTCGTAAGAAAAGAAATGAAGTTATGTAGGTAAATTTAATCTTTTCTTATATTAAAAGAAGTGTGTATTAAGGATCTCATTGGCAAAAGATGCAATTTGGTGCGTAAAATAAAATGATGGATTGCGCGGATATAGTTGAGTGGTAAAATTTCTCCTTGCCAAGGAGGTGACGCGGGTTCGATTCCCGCTATCCGCCTACTTTGGGGACAATAAAGAGGTTTGACCCCAAATGAAGAAACATACAAAACTCTTACCTATAGAATAGAAATTTCAAGTTTTTGCAATTCACAATTTCGTTCGAAATTTCGGGGCGAATAACTAGGTTGCAGGTTGTCATTTTCGAAGTGGATGCATATGAAACTAGAAATTTTCATCGGGAGCATAGGGAAACTACTTGTCAGTTTCTAATCTCAGCACTATACTCACTGGTGAGACATTTCGTCTGACCGGCTGAACGTCCTCGATGGTCTTTTCAAGTCGGCATTAGAATAGAATCTTTGAAACGGGGCGATATAGTCAAGCGGTAAGACGTAGGACTGCAAATCCTCAATTCCCCAGTTCGAATCTGGGTATCGCCTGGAAGAAGAAATGGAAAATAACAATTTGGAAGATTAAATTCATCTAATTTTACTCACCCATCTAGGTAGGGTTTTCCGGGGATTGCTTGGTGCGCCGAAATCGGATACAGGTTGAGTTGCTCTATAGCTTGTTATAGCCTAACACATTCCACGTATCTCGACAAATCACGCATCGACAATCCCGAATAAGTATACTACTACTTAGTCAGTAGCAAGTAGGAATTGACAAATCCTACAAAATTATAAAAACTACCCAGTAACATTGGAAAAGACGACTTGGATTTATACATACTCGTTGTTTCTCGCTACTAGGGGGGTATCCTGCAGAAGAAGATATCTGATTCTTATTACGTACTTTGACGCTTCCAAAGATTTAATATGCATCTGAGCTCGAGGCTAGTTAGTTATCGGTAAAATTTGGGGAGTGAAAAGATAGGAATTATAATTACGGATTCAGTCACTATAGCTTGGGCTGCCTTGACGGCAATTTCTACGTTTTCCCTCTCGCTTGTAGTTCGGGGAAGAAGTGGGTTGTGACTTGTGTCGAGTAGCTAATTGATCCTTCGTTAAACGGATCCTTTATCTAGTTAATTTAGGATTAATTTAGGAATTAAATTACACTGCATAGATTTTTTTTTTTTTTTTTGCCTATAAGATTTCTTCTCGTATCAAAATCTGGAAATTGAACAAAAAAAGTAAATAGATATATCTATATTATTTGATTCCGGGGAGAAGAAATTCTATGAGGGGTTTTAACAAACCCAAGATCATTATTTTAACCCTTTACTTCATAAATTGGTATAATGGGGTAATCGGTATTTTACTCCACTGGTGGTTCAAGTTGTAGATATTTCTCTGGGTTTATGACTGCACCCGAGGCAAAAAATTAGTTTTTTTTTTCTTGTATTTTCAGTTGATATGCAGCTAAGCTTATAGTTACGAATGTTTCGCTTGATACCGTTTTAGTGACTATCTCTTTCTTTTAGAATAGAAATGTAAGTAGAACAGATTGAGTTTTCAACCCATGGCTGCTCAGTGAGTGGATCTCATTTCCGGGGGATTTCGTAGAATTGCTAGAATTTGATAGATCGATAACTCTATCAATTTCTAGCAATTCAATCTGGAATTACGGGCAAACAACATAGGCAGAAAAATTCTAAAGAAGCGGGGAGGGGGGAGCAATCATTACGATTAGCAGGAGTAAACTTAACCAGGAAACATCGTTGGGCAGTAACAATTTGGTGATGTGGTAGTATAGTAGCAGCCATATAGGTCCGCGATTTACCCCGGAATACCAAATCTTGTTTCACCGCATTTGCTTTGTGAAAACAAAAAAAAAAATTAATATTTTTTCATCTCCCCCCCCCAGCTACCCCCATAAATTACTATACTATTAACTTTACTAACTTACCAAGAAATCTACTAAGTTACCAATCAGAGTAATTGATAACTACCCATTATTTTGGGCGGCCGTCTGAATGTAAAGAATGAGTAGAAAAGCTGTCGGAATTAGAATGAAAAGTGCAGTGGCTACAAACGCAAGAATGTTTACTTCCGTATTAGTAGTTCAAATCATTAATTGGGAAATAAATTGAGCGGTCCTATCGAGAGGAACTCTCGGATTCCGTTATGAACCTTCGATTTTTAGTTAGTCGGGTTGACCGAATCAAATATTATTAGTTAATAATAAGGCGTTGAAACCAAATTTCTAATATCGATTATGTAGTATATCACACGATTAGGTATGCAATACAAATAGATACCGGGAATACCTATCTCTAACTTCTACAAGCAGTTTAGATCCGCCGCTTCCGCTTCTAGCTAATCGGTCAGCTGCTACAGGGGAAAGTGATATGTTGATAAATTATTTTCCTTATTAGTTTAATGTCGTTAATAAAAACTATTTCTATGGCATCCTTAATCCCTCCATATTGACAACTCGAGGGAAATAACCTAAGCTTCTAGCAGATAATCTGGCCCCCATCGTCTAGAGGCCCAGGACACCTCTCTTTCACAGAGGCGACGGGGATTCGAATTCCCCTGGGGGTATTCGAGTTTCAATAACTTCTTTGCGCACATAACAAGTCTATTGTTACCCCTCCCGGTAAATTTCGGGACAACTGAAAAGAATCGAATGGAAGCTTTTAAATGAAATTGATTAATCGAGCAACAATTCATGTAATAGAATAGAACCAAAATTCCTTTCCTACGGGTCGATGCCCGAGCGGTTAATGGGGACGGACTGTAAATCCG
>Adiantum_capillusveneris_k21_TIPcontig34_165bp
AAAAAAAAAAAAAAAAAAGATTTTTTCCCCCCTCATACAGGAGTTTTAACAAAAATTAGATTATGAATCATTGACTCTGGGACAATTACTACGTACACTCCAACTGAGCTAATTGCTACTCGGGGTTGTAGTTCAATTGGTTAGAGCACCGCCCTGTCAAGGCGG
>Adiantum_capillusveneris_k21_TIPcontig35_4938bp
AAAAAAAAAAAAAAAAAAGAAAATCGAAATAATGAAACTACATCTCCTGCTTATCTTCAATTTCAATGTGGTAATTACTAGCTCTAGTAGTGACCAACAGAAGCGGACTGTACACCTAACCCACTTCTCTGGAGAGGTTGTAGGTGGTAAACCTGCCTAGATGGATCAAAGAGCGGTAATTATCGGGAAGAAAGGAGTATGTGGATGTTTTTATCTCACCAATATGACTCTTTCCGGATTTTTCTATTAGTCTGTATATCTATTCCACTTTTGGCTTTTTCTATTACCAGGTTTGCCGCCCCCCCCCGGGAGGGGCCAGAAAAGTCAACAAGTTACGAGTCAGGTATTGAACCAAAGGGAGACACTTGGATTCGATTTCAGATACGTCATTACATGTTTGCCTTGGTATTTACGGTCTCCGATGTCGAAACCGTATTTCTTTATCCCTGGGCTACATCTTTCGAGGAATTGGGCTTATTTGCATTCGTCGAAGCAATTGTATTCATATTTATACTAATCGTCGGCTTGGTTTATGCTTGGCGAAAAGGAGCATCGGAATGGTGTTAACTTCCGACCATTTAGATAAAAAGAACATAAGGAAAATTGAATACAAAGGTGAAGACTCTTTCTCAAATTCGATGTCAAAGCTGCCTCTTCAGGGGGGTATGTCAGACTCAATTTTTATGGCTAGTATTAGTGATTTTTCTAACTGGTCCAGACTCTCGAGCTTATGGCCCCTTTTATATGGTACCAGTTGTTGCTTCATTGAATTTGCTTCCCTAATAGGTTCGCGATTTGATTTTGACCGGTATGGTCTGGTACCTAGATCTAGTCCTAGACAGGCGGATCTAATTGTCACCGCTGGTACCATAACAATGAAGATGGCCCCATCTCCGATAAGACTTTATGAACAAATGCCCGAACCAAAGTATGTAATTGCTATGGGAGCTTGCACTATTACGGGAGGGATGTTTAGTACGGATTCCTACAGTACCGTTCGCGGGGTAGATAAATTAATTCCTGTCGATATTCATTTGCCGGGTTGCCCGCCCAAACCCGAAGCTATCATGGATGCCGTAACGAAACTCCGCAAGAAAATTGCTCGAAACAGATTTGTGAACCGGGCGTCTCGCCCCATCCGAACGAAGTACTTTAGTATAAGCCACCAACTTAATCTCGTACCGGGCACCTGTGCCGGAAAATACAATTGGGATAGAGAAAATTGTGGTACGAAATTGGCGCCAGCCAATTTTTCGGAAAATTGTCAAAAGTTTGCAAATGAACACGATGAATTAAAATCAGCAATTTAATGATTAATTCTACTCTTTTTGGAGGGATCAGCAGAACATAAAGAGGTGCTAACTAACATGAACACCGTTGATAAAGAGAAGTTTAATCTAAAAACGCGAGGTCGATTATCTGCCTGGTTAACCAAACACAATTTCTCACATCGACCTTTGGGTTACGACTACAGAGGTGTCGAGATTTTGGAAGTCAAGTCGGAAGAGTGGTTGTCTACAGCTGTTGCCCCATATGCTTACGGATTCAACTATCTACGGTCTCAATGTGCTTACGACGCAACGCCGGGGGGGTCTCTAGTTAGTGTGTATCACTTGACTCAGATGCAAGACCAGTCGGATCAACCCGAGGAAATATGTGCAAAAGTCTTTGTTTCAAGAACAAATCCTCAAATACCTTCGGTTTATTGGGTTTGGAAAAGTGCCGAATTCCAGGAACGTGAATCTTATGACATGTTAGGAATAATTTATCAAGGACATCCGTACCTTAGGCGTATACTAATGCCTGAAAGTTGGATTGGCTGGCCGCTCCGTAAGGATTACGTGGTACCCAATTTCTACGAGTTACAAGATGCCTACTAAATTGAATAGAAACGGAGAAACTCAGTATTAAAACTTTTTTCTACCCAACCTATTACGCAATTTCAGGCAAAATTGGAGCTCAAATGATTCATCCAGTTATTCAAAAATATCTCAGTTTCTAACTAGCTTTTCCCAGGAGGATTTCGTTCCTATAATATAGGTTCAAACCAGTTTTCTCAACTTGGGAAAAAAATTCTCTCTTAGTTGCCAAGAACCAGATTTGAACTGGTGACACGAGGATTTTCAGTCCTCTGCTCTACCAACTGAGCTATCCCGGCCAACTTGTATAGGTTTCGTTTTCAAAACAGTTTAGATTAGGCAACTTTGCTTTCGGGTCTTTGCCCAACTCATCAAATTTGCAATTTTGTTTCTGCCGATTTGTTTAACGCTGTCTGTAAGACCCGAAGACTCGGGTTTGATCAAGCCATTCAGGGATTTGAACTGCCTGAATGGCTGATCTGCAAAATGCGTTGATGGGTAAAACAAGCGGGTTTAAATTGATTTCCCAAATTTTGATTGCAATTAGATCAATCGGATTTGATGCTAATGAAAATGAAAAAACCAATACGTTTCACTGCTGGGGATAGAGGGAATCGAACCCTCACGGCCAAAGCCAACGGATTTTCCTTCTACTGCAACTTGCGTCACTCCTATATTATAGGTAACTTTGTAGAATGGGGCTCTACCTTTATTCGCGAAAAAAAAAATTAGATTTGTTGCCGGTTCATCCGTTGAGGGGGGAAGAGTAGTCGTAGAAATGTGATGAGATCTTAGGTAGGACGGGTGGGGGGGGAGATGTCAGAACTGGCGGCACCAATATGAGATAGTAGGTATACTTAGTGCTTTTGAGACTGAATATTGGCCCGATTCCGCGTATGACTGCTTTTTTTAAGCTCATTAAAATGAGCTTGCTTCCGAAGACTGAAATCCTTTTTCCCAACTCCACTTCAATCTTTCTATCTGCTTTACCTCATGCGGCCAACCACATCGAACATTTCAATATTTGAAAACTAGTTATTAATAGTTCGCCCGCTAGAATAACCCCCTTCGAGTCTCTGTACCTATCCCGCTTTTTTAGCGATCTGATCACTACTCCACAACGTGGAACGGGATTTGGCTCAGGATTGCCTGCTGAATAATCCCAGGTTTCCCTGAATCTGGGAGTTGCCACTTGATACGTTTCCATACCTAGGCTCAATCCGATTGAGTCCGCTGCGTCTACCATTTCGCCATATCCCCACCTTTAGGCCCCAAGGAACCGCGAAGGAAAATACCTAGATATTTCCTCATTATCGAAAGTTCAAAGTAATTTTGGTGCACTTTCCTTTTATTTGTCAACTTGCTTCCATTCTATCCAGGTGAAAAGTCATCAAGTGGGAAAGATTAGCACATATGTACAAATATGCGCATGTCTAATCTAAACATTCTACTTTTTTCGCTTCTGTTCTACAGCGCTCTTTCCCAACCTTGCCTCCCGTTCGCTAAGAATGGGAATACGCACGAGAAACTCTGTCTATCAATTGGCAACAATTGACTTATCCTCCACTTTTTTTTTTTCTCTTCAGCACTAAAGTAAGTATATATGGACACAGTACTCGAAGCAATACACCTGTCACATTACTATATGCAAGTTTCCTTTACAGAATCTTTATGTAAATGTATATGCCATAACGTATTCATCTCATTCAGTACAAATTTTTGTATGCACCAGTAATGAATCTCCGTCTACTCCACCCATCTTTCTATTCAAATACTTTTAACAAGTCGAAGTGGATATTTATCAATTTTTTTAACTATATGTTATGATTTCTACAGATACTATTTTCAATTAACTTCTACCAAATTTGGTGGTGGATATGAATAATATTTCCGTGCCGACCCCATAGTTTTTTTTTTGCCACTTGGAAAACATTCATTTTATTTTATAGAAAAGGAGTTTTTACGTCTCGGTATCGAGGACCTCGTCTAAAATTGATGCGTCGTCTAAAAAATTTGCCAGGACTTACGGGTACGGGTAAGAGTAATACGTCTAACTTGGGGGAATTTCGACTTGCTGTTGACCAATCAACGTCGAGAAAGATTTCTCAATTCTGCGTGCGTTTGGAAGCCAAACAGAGATTACGTCTTAACTATGGATTGACAGAACGCCAATTACTAAGATATGTTCGCATTGCTAGAAGAACTAGGGGTTCGACAGGTCAAGTTCCGTTGCAACTGCTTGAGATGCGTCTGGATAATATTATTTTTCAGTTAGGCATGGCTTCCACAATTCCCGCTGCCCGACAGCTGGTTTGTCACAGACATATTTTGGTAAACCATCGCGTTGTGGATATACCAAGCTATCGATGTAAACCTAGGGATATTATCAGTATTCGGAACCGACCAACTTCTGCCAATGCTCCGAAGAGTGAGTCTCTCAGTGGGAACGAAGTACCAGATCACCTAACTCTGTCTATTTCGAAAACGGGTGAACCAACGGGATTAGTCAACCATCTGGTCAACCGGGAATCCGTCAATTTGGATATCAATGAATTGTTAGTTGTTGAGTATTACTCTCGAAAAGCTTAGTAGAAGAAGCTTTTATTCGATTCAATCAAATACTTTGTAGATATTTGTCCTGAAAATACTTAGTTGGAAAACTCCGAATGATGCAAGTTGGGGGGCGGATTAGCAGAAAGTCATGAAAAGCTATTCCGTCTACCTCTTAATCCTCTAAGTCTTGAAATTTAAAAACCTTCTCTTCTAGTTTCGAGGGTGACGGAATATTTTCCGATTAAAAAAAAAGTTGATTTGGCCCACGACGTTGTTTCCCAGTTATAGTTATGCGCTATTTCGGTCCATTTGATACCGAAGTGAAGAGATAGAGTAGCCCCCATCTATCGTTTTTGTTGAAGTATTCTTTCAACTCCTTTTTATCCGTATCCGGAAACAGATTAAAACTCTTATTCCGACTTCATCTTTTCCAAGATAATTGTTCAACTACATTTCAAGGAATAGACAAAAGTATCCCGAGAAAGTAATAATAGAAATAGGAAAGGGAGGGATTCGAACCCTCGGT
>Adiantum_capillusveneris_k21_TIPcontig36_208bp
TCGTCTCTCAGTGTCAGTGTCGGCCCAGCAGAGTGCCTTCGCCTCTGGTGTTCTTTCCGATATCTACGCATTTCACCGCTCCACCGGAAATTCCCTCCGCCCCTACCGTACTCCAGCCCAGTAGTTTCCATCGCCTGTCCGGGGTTGAGCCCTGGGATTTGACAGCGGACTTAAGGAACCACCTACAGACGCTTTACGCCCAATCATT
>Adiantum_capillusveneris_k21_TIPcontig37_462bp
AAAAAAAAAAGAAGAAAGAACTTTGTCCATTACCCATATCTGCTTTCTTGCACCTGCTTCGCCTTCTCCAACTACGCCAGGTTTTCCAGATTGATTCGAATTGGATAGGGAAAGCATCTCGGGACTGTTTGTTGGTAAAAGATTTTCCCGGGGCGCCAGAACTACCGGTTTGGAGTCATCAAATTGAACCTGAGTTCAGCTTTTCCAAACTTATTCTAGACATATTTGTTTCTACCCCTTTCGGTTCGGAAATATGTAAGAGGCTTATGGGATTGACATAACTTGCCAGTAGGGATACACTCCGAGTGAGCTTCAAGATATGAGGCGAAGAAATCCAGATTGTGCCTAGAACTAGAAGTAAGAAACAACTTCCATTCAGCTTTCTCTGTGTCTAGATAAGTTATAAGTGGTAGAACTACTAATCTCGTGGAGAGTTTGATCCTGGCTCAGGATGAACGCTGG
>Adiantum_capillusveneris_k21_TIPcontig38_1310bp
AAAAAAAAAAGAAGAAAGAAAGAGGGAAAAGAAGAGAGAAAAGAAAGAAAAGGAGGTTTCGTACTATAATTTGAAGTGGGTCTAAAAGAAGGTATTCCGTGTGATCTCGATAATAGGATCTATGAATATACCCGATAGGGTTGATGCTAGCGCACGAATGATCATAGCTATTTCAAGAGAATTTTTCGAAATCGAAATTGATAGAGAAACTAATGAATTTTGTCTAGAATTTAGGGGTGTATCGCTCCTCCCACTCTTCCCGGTGAACATTGATTTAATTATTTTTAGATAGTAATAGATGGAAATGACACTTGTGACGAGCGCCACCGGAACTGATGAGTACAAACCAGCTTTCCATCCATGCCAAAAGAGATAGAGTTTACCAAAAAAACCGGATGGTGGAGGCATACCCCCTAGGGATGGTGAACGTAAAACCGAAGAAAATGTTAGAACAGGATCCTTCATGTATAATCCCGCATAATCCCTGATATTATCAGTTCCGGTTCGTAAACCAAATGGGGTGATACGAGCAAAAGTTCCCAAATTCATGAGTATATAGATAAACGTATAAGTTATCATACTTGCGTAACCGTTCCCTGAGTCTGCAGAAAGTACCCCAATCATGATATATCCAATTTGGCTTATAGAAGGATAAGCTAGCATACGTTTTACGCTTCTCTGAGTAACGGCAATTAAATTTCCCAATATCATGCTAAAGGTAGCTAATAATCCCACCGCGACATGCCACTCATTAGAGAAGTATGGGAAAATTAGACCGAAGAGTCTTGTAAATGAAGCTGGAGCTGCTACTTTGGAGGTAACGGAGAAAAAAGCAACGACTGGTGTAGGGGAGTCAGAGTCGAAAAGAAGATTTTCGATCTTTTCGCTCATTCAGAACCGTGCGTGAGATTCTCACCTCACACGGCTCCTGGTTCGGAGGGGAGTCATAACTGGTATTGCTCCCAGAACCTTCCTCGTGTATGTCTCAAATCCATTTTTCCTCAAAAAATCCAGAATCACTCGATGCAAAGAATAGTTGTTAACTTCTCGAGGAATCCCTCATCATTTGTTTTCATCTCCCGCCAAGGGTTTCGTCTCAAATTCCTTCTTGGTTATTTGTCCTTTTCCCTTTTGCAACGAAATCCTTTCAACAACTATTGGTTGATAGGCACATGCAACAGGCGGAAGAGACAAATTGCGACTTTCTCCGTTCCCGCCAAAAAGACAAAAACCTATCTTACCATTACATAACGTAATGATATAATGTCTCAAAGAAAAAGTATTCTTGGCATCCATGGCTGAACGGTCAA
>Adiantum_capillusveneris_k21_TIPcontig39_514bp
ACCTTTTCCATAAACTGCTACTTTCGTTTCACGAAACTCCAATTCGCGTTCATTTCTCCCGACTATTTTTCATCTTCCCCATCTTTCTAATTCTATTTTGCTTCCTCTATTCCCCCTAATTCTAGTCCTCAAAATAACGTGGAGGAAGAATCCCGCAACTATTCTACTACGCCTCCCGGAAGGGGGGAATAGAAACCACTCATTGGTGATTGATCAATACGAATCTTGGGAGGGGCTTGCCAGGTTGATCTTGACCTCGTCTCGGCCGGTTGACCCCCCCCCCCACCCTCCCACGCCCATGATTTGGGGGCCCCTCCATTCGAATGGGATTGCTATCGCCACTACCCCCCCCTATAATGAATGGGGGCTAGGGAGTACGCAAAGTTTTTGCAATGGCAAAGAAAGCTTAACTCCTTCCAGATTTGGAATTGGCTTCTGGAAAAAAGGTATTCAAGCAAGTGTGTATGGGACTGAATCCCCTACCATTTTCCCCGGTAGCTCAGCGGTAGAGCGG
>Adiantum_capillusveneris_k21_TIPcontig40_131bp
GGCGTAAGGGGCATGCTGACTTGACGTCATCCCCACCTTCCTCCGGCTTGTCACCGGCAGTCTGTCTAGGGTTCCAAACTTGGTAATGGCAACTAAACACGGGGGTTGCGCTCGTTGCGGGACTTAACCCA
>Adiantum_capillusveneris_k21_TIPcontig41_93bp
ACAGAGTTAGCCGATGCTTATTCCTCAGATACCGTCACTGCTTCTTCTCTGAGAAAAGGAGTTTACGACCCGTGGGCCTTCTGCTTCCACGCG
>Adiantum_capillusveneris_k21_TIPcontig42_168bp
CAAGCCGACATTCTCGCTTCCGCTTCGTCCACACCTGCTCGCACTGGTGCTTCCATCTGGGGCGGAACGCTCCCCTACCGATGTTTTTTGACATCCCACAGCTTCGGCAGACCGCTTAGTCCCGCTCATCTTCGGCGCAAGAGCGCTTGATCAGTGAGCTATTACGCA
>Adiantum_capillusveneris_k21_TIPcontig43_199bp
CTGTCAAGGCGGAAGCTGCGGGTTCGAGACCCGTCAATCCCGATACGGGAAATTGCAACGAAACAAATCGGAGTTCTATTACCCATCTTACATAGATGCTAAAAGATACCACTTATAAAGAATATGCCCAGATTTAGATTTTCCTATTTTACTTCTTGGGTCGAGCTGGATTCGAACCAGCGTAGGCACCGCCAGCGGA
>Adiantum_capillusveneris_k21_TIPcontig44_5376bp
ATACGGATAGATAGAGCTATACTAATAATACTTACGTAGTGACAGACATATTACTCTACTAGATTCCGATGAAAAATATAGATATATTTGACCTCCGTAAATTGGGGAGATATTTACTTATTGAAACTACGACCCCGACGTAATTAGTAGAATTACATGAACAGATGGCCGATTTCCCCTTCCCCGTAAGACATTACTTTCGTTGCCAAAATAAGTAAGATTTTGCTGGAAAAAACGTTATTGATTAATTATTTTTTTTTTTTTTGATAGATTACATAAATAAATTGCAGGTATTGTGTGTTGCATTCATCGGAAATATCCTCCTATTGTCTTCCCCCCACTGATTTAGATGGAAAGGTCACAATTTTTCCGAAGTTACTAATCGAGTCTGTATAGGCATCTTGTGCGCGGCTATCAACATAGCAGCCTCAGCTACTTCTTTTGACACCCCACCTAATTCATAAATTATTCGACCGGGTTTGATTACGGATACCCAATATTCTGGAGATCCTTTACCTGACCCCATACGCGTTTCGGCCGGTCTCATAGTGATCGGTTTGTCCGGAAAGATACGTATCCAAAGTTTCCCACCCCGACGGGCATGGCGGGTTATTGCCCTTCTACCAGCTTCTATCTGTCTAGCCGTAATCCAAGCAGGTTCAAGGGCTTGAAGAGCATATTTTCCAAATGAAACTACGTTGCCGCGACTGGATATTCCCCTCAATCTTCCCCTATGTTGCTTACGGTATTTAGTTCGTCTGGGGTTGCAATCGATGCTGACAAATTTTTTTTTTTTTTCATCTTTGCTACAGAACCGGATGTGGAAGTCTCCTTCCGACCGGCTCCTCGTAACTGCAACATCACTTCTTACTTATTGTAAATCGATATACTGGTAGTTCCCGCGGAGCTTCGTCAGTTTTTCATTCATACACTTCTGTTTATGAGAAGCAATTTTATTACAATTTAGCACTAAATTTACGGGCGAGAGTGAGCTTTACTTTTTTTTTTCTTGTTAGATCCAAAGAAAAAACTGTCAGCTTCCCTCGCCATCCCAACTACCAGATCTCACTATTCACTGTTGAATCAGATTCGGAAGTTTCCTCGTTGTTTCAATCTTTTTGAGCAGACGTTTAGGTTCTCTCTTTCGACAACGAAGCTGTAGTACTACATTCTATCTCAGTTTTATTGAGTCGGCGTTCCCAGTATTAGTCGACTCAAAGCTCTCCCCTGACTTTTTTGTAGTCATGCTACATTACGTAATATATTAAGAGTTAGACAATTAACCATACGACTAGTTGCGAGGAAAAAATTTGAGATATCTTAGTTCCTCAAATTTCCGTGAAATACTATTACAGTGCTTCCTGATTCCGGCTTTTCCATAGAAAAATTTTCTACGGATGGAAAGAGAAAGAAAGTTTCTGTGGTGAAAGAAGTTCTAATTTTCCCCTGCATTGAGGGCTTGTTTATTGAATACTGATCAACAAAAGGAGGGTTTAACTTTCACTTTCAATTAGGTCTTTTATTTTACGGGCAAAAATTTGTATTTTCAACGAGTCGCCCACTAAGCGTAGCAAAGATATTTCAAAACTTGGAATAAAAATAATTGAAGGTGAAGTAAGATGAAACTAACCGGTTTGCATTGAGATCTATCAAATAGTATTTTCTCTACCTTGCATAAAATTTGTTAAGTATCCCGAAATACCCAGGTCTTTATACCCAAAACTCCATAAATTGTCTGAGCCGGGTGATAGCAGTAACTTATGTTGGCTTCAACCGTTTGTAGGGGAACTCTACCTTCTCTAGCCCATTCTACGCGAGCCATTTCACTACCATTCAAACGTCCGGCTATTTGTATCTTGATGCCCCCACCGTTGGTTCTTCCAGCCATTTCAATGGTTTTTTTCATAGTTCGTCGGAAAGGTACTCTATTTTTTAGTTGTGAGGCAACATGTTCTGCCAAAATCTTCGGTTCTCCATAGGGTTGGATAACACCAGTTAATGTTACTCGGAGATTCTGACTTTCGAGCCCTAAAAGGTTTCTCAGATCCTGCTTCATTTGACTAATTCCCAAACTCTGTTCCTCAATTAGTAAATCAGGAAATCCAGTATATATATTAATTTGAATAAGATCTGTTTTTCGCTGGATTTCAATATGCCCAACTCCGCCGTAGTTGGAAACACTTTTTACATGTTTTTGAATATATTTTTCGACGAGATTGCGTATCTTTCTATCCTCTTCAAGAAACTTTGGATAATCCTTCTTCTGGGCGAACCGATAAGAATAATGCTTCTAACTTACACCGAGTCGAAAACCAAGTGGATGAATCTTTCGTCCCATATGTGTGTCTCCTCAACTTGATAGGAAATTATTCTCTTGTAGCTCTTTCTTGCTACTAAATTTGTTTTCATTCATATGCGATCACTTGTTTATTCACTTCTCAATAGACTTTGAGCTCAATTGAATAGTTACTTTACACGTGGGTTTTTTTATGGGGTAACCGCGCCCCTGAGCTCGTGGACGAAATCTTCGGAGGTATTTGGAGTTATCTACCCAAGCTTTACTGACAAACAAATCGGATTTATTCAGTCCAAGATTATTACTTGCATTTGCAGCTGCGGAAAGAACCAGCTGTGATACTGGGTAACATGCCCTATAGGGCATGAATTCGGGTGATACAAGTGCTTCTTCATATGAGCAATTTCGTATTCGATCGATAATACGTTGCATTTTGGTAACTGACACACGGACATTCTTCCCTAGAGCTTGCGCTCCAACTTGCGATTTAATTACGTTTCCCATGAAATATAATTTCCTAATTAGATTATTAGATTATCGGCGAGATCCTTTATCGCTTTTGGCATGTCCCCGAAAGTTTCGGGTGGGTACGAATTCCCCCAGTTTATGACCTACCATTCGATCGGTTACGTAAATAGGCAAATGCTCTCGGCCATTATGGACGGCAATTGTGTGACCGATCATAATAGGAACTATCGCGGAAGCACGAGACCAAGTCGTAATCAATTTTCTTTTTTTCTGTATATTGAGATTTCTAATTTCTCTTATTAAGTGATTAGCAACAAAGGGACCTCTTTTTGATGAACGTGCCGTGAACAGTTACTCCTTTCCTAATGCTTCTTCTCGGTCAAGAACTTTTGCGTCGACGAAGTATGAGAGGATTGATACATTTTTTCCCTCGACTTCTTTTACCCAGTGTGACTCGCCCCCAGGGGGTTAATGGCTTCTTTCTGCCGATGGAGGTTCTCCCTTCTCCCCCTCCATGTGGATGATCCACGGGATTCATGGCAGAACCTCTAACTTTGGGTCTCCTTCCCAACCACCTTTTGGACCCTGCTTTTTTTAAGCCCTTGTTACTGATATCTACGTTTCCAACTCGACCCACACTTGCTAGACAATCTCTAGGTACTAAGCGAATTTCGCCGGAAGGTAATCTCAGTGTAGCTAGTCGACCTTCCTTTGCAATTACTTTGGCTACGGTGCCGGCTGATCTAACTAATTATGCGCCTCTTCCGGATTTCAATTCTATATTATGTATAATAGTCCCTAAAGGCATTTTTGTTGAAGTAGATCTCCTTAACTGTGGTGTCCCTTCACTAGTTAGGGACAATTCTGGAAGATCTCTTCCCAAACTGTACAAGCTTCTTTCGGAGCATACAGCTTTCCGGATGTAAAAGGAAAAAAGTCAGATACCGTATTGTTAATAGAAACAGAAGTCTATTTAATCAATAGTTGTTCAAAGTGGGGTATCAGTTATTTTATTTCTAGTTCTTTTCACCACATCCTTGGCTTCCTGCCAGCATCTGGCTTTCTCAGCATCTACCAATAATTTGGTAACAGAATTGATGACTTCGATGACTTGCGTTAACATTACTCAATGTCTGGAATAACTTAGGAAATTCCTTCCCTTCGGCATTTACCTCATATAATTGCGTTTCTGCGCATTTGTTCTGCATGTCAAAATTTATCGCTTGTAGTTTCGGCATCGCCTCTGACTATCAACCCGAATAATTTTTTCCTTCCTACACTCCCGTTTATATTTTATATGTAGAAAAGACAAAGTATCTTTGCCTACTGCCCCAACTTTGAGACTATTTATCCGTTTCCATATTATTTTACCCTTGCAATTTTATGTATTTATGCCCATCAATAAATTATGGCACATGCTGTTGTCCTGAGTCGGTTACCCGACCAAGTTTACTTAGTAGTTTTTGGCAACTTCGAAGTAGTGCCGGGTTTATGGGTCTATTCTACAACCCAATCGATTAATTTCCGAACACGTAAATCATCTAGTCACCCCGCGCTCAGAGGTAAGGCATTTCCTGCTGAGATAGATGCGTTTGGGCTGGATAAAACGATGTCTCCAATTCCCATTCCTTTTGGATGTAAGATATACCTCTTATCACCATCTACATAATTGATCAAACAGATGAAGGCGTTACGATTGGGATCATATTCGACACTTCCTACTCTTCCAACGATATCCAACTTGTTCCTTCGAAAATCAATTTCGCGATATAGACGCTTGTGAGCACCCCCCCTGTGTCTACTTGTTATTACTCCCCTATTATTGCGCCCATTTCCAGAGATTTTGCCGCGAGTTAATTTCTTACAGGGTTTATGTCTTCCCTCTTCTGGTATGTCTTGCTTTCGGGCATTCGGGGTATAGTCCCTATAGGATCACATAACCATATCTCTTTTTCCTCCTTGAATAGGATTTACTTTTCTCCCCTCCCCCAACTTCGTACTTCTTTCTTTCTGGGGGAATCGTGGGAATAAAACAAAAATTAAGTCTGACTCATAAATGATGGAATGAAATAATTCTTTTTTAGTCTTACAATCATCTTTTTATAGCTTACGTAAGTAATATTCAATTTATTTTTTTTTTTCCCATTTTTACTTGTCATTCGACTACTATTTGTACCTTCCACCTTGACGTCAAAAAATCGTTCGATCCAATCTTTCATTCCAGTTTTAGTTAGTTTCAAATCCACTTGGAAAGTATATTGATTCTGTTGCAATAAACGAATAGACTTTCCAGTAATTACTTGATTTTTTAATTTATCCGTAGTATCCCCCTCACTTTGTTTCCCACTTCTCGTAGAGAGACGAAAACTGTAAATATGTTGGAAAGAGGAAGACGTAGATCTATATTTGTAAATAGTTGATCTATGTACTAGAGATGTACTTTCCCTCCTCCTGTTTCTACAAACATTTTATTTAAAAAGATTCCTGTATAGTCTATTTTGATAAATGTTCTATCCAATCAAGTCTTATCATTCAAATATCTTTGTCAGTGTCTATCTATATCTTTTTCATTGTTGCATCCAACAGGAGTTGAACCTGTGAATTCGCCAATT
>Aethionema_cordifolium_k21_TIPcontig1_95bp
GTCTTTTGAGTTCGGTTACTTTATTGATCCACTGACTTGTATTATGTTAATATTAATTACCACTGTTGGAATTTTGGTTCTTATTTATAGTGATA
>Aethionema_cordifolium_k21_TIPcontig2_236bp
CTCGGTAACGTGACATAAAGACTCCTTTTTTTATTGAAATTTTTAAAAACGAAACAAAATTAAAACTGAACTAAATGATAATGATAAATGAAGTGAAATCCACTAAAATAAACTATTGGAATAGAAAGAGTAAGTAGATATATTCTCTCAATATACAGATTATTTTTATTGTATATATATAAATAAAAATAAATTTTCCTTTTTTTCTTGATTTATTTTGCAAAGATCTAACCTTT
>Aethionema_cordifolium_k21_TIPcontig3_173bp
TTTTCGATCTTCTAGAAGGATCATCTAGAAAGCCAAATTTTCTGTCAAAGCACCAAGACGGAAAAAAAAAAGTTAACATAGATGTTATGGGTCGAATTTTAATTTTGATTTAGTTCCGGTTTTTTATATTTAGGCATTTCTCCATCCATCATAAAGGAGCCGAATGAAACCAA
>Aethionema_cordifolium_k21_TIPcontig4_94bp
TTATGTCTCTCCGAGAAGTTGGTTATCTACCTCTCATTTTGTTCTAGCATTCTTCCTATTCGTGGGTCATTTATGGCACGCGGGAAGGGCTCGG
>Aethionema_cordifolium_k21_TIPcontig5_94bp
TCCTGGTCCCTGCGGAAAGGAAAAAGAATTTCAAGTTCTTCCTTTCGGTAAGGGAGGATTAGGAAAATCCTATTGATTGCAGCTTTCTCCAGAC
>Aethionema_cordifolium_k21_TIPcontig6_81bp
TTGGGCTCGGGTTTATTGGAAGAATTCCTTACCGGGGAAGGACAAATTATTTCTTTAATCTTCCCAAGAAGTTATTATGCT
>Aethionema_cordifolium_k21_TIPcontig7_218bp
TACAGCAGAGAGAGATCCACCAGGGAAAAAAGACTATAGATGTAAAATATAAAAAAGGAATGAATGCTTTCTTTTTTGCCATTTTTAATCTGTGAATTGTTAATGAACCTACCTGATTCTATTAGATCTAATATTTCTATCGAGCATGAGTTTATATTCTAATTCGAATAGAATGTGTTGAGCCTATGAATCCATTTTCTCTTTTTCTTTTGATTCAA
>Aethionema_cordifolium_k21_TIPcontig8_90bp
TTTATTTAATCATCAGGGACTCCCAAGCACACAAATTCTCTAAAACTCAAAGTAGATAATTGAGAGCTTGTTATTGAACAGTATAACATG
>Aethionema_cordifolium_k21_TIPcontig9_91bp
AGGTTTGACACAGCTTCACACCCAAAAAGAAGCAAAAAGAAGGTAGCTATGTCTGAGTTAAACTTGGAGATGGAAGCCTTCTTTCGTTTCT
>Aethionema_cordifolium_k21_TIPcontig10_149bp
TGACTAAAGAAGCTAAATAGAAATCAAAGAAGAATGAATTAAATCAATGAAATCTTGGTTGGTTTGCACTGAGAACTTGAGTAAGGCGTAGATTATTTTTGGGTTTTTCCTGAGACCGCTTTTTTTATCTTTATTTGGTATAACTACTT
>Aethionema_cordifolium_k21_TIPcontig11_349bp
TATGCGACTAGAAATTGATCCCTATGATCGAAGTAATATACTCTATAATATAGGCCTTATCCACACAAGTAATGGGGAACATACCAAAGCTAGAGAATATTATTTTCGGGCATTAGAACGAAACCCATTTTTACCACAAGCTTTTAATAATATGGCTGTGATCTGTCATTACGTGCGCCTATCTCCACTATAGAAAAAAAAGAACGAACAGCTAGTCAATCAACTACTAGAAACACAAAAAAAGGCTTTCTACATAAACATCGTCCAAAACGATTTTTTTATCAGCTGTAGCAAATAACTAAACTTCAGAGATCGAAATATGAAGTGAAGACTAGATATGCCTAAATAC
>Aethionema_cordifolium_k21_TIPcontig12_82bp
ATATTTCCTAGGGCGAAGGCATAGTCTGTTTTTCTCGAAAATAAAATAAAAAAACTCATTGGCGCCAAGCGTGAGGGAATGC
>Aethionema_cordifolium_k21_TIPcontig13_402bp
TCTTTTTTTTTTTTTTATTGTTGTTAAGAGGAAAGTCCGTATCTCTTCATCACATGTCAAGATAAAATATCTTGGATCTATGTCAAATTGGTGAGTACATGTATGTATAAATCAAATGAAGTTCGTTCTATTTCCATGGGGCAGGCAATTGAAAGTAAAAGAATTCATTGGATGCATATTTATCAAAGCCAATATTTAAAAAGCACAAAAAACCCCCTTAAGTAAATTTGAAGTAAATTCAAATTTTCGTTTCTAGTTCCGAAATTAGTTACTAACCACTATGAGTCTATTGTATATATATTTAATATATATAGATAGATTTGATTTACCTAGCGACTCATTCAGGAATTAAACCAAGATGGCCCTTTTAACTCAGTGGTAGAGTAACGCCATGGTAAGGCG
>Aethionema_cordifolium_k21_TIPcontig14_91bp
ATTTTAATTAGTCCCAATCCCAAAGAAGAAGAAGAAAGAAAAGGCATAATTTTGAAGAAAGTTTTCGTGTTGTTGATTTCTCGGCGTAGTG
>Aethionema_cordifolium_k21_TIPcontig15_134bp
AGACTAGATTCAATTGGAATTTTTTATAAGAAAGAGATCAAAATGGAACAGAATTGAGAAATACCACTGGAACTTTTGGAGTTTTGTAAAGACTATAAAAAAAAGGAATTTCATTTTCACCTATGCTATTATAT
>Aethionema_cordifolium_k21_TIPcontig16_223bp
TATTGTCTGATTCATGGGGATAATAGAAAGTTCTTTTATTAAGTGCACCATTTGCAACAGTAATCAAAGTTTTATTTCTTACATTATTATTAATTTTATATGTTTTCTTGGAAAAAAAAGAAGCTCCTTTCTTATTATTCATTGTTAATAACGGTACTAAACAAAAATTTCTATTAATTTTTTTTTCATCTTCTTTACCCCATAAAGAGATTGAATAGAAGGA
>Aethionema_cordifolium_k21_TIPcontig17_134bp
AATCATTAATTTTTCTTTCATGGGCTTTCTCCATTATTCATATGGTTTCCTATTTTAATAAAAAAAAAAAAAATAACTTAAATGCAATAACAGCGCCAAGTGCTATTTTTATTCAGGGTTTTGCTACTTCTGGT
>Aethionema_cordifolium_k21_TIPcontig18_230bp
TGAACCAAGGAAATACTGTGAAAAAATTAAAACCTCGGGCACGAGGACGAAGTTACCCAATAAAACGACCGACTTGTCATATAACTATCGTATTGGAAGATAGATCCTTCGATCAACAATATGACGAATATTTAATGTATTTAAAAAACCCTGGATACAGAAATGCAAAAATAAATCTACCATGTTATGAGACATATAGTAGTGGAGGCCTATGGGACAAAAAATAAATC
>Aethionema_cordifolium_k21_TIPcontig19_93bp
TTTAGAAAAAGAAGATATCAATGAACTTCTCTGAAAAGGTTTCAGGGGATTCAGCCAATTGTCTTGATCGTGGGATACCATTGAGAAATAGGA
>Aethionema_cordifolium_k21_TIPcontig20_1193bp
TCTACCGTTGAGTTAGCAACCCCCAAAAACAAAAAAAGAAAGTACTTCAAATAGGTAGATACAACCAGAATAAAAAAAGCAAAACCCGTACATGTCTGCGTCCGGAATAAATGGATCCATTTCTCTATGAGAGAATTATATTTGGTCGCTACACTCTTGTCAATATGATTGTGAATTTTGAATATAGCGAAAAGAATAGAAAAAAAGAAATCAAAAAGCTTAACCCCCTGGTTTCTTAGTTCATACAATGAATGAAAACTAACTCAGTTAGGGTAATCTAAAATCTTTTTAGACTTTTTTAGACCCCTTTTTTAAGACCTTAAAAATTTTCTGTACTTTTTTTTGTATATATTATTATATTTTATAATATAGTATTCTATTTTTTTTTTATTTTATATACAGTATTACTTTCTATTTATATCAAAATTAGAATTTATATAGATATTCTTGATTTTCATAAATTATTTTATGATTATAAAACATAGTAGTTCTTAGCATGGTATTTTTGAGTAGTCGTACCTTACTAGGAATAGTAATGAGTAGGAATACTAATACTAAATAGAAATTCTAATAAATAAAAATAGATCTGATGAAAGCGAAAGAGGAGGAAAGAAAAGAGTAGATCAAATTTGATACCAAGCTATATACGAGTCTTTCCCATCCTCTTTTTTCTATTTCATTAATTCAATTTCGTTTTATTAAGACTGAATTCCGTAAAAACCCCTGCCTTCTTGGAAATATCATGAACTGTTCCTGTTGGTTGAGCCCCTTTTTTAAGGAAATCGAGAATAGCAGAAAGATTTCAAAAAGTTTGATTAGTTATCGGATCATAAAAACCCACTTTCCGAAGATCTCCTCCTTCTCTTCGAGATCGAACATCAATTGCAACGATTCGATAAATGGCTCATTGGGCTAGATGTATATGAATAATACCCCTCCTAGAAACGTATAAGAGGTTTTCTCCTCGTATGGCTCAAGAAAAAAATGAACTGAATAGAAGTTAACTCTCTGTATAAAATTATAATTTTAAATAGATTAATAAAAACATTAAACCAATTAGCCAGTAATTAAACCCTAACTTTTTTTTTTCAAGAAAAAGCATTCGTAACATTCGTATTCGCCTAACTCAAGTTAAATAACTCTCAAATATCTCAAGAGATAATCCTTAAGTACTCTTTTTATTGAGTAGTCTG
>Aethionema_cordifolium_k21_TIPcontig21_87bp
GTAGTTCTCGAACAAGTAATCGAAAAGATTCTGGAGCATCCTCTGGTTTAGGTATTGTTCCTCCAATGATAGTGGTACCAAGTACTT
>Aethionema_cordifolium_k21_TIPcontig22_156bp
GAGTCTGAATTTCATATTTCCGTATGTGGAAAGAAGTATAAATATTACCATATACTAGACACTCACTAATGAGTACCGCATCTTCAAAATTGTATCCTTCCCATGGCATATAACCCACTAATATATTTTTCCCCAAAGCAAGTTCCCCACCAACTG
>Aethionema_cordifolium_k21_TIPcontig23_119bp
TTTTTATTTGGTATTTGTATGGCATGTTAATGCGGATTTCTTCTTGTTTTCTTTATTATTGATAGGAATTCTCTTGTTCAGACCCTACTTAATTAATCAATTGAAACCTCAGATTCATA
>Aethionema_cordifolium_k21_TIPcontig24_187bp
ATCTATCTATCGATATATCTAGATAATACTTCTAATTTATAATCAACTTTTTTTCGTCATTAATTTTCATAGTCGTAGGTGGATTTTTTTTTATGAATTTTCCTCGTTCACTGGCTATAATGAAAAAGTTCATAATCCTTTCTTTTTTTTTGTATCCCCACTCAATCTTGGTTACTTTTTTTCTGAC
>Aethionema_cordifolium_k21_TIPcontig25_173bp
ACCGGGTTCATGAATTATGGTCAACAAACCCTCCGAGCGGCAAGGTATATTGGTCAAGGTTTCATGATAACCTTATCCCATACAAATCGTTTACCTGTAACTATTCAATATCCCTATGAAAAATTAATAACATCGGAACGTTTTCGCGGTCGAATCCATTTTGAATTTGATAA
>Aethionema_cordifolium_k21_TIPcontig26_166bp
TAGGTTAGCCCAATTATAATTATAGAATAGTTGGTTTACATTATATAAGAAAGACTTGTATATGTGATATTTGATATTGACTAGGTATATATGAGCTAAAGATCTATCTAATCTGCCCACGACTCTTGTGAATTTCGATTTAGATAGGGATTCAATTAGAAGTTCT
>Aethionema_cordifolium_k21_TIPcontig27_88bp
ACTGCGCTCTCCAAGTGTGCTTGTTCCCCCCCTCTTCCTTACCAGAGGAAGTATTTGTGAAATAACTCCGATGAGAAGAAAAAAGAGG
>Aethionema_cordifolium_k21_TIPcontig28_327bp
ATAATAGCATGGCACTTCGAATTCGATATGAAAATTTTTAGATTAAAAAAAATTAGATTATATATCGAAAGAGTAGTATGAGATAAGGAAGGGGTATTTCAAAAGGTCTCTTACCTATTCTGTTGTGGGCACATTTCAGCGTCACAAACTTTGTTTTCACAACGGAAGCTTATTTACAAAATTGATATTAAAAAAAAAAAAGACACTTTGGGATTGCTTAATCATAGACGAATAAAAAAAATGATATATAAAGCAACGGAACCATCATAGTATTTTTTGAACTCCTCCAAACAAGAAGGATGGTAATTGGATCATTTATGGATCCGC
>Aethionema_cordifolium_k21_TIPcontig29_166bp
GGGTGAAGAAATTTAGAGATACAATCAACGCTCCGTGACTAACCCCCCCTTTTTTTAGAATTCATTCTAAAAAAAAAGGGGGGGGTGAAAGGTCATAAAAACGAGGGTTCAGGATCCAATTAAATAGTACTAAATAGAACAAAAAAATATTGCTAGGGAAAGAGTA
>Aethionema_cordifolium_k21_TIPcontig30_245bp
AACCACTCGGCCATCTCTCCTACGTCAGAATTATGACTGAGTACCTGGGTGAATAGCGAGTTATTCATAGTTTGTTAGATTATGGTTAATAGATACCTTTTTTGACCGGAAAAATTGGAAGTCGATAGAAGGTTTTTTTATTTTAATGAGTCCGCTTTTATGTTAGTTCGTACTATACAATTCCTTTGTTTGTGAGATACTTTTCTCACAAAAGAAAAGGGAAAGGAAATAAAAAGAGTTATAGA
>Aethionema_cordifolium_k21_TIPcontig31_81bp
AACCACTCGGCCATCTCTCCGAAAGATAATTTATATTTTATTTTTTTTTTCGCCAAATAGAACATAGCCCTATGAGTTAAT
>Aethionema_cordifolium_k21_TIPcontig32_121bp
TTCATTAATGTTATTTCTCCCGTATAGGGGAAATAAAGTCAATAAATGGTATACTATATGCATTTGCATCTTAGAACTTCTTATAACGACCTACGCTTTTTGTTATAATTTTAAAATGGAC
>Aethionema_cordifolium_k21_TIPcontig33_83bp
AGAAGAATATGTAAGTGATTCATATACAGCATCACGTTCTTTTATGAGAGGTTCTACCAATTGATATGTTTCCACAAATAATT
>Aethionema_cordifolium_k21_TIPcontig34_92bp
CTCCACCTTTGTCATATATTCAATACACCATACTAGATAGATATTATATTTATGGAATACGATTCACTTTCAAGATGCCTTGGTGGTGAAAT
>Aethionema_cordifolium_k21_TIPcontig35_103bp
TGACCCCATAGATCTTCCAAATTGGAATCATATATCATTGATAGTCATTTTTTTTTCTTTCTCTCATCCTTCCATTTATCCGCATACTTTTTCGATTACCTTT
>Aethionema_cordifolium_k21_TIPcontig36_159bp
TAAGTAGGTCATTTATCATCATAAAGAGAAGGAAAAGATATACCTATCACATCGATAGGATTATAAATCTAATATTATTTCTAAGCAATACCAATAAACAACGAGATATAATGTTAGATCATGTAATATTCATCTTGACAAGAAATTATCTACATGATA
>Aethionema_cordifolium_k21_TIPcontig37_85bp
TCACTCTTGTTTAGTCGATTGTGTCAAAATTCCACTGTTTGCAACTAATTGAGCAGCAATCTGAATTAGACCTCCCGCATATGAA
>Aethionema_cordifolium_k21_TIPcontig38_83bp
ATTGGGACCAAGACAACAAAAATTCTTCCCTCGAGGAGGCCCGCGCCTTCTTTGTTGCAGTAAGTACAAAGGGTTTGATTCGA
>Aethionema_cordifolium_k21_TIPcontig39_279bp
TTATTAGTGAAACTGAATACTTGAAATTCAACGGATCCCCTGCTTTCGTCTTTTTTTTCTTGCAATGAAATGAATGAATTTTTTATCATAAAAAGAAATCCTTCCCTTTTTAATTTTAATATGAATTTAAAGATATGAATTTTACTGATCAGTAATAATAATGGTAGTTTTTTTGTATAAGGATCCGAATTGAATTATCAACTTCTTTATTTTTATCAAATAAAAAAAAGAATTAAGTAAATTCCTAATTTGATTTGGATAGATAGATAAAACAAAACG
>Aethionema_cordifolium_k21_TIPcontig40_566bp
CTCAATTTAATATTTGTACCTGTTATTGTTATATTCTTAATTCTAACGATATCTTAGAATATCTTGTATTTGTATTATTTCTATTATATATATAATATAATTATACTAAATATGTTTAAGGAAATATATATCTAATACTAATATAGAACCTAATAGAAATAGAATCAAAAGATAGGTACAAGAAACGCCAAACTAAATAAATCGACTTATTCATCTTTCAAAATCAAATATATTATCATAATCCCTTTGTTAGATTTCTTATTCTTTTTGTTATTTTTGTCTTCTATTCTATCTAATAATAATTAATAAAGAAAAAAATTTTATTCCATTACAAATTTCTACAAAATTGACTAGGATCCGATCCAACAACCGGGAATTTTCGGGAAATGCAAAAAGATCGAAGACTCTCTATAGATCGGTATATATCTATATTTGAATTATCTAGACATATGCAAACAAGAGAGGAAAATGAACTTTGTTTTATTTGTCTGGTCTAATTTGAACTTCCCGAAAGCAAGAATTCACTTTTTCTCTTGTTGATAGAGGTTGACTGAGTAGTAAACAAG
>Aethionema_cordifolium_k21_TIPcontig41_105bp
ATTCAGAAATGAATTCAGAATGGAATAATTTTGACTATCGATTCATTAGTAAAAAACCTTCTCCTACCTTTGAATTATCGAAACAAGAACTTTATGTAAGAGTTG
>Aethionema_cordifolium_k21_TIPcontig42_84bp
GACAGACCGGTAAAACAGCAGTAGCCACAGATACAATACTCAACCAAGAAGGTCAAAATGTAATATGTGTTTATGTAGCTATTG
>Aethionema_cordifolium_k21_TIPcontig43_87bp
CACCAGTTCAAATCTGGTTCCTGGCATAGGCCCACACCTTTTTTATATAAAATTTGATTAATTTTGAGTGGATCCATCCGTTCAAAA
>Aethionema_cordifolium_k21_TIPcontig44_87bp
GATATGATTGAGTATCGAGGAGTCCACAAATTTAAGAAAAACTACAAAATGAAAGTAGATCGCTTTTTTTTCATTCCTGAGGAAGTG
>Aethionema_cordifolium_k21_TIPcontig45_100bp
TGTTATACTTATTGAATTGTAAATAATCATCCAATTCAAAAATTATGTTTCGGAATTTCAGAATCCAAATTTACAATTGATTAGAGTCTTTGGATACAAA
>Aethionema_cordifolium_k21_TIPcontig46_83bp
AGATGAATAGATGGGAGATAGAAGAGAAAGAAACAAATTCTAAGCGTCTATCATAGGTTCACTAATTACTTGAGTGACTGTTG
>Aethionema_cordifolium_k21_TIPcontig47_100bp
AGCACAGAATTGGTTGAAGATCACGAGGCGCTTCGAATAAGAAGTTTCCCTTTGTTTCTTTTTTTTTTTTTTAGAATTAATAGTTTTTTAGTTTCTTGGC
>Aethionema_cordifolium_k21_TIPcontig48_545bp
TTTTTTTGTACAACAAAATAAATAACAAAACACTAGACTAATTCTAATTAGTCGAACTTAACAAAAATTTGAGAATACATATAAAATAAAAACTAGTCAAAAAATGAGGAAAAAAACGATCTCTTTTTTGAATGTTTTGGCTTTCATCTACTAAATTCGAAAACCCTTTTTTTATTCTAAAAAAATCCAATATCAATATATAGATAAAAAAGAAGGTTTCACATTTTGTTTTATTTCTTTTTTTTTTACGATTTTTTTAATATAAAAATCTGTTTTTTGAAGTTCCAAAAGGGCTTATTTTCCCGTCACTAAAAGAAATAAAGATCTTGCATTTCTTTTTTAAGAAATGCAAGATCTTTAAGAGAAATCAAAAGGTTCTTCAAATTAATTAATTTAATTGACAATCCAAAATACCTATTTAAACAAGTTTTTATTCATGAAATCAACTGTAAATTCCATTGAATTGACTTCTTTATTTAAATTGGAATCTCGACGATTGAATAAAAAATTGTTACTATTGTTTTGAACAAGTTGCCGCTATGGTG
>Aethionema_cordifolium_k21_TIPcontig49_165bp
ATCTCGTATGTATCAATATGGAAATATTTGATTGATATCTGAAGCCATGGTTGTGATTCGATTTTTTTGATTTTTATACAAATAGAATTTAGGATCTTGTTAGGTTCTGGAATCAAAAAAAGATAAGATATTGAAATGCCCTTTAGGTATTAATTTGGAATAAGA
>Aethionema_cordifolium_k21_TIPcontig50_143bp
ATATTTTTCTGCTTTCAAACTCTTATTTGGCTCAAAGGCGAAACGCTTCTTTGTATTTTATGTTTTTAGTCATTATAACTTTTTTTTTGATTGAATAAGTGATGATCCAAAGGTTCTCACTCAGCGAACTTTTGACTTTGAAG
>Aethionema_cordifolium_k21_TIPcontig51_83bp
ATTAAAATGAAATCATAAGAAGGAATATGAAAGCTATCCACTTTATTTCCATGGGATTGTAGTTCAATTGGTCAGAGCACCGC
>Aethionema_cordifolium_k21_TIPcontig52_213bp
ATAATAAATGGGAGTAAGCACTCGATTTCGAAGGAATAGTCATTTATTTTCAAGCTCAACTAACCGAAACTCTCTTTATGATTCATTATTTCGATCTCATTAGCCTTTTTTTCATATTTTCATTTTAGCATATCGGTTTATGCGTCCCACCTATTTATCCCTTTCTCAACCCCCCCCTCTTTTTCATTTTCATGGATGAATTCCGCATATTTT
>Aethionema_cordifolium_k21_TIPcontig53_81bp
AGATTTCGTAAACAACATCGAGGAAGACTAAAAGGAATATCTTATCGTGGGAATCGTATTTGTTTTGGCAGATATGCTCTT
>Aethionema_cordifolium_k21_TIPcontig54_248bp
TAAAAGACGAAAAAGACACATATATATCTGTGCATTCTTTTTGATTTTAATAATAAAAAAATGAATAAATAAAAAAATACAAGCTTTCTTACCTACTTCAATTCACTGAGATTCTAAATAGTCTCTTCAAATCAAAATAGGTAAAAATCACTTTCTTTTCTGCAAATCTTTTTTTGAACAATGAACTCAAAATACATGAAAAAGTAAAGTAGTTGAAAAAAAAAGTTTTCTATTTATTATATGTTTAT
>Aethionema_cordifolium_k21_TIPcontig55_218bp
TACAAAAATGATAGAATCTTTGTTGAGTAGACTAAATCAATATGGATGTGGCTAAAAAAAAAATGAAAGAAGATACCAAAGAAATCAAATAAGTATCTATATGTAATGAATTCCTGGGTTTCGACATAAGAAAAAGTGGAAAGACATCATAATGAGATCCTAATTTCAAAGCAAAAGGGGGGATATGGCGAAATTGGTAGACGCTACGGACTTAATTG
>Aethionema_cordifolium_k21_TIPcontig56_316bp
TTAAAAATAAAAAAAAAAGAAATACATAAGACAAATACAAGAACAGATACGAAGAGATACGACTTCCACCTATATATTTTGTGAATTCTGCTACAAAGAAACTTGTAATACCTACTCCATTTGTAATGCCATCAATTATTCGTTTATCAAAAAAATGAATTTGTTTTGCTAATCTTCTTATACTTTCAGTTAAAGATTTTTTATAAAAAGTATCTATGTAAGCACGATTATACGACCAATTATATAGACAATTTATTAGTTTTTCCCAACAAATAGGGTTAGAACTCCATTTTTGAAATGAATTAAGTAAGGTTAA
>Aethionema_cordifolium_k21_TIPcontig57_91bp
AAAAAATATGCTGATTCGGCCGGTAAAAAATACTATATGTAATAAATTAGGAGCGATAGATATATATATCTAAATTCAAATAAAAAAAAAG
>Aethionema_cordifolium_k21_TIPcontig58_447bp
ATTATATTATTAAAATAAGAAAAAAATCGAAATGCGTTTCATGACCTTATTAATTTAACCGGGAAATCCTTTTTGAATATGTTTATAATAGAGTGAAATTAGAATCTAATGGATATGAATTGCTGTAGATACAATACAATTGTTGGACAATTTCACTTTTTTTATTCTAACGTCTATTTTCAACCTACCCATTTCAAGAAAGTAATTAGGCATATATTCGATTAAAAGAATGAGGCTTAATACTTAATATTATTATATAAAGACAATACACGTTTTTAATGAAATTCTTTATATAATATATAATTCCAAATTTTGGAATTATTTTATTAATAAAATTAATAGGTTTATCCATTTTTTATTTGAGGTGAATTCAAAATTGTTCGAATAGTATAATCGTCAATTACTGATATTGGTAAACGACCCAAAGCTATTTGATTATAATTCAAT
>Aethionema_cordifolium_k21_TIPcontig59_86bp
GCCTTGAGCCAATAAAAACTGAGAAAATTGACTCAAAAAAAACAAATTACAAAATGAAATTTGTAATTTCATTTAAGAGCTCCATT
>Aethionema_cordifolium_k21_TIPcontig60_239bp
AGAATTAGAGCAGACAGAATTCCATTGGTATAATTCGGGACCCCCCAGATAAATTTGGATTTCAGCTATTTTAGAACACACCATATCCATCTAAATAATACTAATCTGGTCCTTAGATTTTTTTATGGCCCCGGAGGAGCCGTATGAGGCGAAGACCTCATGTACGGTTTTGTAATAGCGGTGAGAATAGTAATGTTATCACCGACTAGAATTATCTAACAGTTTAAGTACAGTTGATA
>Aethionema_cordifolium_k21_TIPcontig61_90bp
CCGGATGAGAGGAAACTTTCATGTCCGGTTTTGAGGGGGGAGATCCTCTAGTGGACCCTATCCCAATTTTTCTTTTGCTAGGCCCATAAC
>Aethionema_cordifolium_k21_TIPcontig62_91bp
ATTATAGATAGCTTGATCTCCAATTTGAAAGATACTTTTTTTTCGTAAAAGGCGAGCCAATAGGATGAACTAAAAAAAAAAGAGTTCTGCA
>Aethionema_cordifolium_k21_TIPcontig63_87bp
TCATAGTAATAGAAATACATGTCCTACCGAAACAGAATTTTTAACTTGCTATCCTATCATCTTGCCTAGCAGGCAAAGATTTCACTC
>Aethionema_cordifolium_k21_TIPcontig64_92bp
AAGGGTATGTTCATTTGATCTTGATCTTTGTGGATTGAAAAAAGAATTAGACTAGCTCCACATGAACCTCCTGATAATATCCATAAATGACT
>Aethionema_cordifolium_k21_TIPcontig65_370bp
AGTGAAATATCTTAATATAAAGGAATCCACCTATATCTCCTTTTTTCTTTATAAATGGAAATATTAATTAAATAGAATATGAAATATATGTACATACTTTTCATATTCATTTGTTTGTTTGATTCATTTAATACAGATAATCCTAATTCGATGAGAAATTCTTAAGATTTCAAAAAGGGGTTACCCCATGAATGGTTAACCTTGTAAACACTGATATAAAAATAGAAAATGAGTCAATAAAACAAAACATGAATCCAAAAAAAAAAAATATTAAAAAAAAATTGCCGAACGATCTAGAAAACTAAAACAATTAATACAAATTGATATAGTTTTATTCTTAACGCAATTAGGAGTACTTCTAGAGTCCACT
>Aethionema_cordifolium_k21_TIPcontig66_226bp
AGATAGGTAATCTAGAAGATTCAAGAGGCCTGGAACGATCAACACAACATAACGACGAATGAGCTGACTTGATTTTTTGGCATTTAACCACAAAGAAGAGCTGTCGCATTTTGACTCGTTCATAAAATAATATTGAATGATAGAGACGTAGCAAACTTTATAGTCCCTATCTGTTTCAATCAGTATTTTGGTCTTTTTTTTTGTTTGAGCTGTACGAGATGAAATT
>Aethionema_cordifolium_k21_TIPcontig67_482bp
TAGAAATTTGTTATAACTTATGAAGAGATAACAAAAAAGCAATTCTTTTCTATTATCAAAAGTCATTTATTACTATTTCTATTTCTATTATTAAATGTTCATACAGTTAAGACTAAGATGTAATTTACTGAATATTTAATTTGAAGAGTTAGTAGGAACCAAAGAACCTTAGTTTTCTATGTACACATAGAGAAAGCCGTGTGCAATGAAAAATGCAAGCACGGTTTGGGGAGGGAGTTTTTACCTGTTTTTTTTATTTTAACAAGGAAATTCTCTACTCCATCCGATCAGTTCCGGGTTCGAGTCCCGGGCAACCCACTATGGATCATAGCATTTTGAAATCATATGAATATAGAAATTCGATTTCTATGTATATAGATTTGTTTCTAATTTATTTCATTGATTCAAAAAAAATGATTATGAATCGAAAGAAAAAGCATCTTATCCATTTGACATTGGTTGACATGGATATAGAAGTCATG
>Aethionema_cordifolium_k21_TIPcontig68_100bp
TGTATTCCGGATGCGCGTAGCATTGGTCCGGATAAACCCCAATTTATGGCCTCTTCTCCACCAAGAATCCCTACTCCTTCAACTCGTTCTAAAAAAATAG
>Aethionema_cordifolium_k21_TIPcontig69_96bp
CCAAAACAAAAAAGAGTGGTATTTGCTAGCAACAACATAATGGAGGCAGGCAATCAATATAGATTGATCCGAAATCTGATTCAAATCCAATTCCAA
>Aethionema_cordifolium_k21_TIPcontig70_145bp
ACAATTATAGCTTTCATACCTGTTTTGTTTACTTGGGATCATCCCTCCCCGGATAAAGAAAAAGAGTTAAAGAAACGACAGCGATTTAAATACAGAAACTAGAAGCAAAAAAGCAATGTTGGATCAGACTGCTTGTCTTTTTGTA
>Aethionema_cordifolium_k21_TIPcontig71_128bp
TATCGAGAAATCGAAGAAGCTATACAAGGTTTTTCTCAAGCCTGCTCATATGATACCTAATAATATGGTATTTAAAAAAAGTAATTCTAGGACACCAGTGTGAACCCGGACCATAGTTCCTGACCTAA
>Aethionema_cordifolium_k21_TIPcontig72_344bp
TAAATCTTCTAATCGAAAATTGGGCCAAAGAAAAAATTTTAAGTTAATTAGGTTAGTTTTATCGTTATCAAGATATTTCGTTTGATTCAAAACTTGACCACAGTTTTGAATATTCTTATCAAATCTTGAATTTCTATACCTTGTACTTTTTTTTTTTAATTTCGAACAAATTAGAATTCGAAATTCTCTACGTCGTTTAGGGGATAAAATTTTTTCAGGGACAAAGAAATCATAATTGTTTTTTTTTCTATTTACAGTTTTTTTTTTTAATTGTGTAATGGATTTTTCAATTTTTTTTTTGTCTCTTTGACTTATTTGGTGGTTGTTTTTATGAACCAATGAAA
>Aethionema_cordifolium_k21_TIPcontig73_83bp
ACCTCAGTTCCAAGAAATAATATCCTCGACCAAGACATTAACCAATGAAGCAGAAAGCGTTTTGAAAGAAGGTATTCAAGAGC
>Aethionema_cordifolium_k21_TIPcontig74_124bp
TTTCCCTTTCTCCTTTTGATGATGTGTAATAGATTAAATCCTAATAAAATTTGAGCATTTTCACTAATTAAATAAAGCAAGAAAAAAAACTTTCTTTTTTATTCTTCACGTCCCGGATTACGTC
>Aethionema_cordifolium_k21_TIPcontig75_117bp
CTAATGTAATAAAGATACCAATTGTTGTTCCAAAAATTGGATCCCTTTCAAATAGCTCCAGACTAGATATATACGGAAGAGAAATATTCCAACCGCCTAAGTATAGAACTGTTACAA
>Aethionema_cordifolium_k21_TIPcontig76_112bp
AAAATACCAATTCAATTTGAATGGATTCAAAACGACGTTACTATATGGATCTCGATTACAAATTCTTCCGTTTTCATCAATTAAATAAGAGTTAATTACTTTTAAAATTTGT
>Aethionema_cordifolium_k21_TIPcontig77_169bp
AATTTCTAGAAAAACTCAAATTAATGTTTTGTCTTAGGAAAATAGAATTTCTTTCATTTATATAGTAAAGTACACCAAAAGAAAAAAAGTCAGTTAATAATTTTGTTTTTTTTTTATTCTTTTTGTAAAAAAACGGTCCGACTTTGCGAAATGTAATCACTAGAAGAGC
>Aethionema_cordifolium_k21_TIPcontig78_357bp
TCCTTTTCTTGTGTCGAAGACTAGGAAGACAAATAATACGCCCTATACATACTCCCTAAAATTTTTTGTTTCGCCCATTTATGGTTCCCTTTTTTTCTGCGCTTACTTTCCTTATCTTATTTTAGTATCTAGTAGTTTTTTCTATTCTAATAGAAAAAACTCTTGATTATTAATACATTCTATCAATTTCAATTGGTCAATAACAACAGAGTTACATCACACCCCTTCCTATTTTTCACATTTTTTTTTTGCAAAAAAATGAAAAGGGGATAAAGTTAATTCTTCTCAATATACATACTAGGATTAGGACTATGATACAACAAATTCCTGACATCTAGTAGAAAAGAAATAGAAAAT
>Aethionema_cordifolium_k21_TIPcontig79_107bp
GATGAATTCCACATTCGAACATACTATAACTATAAAAAAGTTTCTGAAAATCTAGATGGAAATAAAGAAAATTCTAATTTAGAATTTTTAAAAATAAAAAAAAAAGA
>Aethionema_cordifolium_k21_TIPcontig80_236bp
ACTCGCATCAACCAATCGACCTTATTAAATAAGTAGGTTGCATAAATAAAAAAATGAGAGATTGAAATTAGCATATATAATAGGTTATGACCTACTCGATTATATTTGTAAAAATCTAAGAAATCTAAGTATTTTAGCCCTCTTTTTTAGCAATTGAACCAGAATTCATTACAAAAATTCTGTTAACGGAAATCATTGATTCATCTAGTATTTTAATATATCATTCAGGTAGAAGT
>Aethionema_cordifolium_k21_TIPcontig81_103bp
GAGATCAGATTTAACTTCCCAACCATCGATAAATTAGATCCAAGCGCAGAGAAAGTAGCTTAGTAATTCACGTTGGTTTTATTAGTTTAATTGCAATTAAACT
>Aethionema_cordifolium_k21_TIPcontig82_171bp
ATTGTTTATTTAAGGTTCTTTAGAAACTCTTTTTGCAAACAATCGAAATCAGATGATTGTACAAGGAAAGTACTAGGTTGTAGAAAAGAAAGCGGGGAAAAGAATCATAAATAAATATTTATTGATTGGATCCGGAATCTCATTCGGTGTGGATAAAAGATCTTCCTATGT
>Aethionema_cordifolium_k21_TIPcontig83_84bp
ACCAAATCAGCTGCTTTATTTTTTGTCCCAACAATTAAAAAATGTTTTCCCCTACTTGCTGCATCAAAAACTAAATCACAAGCT
>Aethionema_cordifolium_k21_TIPcontig84_84bp
CCGAGAGTTCACAATTACCGCGAGCAAACATATTAATTTAATGACGAGGAACGCATTTTTGCTATGCTACTAATACTTGTACTT
>Aethionema_cordifolium_k21_TIPcontig85_209bp
AGAGTACAGTCATTACAGAATCAATCTTCTATCTTATAGTGCCTTTTGAAACCATCGTTCTGTTTCAAAATCCAATAGTTTTTAAGAATCAACTTCGGTTTGATCATTTCAACCGAATAAAAAAATATATTTCCTTTTTTTATTTGTGTGCGATGCGGGTAAGTAAGGTAAAACCATAGATTCTAAGAGTTTGAATTAAAAATATATAT
>Aethionema_cordifolium_k21_TIPcontig86_150bp
TTTTCGTCTTTTATTGCGGTACAGTTCTATTCGGGATAGCACATGCTGTGCTCTATCAAAAATGTAAATACAAAAATTTATTGAGAATTACTCCTCAAAAGCAGCCTTAGACAGATAAAAAATACCCCATTATAGAGCTATAGCTCTATA
>Aethionema_cordifolium_k21_TIPcontig87_131bp
ACATTGATCCCTTCAGACGTGTCAATGGGGCAAATACGACCATAGTGACTAGGATGGATATCTCGTATCCGAAAATTAGCAGTTCGTCCCGTTAATCCGCCAGGGCCCAAATAACTCAATTTTCTCCCATG
>Aethionema_cordifolium_k21_TIPcontig88_107bp
TTTCCCGGATGAAATGAAAATAGGATTCATGTAATGTGTAATGTAACAGGAGAAAGGTTTCCCATTACTTAGCCGGAAAGATATGTGGCCTATGAAATAGGGATTAA
>Aethionema_cordifolium_k21_TIPcontig89_117bp
CTTGAATCGGGATCTTTTGGCTCAACTTTATCCAAGTTTTGCGGAAGGAGCAACCCCTTTTTTTACCTTGAATTGGTCAAAATATTCCGAATTTCTGACTTTTCGTGGCGGATTAGA
>Aethionema_cordifolium_k21_TIPcontig90_81bp
GATGGCTCTATATGAATTAGCAGTTTTTGATCCCTCGGACCCAGTTCTTGATCCAATGTGGAGACAAGGTATGTTCGTTAT
>Aethionema_cordifolium_k21_TIPcontig91_119bp
ATTTCATGTCAAAACGGACCTTTTTTGCCAGCTCTTCGGACGTACTTTTTCTTTTACTTTATTTCCTTTAGTAAAATTATCTATCCTTGTCTTTGTTTATGCCTCGGGTTGGAACAAAT
>Aethionema_cordifolium_k21_TIPcontig92_144bp
AGGCTAATCTAGCTCTCCGACGAGCTCGGACACGAGTGGAGGCTCTCAATACGATTTGATTTTTTAACTAGCTGATGTGTAAAAAAAAAAGAAAACGAATGTAGAAAAAAAAATAGAATAGGATCAAAATCTAGAAAAACAATA
>Aethionema_cordifolium_k21_TIPcontig93_166bp
TTACCACGAGATATATTAGCAGCTGCCGATCATTTGATTGGCATGAAATTTGGAATGGGTACACTTGATGATATGAATCATTTGCAAAATAAGCGTATTCGCTCTGTAGCGGATCTTTTACAAGACCAGTTCGGATTGGCTCTGGCTCGTTTAGAAAATGTAGTTA
>Aethionema_cordifolium_k21_TIPcontig94_81bp
AATTCCAAAGTTAGTGCAACTAAAGATTGCCCGAAATTTTATTCTTACAGGTAAATGCTCAACACCCACGTAAGCTTAAAA
>Aethionema_cordifolium_k21_TIPcontig95_85bp
ACAACGGGAGATTAGATCTCATAGAGTTCAATTCCCGTTCTAAACCCATGACCAATATGAACTCGAAGTTTCCTTCGTAACCCCC
>Aethionema_cordifolium_k21_TIPcontig96_138bp
AATCTCAATGACCAAAAATGGGTAATTAACACGGTAAGGAACTAAGGAACTATCGAACATATCAAATACCACATAAATCATAGAAATCTTTTTTTATAAAAAAAATCTTCATTCAATTAATTTCAAATAAGTCGTATT
>Aethionema_cordifolium_k21_TIPcontig97_86bp
ACATACATTTTCACAAAAAAATTGTCCAAGACTTATTAGTGTGGACATTTCCTCACAATAATTATGATGATAATTTTGATGAAGAA
>Aethionema_cordifolium_k21_TIPcontig98_152bp
GGTTGAATCATATCAGTTTTTTGTATCTCTTCTTTTAATGGAAAGGACGAAGTAAAAAAATATTGTTTGTCAAAAAATGAAAACTAACAATCTTTTTATCCTTAAAAATTGTTTACCTTTTTCATTCTATATTTCTATTCAGAAATAATGAA
>Aethionema_cordifolium_k21_TIPcontig99_167bp
GACCCTCACAAATTGCGAATACTAATTTGTTAAGAATGAATCGAATTGACGCTATAGCATCATCATTTGCTGGAATAGAAATATCCGCGAGATCCGGATTACTATTTGTATCGATTAAAGAAATGGTTGGAATGCCCAAAGTGATACATTCTCGAAGAGCCGTATAT
>Aethionema_cordifolium_k21_TIPcontig100_137bp
GTTGCTAAATTTATACTGTCCGCTATCTCATAGGTGGCTACCGGTCGCACCAAAACAAAAAACTTTTTCTTGGTTGGTGTGATTCGTTGGACATAAATCCAATTTTTCACTTTTTTTGATTCCCGAGAGTTAGGTTT
>Aethionema_cordifolium_k21_TIPcontig101_156bp
AGAGAATCTTTTCTATGATCATACCCGACGGTGTCGTGGATGAGTGGGCTCCGTAAAATCCAGTAGATTAAGGGATGTAACATAATCCTGATTATGTTTTTAGCTTTTTTTTTACTTAAAAAAAAGAAACTAATTAATAGTATGTAAATGCATTCA
>Aethionema_cordifolium_k21_TIPcontig102_151bp
AGAGTAATTACATGAGTTTCAAACTTTGATTTTGATATCATTAATATATTAATTAATATAATAAGTTTTATCTTTTCTCCTACCTTCAGAAAAAAAGCTAGGCATTTCCACTGTTATTAGATATTCTAATTTTCTGAAAGGTAACTATCTC
>Aethionema_cordifolium_k21_TIPcontig103_137bp
CTTCTATTTCGCATAATGAAGCGAAATAACTAAAAAACCGAGTAACCGTACAGGCATTTTTTGTGCATTGCATACGGCTCCACAATGGAATTGATGTTTTTTACCGTTCCTTTCAGGGAAAGAAAACAAAATATAGG
>Aethionema_cordifolium_k21_TIPcontig104_82bp
GAAGAAACTCTCACGTTCAGTTCTGTAGTAGAGATGGAATTGCTAATTTATAAAAAAACCATCAACTATAACCCAAAAAGAA
>Aethionema_cordifolium_k21_TIPcontig105_200bp
GTTTCGTTCTCTTGTTTAAAACAAGTAAGCAATATGTTGGATTCATTTTCAATTTAAAGTGAAAAAACTTGGAAAGAAGTTGTTAATAATAGATTACCGAGGGAAATAGGTAAAAGAAATTTCCATCCAAAATTTAATAGTTGATCCATTCTTAGCCTAAGTAAAGTCCATCTTGTTGTGATAGAAATGAACAAGAACAA
>Aethionema_cordifolium_k21_TIPcontig106_210bp
TATCCATTAGACAATGGACGCTTTTCACTTTTATTTTGTTTTGTCTTTTCACTTTTTTTTTTTCTTTTATTTTCCACTTGTTAAAAAAAAAAAGAATGTGCGAAATCTTTTTAGCAATTGTGTATGAATTCACTTCATACACAATTGCTATTAGATAATTCTAATAGAGAAAATTTTTTCTAATAAAAACGGGGAATCTAGAGCGGGTAG
>Aethionema_cordifolium_k21_TIPcontig107_350bp
GTGTTATGCCGATTCTTTTGAGTAATATATCTGGAAATTCCCGCGAATTCTTTCTTAATATCATTTCGAACACAACTAGTACATTCCAAAAAAATTGTTACTCGAACATCTTTACCCTTGGCCATGAAACCTCCTTTGGATTTACGATTCATCCCAATCTTCTATTTTAGGATCCAGAAAGAACAAGACCCAAAAAATGGAAGCTGTTAACTCAAAAAAAATTCTGAAATATTTCGTTGCAATAAATATTTATTAATTAGGAATGAAATAAAAATGAAATAATAAGCAATAGAATGATTTTTTGAAAACTAGATTTCAAATCACAGTATTTTTTGAAAAGTATCTCATAG
>Aethionema_cordifolium_k21_TIPcontig108_204bp
CAATATAGAGAATAAATATATTACTAATATATATATAGTAATAGAATTGTTAATTGAATTGATTTGGTGTTAGAATTTGATGAAAGGACACTAAACCAAAGAGTCTATCTCGTCTAGCTTTGAACAAATATTATCCATAAATTTCCTTTCAAGAAGGAAAAAAAAATGCGGATATAGTCGAATGGTAAAATTTCTCTTTGCCAA
>Aethionema_cordifolium_k21_TIPcontig109_412bp
ATGAACTCCTGCTCTCATCATCTCTTCCAAATCGATGTTCCAAAATCTTTTTGTCATTTCTTTTCACACTTAAAAAAAGGGGGGGTACCCCAAATTCAAATAAAAAATTGTTCCGATGGAACCTTCTCTTGTACCGGGGATGCCCATTTAGGCATGAGCCAAGCCATTACTTTGTATTCATTATTATCTTTATTAGTGGTAACAAATTACCAAACCAAATGACTACAGCAAACAACAAAAAAAATTCAAAATAGGAATCCGTTATTAGGAATCATTAAATCCTAGAAAAGATCGTTCAAATTTTGAAATAGAAGAGTCAAAAAATTCCCTGTGGTAGAATAAAATATCTCTCATATCTTCCTCGAATAAACAAAAATTCTTTGTTTTTTTTTCCAAAAGAATGTTGGTATGT
>Aethionema_cordifolium_k21_TIPcontig110_119bp
AGTCGTATCCCTATCTAACACTAATCCACGAAATTAAGACAGAATCCATCTTTAAATCAGGGAAGAAGGATGGATTGATAAGTTAAGTTATCAAAATTTTCTTTTTTTTTTTTTTATTG
>Aethionema_cordifolium_k21_TIPcontig111_121bp
CGTTGTATAGCCATTCATCAACCGATGCAGCTTCCCAAATTGGGTAAAAATGCAAACCGATAGCTGCAGAAGTAGGAATAATTGCACCTGAAATAATATTGTTTCCGTAAAGAAGAGATCC
>Aethionema_cordifolium_k21_TIPcontig112_188bp
GTTGAAATGACTAATTCCTGGAAATTTAGGGGCGTTCAGAACAAAGAAATTTTGAGAGTTTCCTTTTTTATTTTTATCTAGTATGAACACACTTGGTAGTAAGAAAAGATCTTTTGCAAGAAGGTTGGCTAGGGATTTCTTATAAAAACATTAGCCCCACTTAGTTCATAATGACATCAAATTTTTCC
>Aethionema_cordifolium_k21_TIPcontig113_280bp
TAGAACCATAGCATTTCGTGATTCTTTGGTAAGTCTACTTTACTTTGATTCTCTATCAACCCAAAATTTGGGACCATTAATTAATATGGTTAAAGCTAAACCGTTTGAAGTTCAGATGCAGCATGGTACTCTTTCTACTATATGTAGTATAATTAAAAAATGAATACAAAAAAAAGATTTAAAAAAAAAACATAGTTAGACTTTTTGCGATATAAAACACTCATGTCGATCAAATTATTTGAGTCTTTTTTATAATGCAGAATGGATAACCTACGTATAA
>Aethionema_cordifolium_k21_TIPcontig114_161bp
TTTATTTTATACACTGCAGGAAGTTCCATTTTTTTATTAATAGGAGTTTTAGGTATAAGTTTATATGGTTCGAACGAACCAACATTAAATTTGGAGCTATTAGCTAATCAATCCTATCCTGTTACACTCGAAATAATATTGTATATTGGATTTCTTATTGC
>Aethionema_cordifolium_k21_TIPcontig115_257bp
GAATGGATCAGAGAAGGCAGAGTTCCTTTACAAACAATTGAAGCGAAAATTGATTATTGTTCCTATACAGTTCGAACGATTTATGGGGTCTTAGGAATCAAAATTTGGATATTCGTAGACGAAGAATAAAAAAACTGTATTTGGCTTTAGCTTTTATCCAACGATAAAAAACGAAAACTATTTAGTATAACACTATGCAGTAAGAAAAAAATAAGCAATTCTATAAGGTTGAATAAAAATTTCCATCAAAACTCCTT
>Aethionema_cordifolium_k21_TIPcontig116_91bp
TAATTTTGATTGAGTTATTAATATATTTTTTATATAAGGAAAAAAAAGAAAGAAAGATAGTCTAAAAAGACTTTGGTGAACTTACTCAATC
>Aethionema_cordifolium_k21_TIPcontig117_415bp
ACAATCTCCAAGATCTTACTTTTTTTTTCAAAAAAAAAGAGAATAGATTCTCTATTTTTATACCAAATATCTAGCTAATTTTGATACCAAGAAATCAAGTTATTTCTTTTTAGAAAAATAAAAGGGGGGGAGGAGTTCAGACAGTCTGTAATAAGATAAGAGTTGAGTCTTTCATATTCAAAAAGATTTTCATACCAACATCTAGATATTTTTTTCGGTGAACTCTAATTTAATAGGTTTTTTAATTCAGGGAAAAGGGGATCAAATTTAGGAAATAGAATGGTCCAGGTTTAGCATGCCTACCAAAAAAATGAAATTTTGAATTGAGAGTTCGTTCATAGGTCAAGATTTTTTTGATCTTTTTAATTGTTGGAATAATAAAAATCGTGAATTTTTCTAGGACAGTATTAAGGAT
>Aethionema_cordifolium_k21_TIPcontig118_345bp
GGTATAGGTTCAAATCCTATTGGACGCAATATCAATATATTTATATCTATATTGATATTTATCTATTATTTAGATTTATATATTATTAATATAATAAATTTTGTTCTATTTATAATAAAAAAGATCAGAAAGAAATAGAATAAGAAAGAAATTAGGAATGCTTTTAAATTGAATATTAAAAGATATTAGTTATATATTAGTTATATACTTCTAGTATATATATATACTTACTTTCTATACTTCTATTTATAGAATTTATTAAAAATTGAATTAAAGAAGAAAATTGACTAAAGAAGAAAAAAGAAGAATGATCTATTTCTTTTCTTTTTTATAATTTCTCCTGAA
>Aethionema_cordifolium_k21_TIPcontig119_98bp
ATTATCATTATTTTTTTAATTTCTCGCCGATTTCGAATAGAAAGAAAAACAAGTATTGAAAAAAAAAGATCTACGCTTTTGAAGGTGAAGTTTATAAT
>Aethionema_cordifolium_k21_TIPcontig120_269bp
AAACGGATTCTCTATCTTTAATAAGTTTATGTTCGTTATATTCTAAAATAACAAAACAAGATGATTAGAAATCCTTTATTTTTGGAAACTAATCGCTCTTTTGATTTTGGAAATATATAGTTTTTTATCAATATACTGCTTCTTTTACACATCCATCGCCAACCTAACCCAAACAGAATACGGAAAAAATAATAAGGACTCATGAAAAAATTGATAATAACACGCAAGAAAAAAACTCCTTCCCATACCCGTACTAGGCACTAATCTAT
>Aethionema_cordifolium_k21_TIPcontig121_143bp
AGTTACTAGTTCTAATTTGATACAAATTTATTTTTTTTGGGAACTAGTTGGAATGTGTTCGTATTTATTAATAGGTTTTTGGTTCACACGACCTATCGCAGCGAATGCTTGTCAAAAAGCTTTTGTAACTAATCGTGTAGGGG
>Aethionema_cordifolium_k21_TIPcontig122_101bp
GATCTAAAAGTGACAACGATCCGCACTATGATCCTTCCATTAAAGATACTAAATATGATTGTAATAATCACATTAATAGTTGCATTGACTCTTATTTTCGT
>Aethionema_cordifolium_k21_TIPcontig123_829bp
TTTATTATTTCTTATTCACTGGTTTGTATATATATATTTTTGTGAAAGGGGACAATAAAAAATCACGCTATTTCAAACCTAAATATAAAAAGAAATATATATTCAAATCCAAAAATGAGAAGTTATTAAATAATATTACTAAGTTACTGTCAAAAAAAATTTCTTTTTCTTATTTTATTACTACTAAATAAAATTTTGATTTTATGCAGATACACAAAAAGTGAATTAGAATTCCGTATTACAATAATTTCTATACATATATTAAAAATAGAACACAGATTTACACGACCAAAAAATCCTTACTATACTATTTAATATATTATATAATAATAATAAACTTTACCTAACAAAAAAGTTATTTAAGTTTTATTATTTAGAATCATTAAGGAATTCATAATGGAATTTAGTGATTGTCTTCCATTACACTAAGTGAACCATTTTAATTTCCAAGAAAGATTATGATAACCCACACTTTTTTACATATGAAGTGCAAAAATATCAATCATTTTATTGATAATAAAATCTATCAGTATAGATTAATTAAATGAGTACTCTCGTACGGATTTGAAAAGTGAAATAAAATCAAATTCTTTAATAAATAAATTTTATTAAATAAATATAAAAAAGCAAACGTAAAAAAAAAGGTTGGGTTCTTCAATTTTTGGATGTTTTTTTTGTTTTGAAAATAATATCTAATAAAATTGGAAAGAAAAAACTAGCTTGATATGGAGTACTAAAGAATAGAATAATAAATGTCTTTGACATCCAATTATACCACTGAATAACTTTTTTAATTTTTGAATGGCAGTTCCAAAAAAACGTACTTCGA
>Aethionema_cordifolium_k21_TIPcontig124_137bp
TTGAAATATTCAATAATTTGATTTTAAATAATAGAGTAAATCTCTTATTCCTTACTTTATGTGCCTTTCTATTATTTATGGGTCCTATTGCTAAATCTGCACAATTTCCGCTTCATGTATGGTTACCTGATGCCATG
>Aethionema_cordifolium_k21_TIPcontig125_192bp
AGTAAGGACCAATAAAATCAAATATTTTGATCTTCGAAACCAATTAACTGAAATTATAAGGGTTCAATTTTATGGGGCAGTGCACGCGAAATCTAATCATAAAGAAATGATAGAATTTTTAGCGCCCTGAAAATCCCATAATATATAACATGAAGATATATAACATTAAGGTGTTCGGAAATGGTTGAAGTA
>Aethionema_cordifolium_k21_TIPcontig126_391bp
GGGGTCCCGTTGAACTCCTAATAATCAGAACAATTTTTTATGATGTTTTTGCAAAATTAACTGAATTAGGTTGGTGGATTACGAACATATAGTATTTTTGCACCTTTCAAAACCTTTATATAGAAGAAAAAGGGGAATTTGATTTTCCGCCTTTCCCGGATGCGGATGACACAACATTTTTTCTCATTAGATCTATCATTCAAATTTTTTCTATACTAATAGAAGTTTATTCTGATTTTTTGATTTCTTTAGTATTTCATAAAAATTGAAATAAAAAAAAAAAAAAAGTAACTACTAATATATTATTTATTATATATTTTAATATATATATATAGAAACATATATGTAAAGTAAGAATAGGAATTTTTAACGAATGGAATCAAGAAGGACA
>Aethionema_cordifolium_k21_TIPcontig127_127bp
CCAAACTAAGCAATAAAGTACCTCGTATTTTGCCTTCTGCCTCAGGCTGTCTCGCGATACCTTCGACAGCTTGACCCGCAGCTGTCCCTTGACCAACTCCAGGTCCAATAGAAGCAAGCCCAACAGC
>Aethionema_cordifolium_k21_TIPcontig128_132bp
CATTACTGTTATAATTGAAATTGAAGAAGATTTGAAAAAAAACTCAATATAAATTAGTTCTAAATCTATTTCTAATGATTTTCTTATATTATTAGAAAAAAAAATAAAAATGTAGATTTCAATTCAAAAATG
>Aethionema_cordifolium_k21_TIPcontig129_82bp
GCTATGAAACAGGTAGCTGGAAAATTAAAATTGGAATTAGCTCAATTCGCTGAATTAGAAGCCTTTGCCCAATTTTCTTCTG
>Aethionema_cordifolium_k21_TIPcontig130_105bp
GCCATAGGAATTCCTTTGAATCAAGAAGGATTTGATATATTATCAAAATTATTCACGCCATCAATAAACCTTTTGCATAAAAATTCAACAAATTTTGTGGATTGG
>Aethionema_cordifolium_k21_TIPcontig131_127bp
ATGCCTCCTATTCGTATATTGTATTAGTGTAGTAGGATTTATTTGTAATACGGGAATCCATAGGTCAAAACCTTTTGCTCAATACTCTCAAATTCACAATTGAAGCATCTAAGGCTGCATTAATCGT
>Aethionema_cordifolium_k21_TIPcontig132_906bp
TTGTATGGGCTAGATTAGTAACTGAAAAATGGAAAAATCAAATCAACCAAAACTCTCTAGTTCTAAATAAAAGTTTAAACAAAGAGGATTCATATGAAAAAAACAAATTTGATAATTACAAAAAACTCAATTATTTAAAAGCGGACTCGTTATTAAATCCAAAACAGAAACAGAATTTCAAAAAAGATTCTATATATAATATTTTTTGCTACAAATCTATTAATTCTAAAGAAAAAAGTTTTGACATGCCTCTAGAGATTATTATAGATAATTTTTTAGTTTCTTCTTTTCGAGGAAAATCTAATATTCGTGATATAGGGGAATTTCGGACTAGAAAATATTTGGAGTGGAGAATTATCCCCTTTTGGTTTATAAAAAAAGTAAATATTGAGTCCGCGGTTGATACCAAGAGTCAAAAAATATATATTAAGACTCAAGTTCAGAATTCTGAAAAAATTGATAAAATCACTAAGATGGGTCTGGCCAATCAAAAAAGTCTCTTTTTTGATTGGATGGGAATGAATGAAGAAATCTTAAATTATCCTATAGCAAATTTGGAATTTTTGTTCTTTCCCGAATTTTTCTTATTTTCTAGTACATATAAAATAAAACCATGGGTCATACCAATCAAATTACTTCTTTTCAATTTTAATGAAAAAAAAAATCTTAATAAAATTATTACTCGAAATAAAAACGGTTTTATACCATCAAATGAAAAAAAATACCTTAGATTTTATAATCTAACTAACGACGAAAAAGAAAAACAAAGAAATCCTCAATTAGCTCTACCAAACCAAGAAAAAAATATTGAAGAAAATTATGCAGAATCAAAGATAAAAAAACGTCAAAATAAAAAACAATACAAAAGCAATACAGAAGTGGAACTTGATTTATTTCTCACAAGGT
>Aethionema_cordifolium_k21_TIPcontig133_111bp
ATAGCCAAAAAAGGACCACACCTAAAATCGGGTCAAGCTTTAATTGTTCAAATGGATTCTGTAGTAATAAGATCCGCAAAGCCCTATTTGGCTACTCCGGGAGCAAAAGTT
>Aethionema_cordifolium_k21_TIPcontig134_265bp
TCTTTCTCGATAAAGTCGGTTGATTAGGATAAACTTTTATTCCTTAGGAGCCGTACAGGCACCTTTTGATGCATACGGTTCACCAAAAATTGTGAAAAAATCAATGTGTAGATTCCTCCCCCCCCCCTTTTTTTCATAGAAGGCTTTTCGTTCTAACTTAGAATGGAAGGGCTTGCTCCCTTTTTATAAAGTAAAAGCAAAAAAGAGTTTTGGCCCCTTTTATTAGATATTAAAAATATCCTATACCTATAATAAAACGATTGAT
>Aethionema_cordifolium_k21_TIPcontig135_83bp
AGATCAAGCTGGTAAGGATTTAAATATCCCGTAATTTTTCGATTTTTTTCTATGATCGATGAGGCCCCTTTACCATTCTGTCT
>Aethionema_cordifolium_k21_TIPcontig136_81bp
TCTTGATAGAATTCAAAAAACTACGAAAAAAAAATTCATAATTTTCAGATTTCTAGGATTAAACAAAAGGATTCGCAAATA
>Aethionema_cordifolium_k21_TIPcontig137_83bp
AATTTATGGAAGCATTGGTTTATACATTTCTCTTAGTATCAACTTTAGGGATAATTTTTTTCGCTATTTTTTTTCGGGAACCA
>Aethionema_cordifolium_k21_TIPcontig138_226bp
CTAATGAACTAGTACTATTTTGTTGTGAACCTTTACCTTAGGAGTAATTCATAGAATTTGTTATATTTAAAATAATAACATCTCCTTCCTTTATATGATCCCCTATGTCTATATACATACAAATAAATAAATTGACTTCAATTTCATACATCGGCCCGACGATGATCCTTTTTTCAAAATAGCGAAAAAGGAGTTACCCATATAATATGTTTACACATGCATAAGA
>Aethionema_cordifolium_k21_TIPcontig139_326bp
TTTCCATTCCTCTGTGTAAATAACCCAATATAGGTTCACAGTCAACAACATCTCCACCATCTAGAGTCACAATTAAGCGAAGAACACCATGCATGGATGGGTGGTGAGGTCCGATATTAACTATCATAAGATCTTTTCTTGTAACTGGTCTATTCATAAGTTTTTCTTTCCTTGATTCATTCTTGCATGTGCTGAAAAAAAATTTATCAAAAAATTCAAGATTTAAAAAATTTACTAATTCACAATTTTTTACTTTAACGAGTTTTTAATTGCCGAATATTCAACTTATGAATTAATTCTTTATAACGTACTCTATTTTTTTTTGA
>Aethionema_cordifolium_k21_TIPcontig140_128bp
CAACACGAAAAAACCGTTGTTCAACTCTTTGACAACATAAAAAAAACAAAAAATTCTGCCCTTCTATCCAAAGGATGGAGGGGTGGAGGCCTTTGGTGTCCACTCCAGTCAAGAATTGGAGCCTCACA
>Aethionema_cordifolium_k21_TIPcontig141_121bp
GTCATTCTTTCCTCGCGTTACAAAAGACAAGTATTAATTACTGACTAGTTAACAGAATCAAACTTACTTTTGTTGAAAAAAAAAGTTGCGGAGACAGGATTTGAACCCGTGACCTCAAGGT
>Aethionema_cordifolium_k21_TIPcontig142_667bp
TTGGACCATATTCGCGATTTATTTACATATTAAAACAAAAAAAAATGGTAGGGGTATAAATTCTGCAATTGTGGCTTCGATAGGTTTTCTTGTAATTTGGATATGCTATTTTGGTGTCAATCTTTTAGGAATAGGTTTACATAGTTATGGGTCATTTACATCTAATTAACTAAAACACTAAACAAAAAATAAAGGAATGCAAATCCAAATAAAAAAAGAATAGCATCTATATATAACTTCAGATAAGTTAAGAAATCTAATTTAGTAGTAAACCATCAAGAACCTTTTGAATCAAGTAGTAGAATGATTCAAAAGGTTCTCACAATATAACGATTAAAGACTTCGGATTATAATTCAATTTAATGCGTTTTTTAGTTCCTGAAAACTACCCATAAAAATAATTAGATAAAATGGATTCCACTTTGTTACTTGCTAATGAGAGCACAAAATCTGGGTAAATACCCATACCTATTATGGGTAGAAGACTCGAGATTGAAAGAAATAACTCTCGGGGTCCAGAATCAAAAAACGAAAAGTTTTGGACATTAATTAACTTGTATCCATAAAACATTTGCCGTGACATAGATAATAAATATATAGGAGTTAATATCATTCCAATTGCCATTACAACAATAATGAAAATTTTTGCCATTAAGAGATATTTTTG
>Aethionema_cordifolium_k21_TIPcontig143_82bp
CGTATCACATTCTGTTCTGTGATATTTGAGAATCACCGTCAAGACCTCGGTGTAGGTCCGGGATAATCCTTTATTCCAAAGT
>Aethionema_cordifolium_k21_TIPcontig144_157bp
TATCCTCAACAGTTTGTGTAGCCATAAATCTTATTTTGTATTGATTACGATCTGTTGACTTTGTATACCATTCCGTTGTAAATAAACAATCTTAGCATAGATCCATTGTGGTCTTTAAATTCTATAATAATGGAAACAGCAACCCTAGTCGCCATCT
>Aethionema_cordifolium_k21_TIPcontig145_298bp
AATGTATGAACAGAATCATTTGATTATTCCCACTAAGGATTTGAATCACAATCCCTTTTTTGGGCATACCAATCTTTTCTATTATCAAATGATATCTGTCTTATTTGCAGTTATTGTGGAAATTCAATTTTCCTTAAAATTAGTATCCTCTTTCGAAGGAAAACTGCTAAAAAAATCTTATAATTTAAAATCAATTCATTCCTTATTTCCCTTTTTAGAAGACAAATTATTACATTTTAATTATGTGGTAGATGTACGAATACCTTACCCTATCCATCTGGAAATCTTAGTTCAAACC
>Aethionema_cordifolium_k21_TIPcontig146_141bp
GTGAGCTAATCCAACCAATCTTGCTTGCACAATTGAAAGAGCTACGGGTTTATCTTTCCATCGAATCAAATTTGCCAAAGGTGTGCGTTCATGAGCCCATGCTAACGTTTCAATCAATTCCTGCCAATAACCACGCCAGGA
>Aethionema_cordifolium_k21_TIPcontig147_128bp
ATATTATTTTTTGGATTGAATTTATTATTCAGAAGTAATTCGCGGAATTATGCACTCTTTCCTAGTTATAGTGCCGCTGAGGGAATCCAACCTATTCTTTAAATGAACAACTCACACACACTCCCTTT
>Aethionema_cordifolium_k21_TIPcontig148_87bp
GAATCATGACTATATCCGCTATTCTGCTATTCAAATTCGATAGAGATTAAATTGAAACATTTTATTTCATATTTTTTTATTAGGAAA
>Aethionema_cordifolium_k21_TIPcontig149_81bp
CTAAATTATCAACAGGTTCCCCAAGCACGTTGAAAATTCGGCCTAGAGTCGCTCCGCCGACTGGAACACTTAGAGGAGTTC
>Aethionema_cordifolium_k21_TIPcontig150_217bp
AGGTCTATCCATCTGTCTATATAACTAAATGAGATACCCGATCCAGTATACCCATTTGTGAAGTAAAAAAGAACATTTAACTTCATGTCCGAATCGAATAAAAGTCGTAAAAAAAAGTTGGCAATAAGTCATCTTCAATCAACGGATTGATGATAAAATCCCTTTATTTATTAAATTTTTTTAGTGGGTAAGAGGATTAAATGGTGTATATTCTTTT
>Aethionema_cordifolium_k21_TIPcontig151_145bp
TGAATTACTTCTCTTCAAGATTCTCTTCAATATATTTTTTTAATATTGAAGAGAATATTAAACCAAACCTTTAATCTAAAAAGATCTAAAATTGGAAATTGTAGGTTTGCATGAAATCGCTCCTATTTTTTATTGAACCGCTACA
>Aethionema_cordifolium_k21_TIPcontig152_588bp
CATATACGCACAAATCGTTCACGAATCTCAGAATCTGATGAATCCGTCCAGCTCGATTTACTAACGGGATGCCCTAATACATTACAAAATTTTTCTTTAGACAATGATCCAATAATAGAAGAAATTGGAATTTTTGTATCGAATTTGATTCGAACATTATCTATTAGAAACGAGTTTTTTAGCATTTGACTACGTACCACTAAAGGATTTAATTGCAAACTTGATAGATAGCCCAGAAACTCTAAAGTATCTTTAGATAATTGATTTATATTGACCTTTTCCGATTGCAACCATACGGAAAAATAGGATTGCCATAAATTAACAAAGTAATATTTCCTTTTATTCATCAGAAGCGGCGTATCTTTTGTTGCCAGAATGCATTTTCCGTGATATCTAACATAATGTATCAAAGGATCCTTGAGAAAACCTAGGATCGACGGAAAATTAACAAAAACTTTTACAAGATGTTGTATTTTTCCATAGAATAAAATTCGCTCAAAAACTACTTCAGAAGATGTCGATCGTAAATGAGAAGACCGCTTGCGTAGAAAAAGAAAGAGGGATTCGTATTCACATACATGAGAATTA
>Aethionema_cordifolium_k21_TIPcontig153_101bp
CCTAAGGAAAAGGCTGAAAATATTGGGTTGGGAAATAAGACCACCCCCAGACTTCCGAATAGAAGACCAGATCCCAGAAAAACTAAAAGAAAATCATGTAT
>Aethionema_cordifolium_k21_TIPcontig154_186bp
AGGGAACACCTACCCGTTTATATAATAGATCTTATGGTAGGGCATAAATTGGGAGAATTTGCACCTACTATAAATTTTAGAGGACATGCGAAAAATGATAATAGATCCCGTCGTTAATTAAATGAATTAAAAAAAATGAATTTAGATTTTTTTTTAGTGAGAGGTAAACCTTATGATAAAGAAGAA
>Aethionema_cordifolium_k21_TIPcontig155_114bp
AAATAGTTAATCGTGGGGTTACCATTCTCTCTTTTTTTTTCGTTATCTCGCATGTGTTCCTAAGAAACGGGAATTTTTCAATTTTTCGGGGTCTTAAAGGGGCGTGGAAACACA
>Aethionema_cordifolium_k21_TIPcontig156_85bp
GAATTTCCAGGAGCATTTGGAACATTTCGTTTCTGAGCGGAAGAGCCTTTTTCAAGTAGTGTTCGATCGATTATGTATTAATCAA
>Aethionema_cordifolium_k21_TIPcontig157_85bp
TTTAACTAATCTATTATGAAAAGGAAAAAGGGGTAAAGTAACCTTATGTTGATTGTTCTCTAAATAGAACGTTTCTTCTTCTACA
>Aethionema_cordifolium_k21_TIPcontig158_97bp
ATCCCCCACCGTCTCACTGGCCGACCTTGACCCCTGTTATTTTGAGGTCGTATCTAGTATTCAGAGTTTGCCTCGATTTGGTACCGCTCTCGCGGCC
>Aethionema_cordifolium_k21_TIPcontig159_264bp
AGAGGTTATTATATCAGCAATAGTGTCTTTCCCCATGATACGTTCAAATCCCTTATTGTTCTATAATTTTGATATAATCAACATGTTCTTTTTCTTTTATTTATATAGATGAATTATAAATTTTATATTAATATATGAATTCAATTATTATTATTATTTTTAGTATTAAGGGTATATGCGTGATACACAATCTATTAATTAATTTTATTTCAATACCATTTTTTTTTAATCCTATACTACCTCTCGATATTTAGGTCTTATAAT
>Aethionema_cordifolium_k21_TIPcontig160_177bp
GAGTATCATTCGTCAACTCCTTATCAATTTTGATTCATTTTAATATGAAAAATAATTCAACAGATTTAATAAACTAGAATAGAACAAAAAAGTACTAATAAAAATTATATTAGGTAAAAAAATATTGATAATATATATTAAGATATATTATCAAACTATATATTATATATATATATA
>Aethionema_cordifolium_k21_TIPcontig161_113bp
AATAGATGGACTTTCAATAGGAACTATTTTACTGACAGGATTTATTACTACTTTAGCTACTTTAGCGGCTTTTCCAGTTACGCGGGATTCCCGATTATTCCATTTCCTGATGT
>Aethionema_cordifolium_k21_TIPcontig162_85bp
AGTGATTTATCATGCAATAAATGACTAAAAAATAATTCACTAATATAATTCTACTCTTTCTTACCTTATATATCATAACCAAAGT
>Aethionema_cordifolium_k21_TIPcontig163_344bp
GATGGGGGCATACTTGCTCAATCTCCATCAGACTATCATCATAATATGATTAGTTTTTGCAAATTGTCAATATAATCAAATGCTGTGGCTAGCTTCGAAGGTTTTTTCTAGTTTCTATAGGATTCTATATCATTTTTTTATTTTCCATTTGTATTCCTATTCTAATCACAATTCTATAAAAAAATCGATATATTTTTCTAATTGAATTTGAAATATTAAATAGAAAAAAAAAAATATATAAAACTAGTACAGAATTTTTTCCAAAAGTGATTGGTCTGAATAAAAAAAGATAAAAGAGGGTGAAATTTCGTTTTTTTTTTCACTTTCCTTCATAGATTGCCTCA
>Aethionema_cordifolium_k21_TIPcontig164_93bp
TTCATCATCCTTATTAATTTGTTCTTTTGCATTCACTCGGATTTCGTCTATTTCATCGATTTGGTCCAAATCCTCCCTTTCTTCCGAAAAAAG
>Aethionema_cordifolium_k21_TIPcontig165_442bp
CCTTAGAACCAGAAAAAAATAGACTTATTCTTCAATTGAATAAAAATTCCAATCTGAAGGAACTCAAAAAGAGATTACTTTTTTGTTCGAAAAATCCAATCAAGAGTCCTAATTTGATTCTTACGTCTGTGTCTGTCATAAAAAAAAACGAAAAGAATCGTCGAAAAGAAAACGAATCAATCTTTTTTTATCGACTATATACCCTCATTTTGTTTTCACGACTTTTTTTATAATACTAATTTCTACTCTACCTTCCCCGAGTTCATTCTCCTTAGAACTCTATTGAAAATATTTTAGTGGATTTGTTCCAATCCCCTTATTTTATGATCTCATTTGAAATCGTATAAAGGCAACTCCTATTTAATAAAGCTATTTGTGCAAGTATTTTCCGATTAAGCAGTAACTGCTTCTTGTACAGATTGTGTATGAATCTATTATAACT
>Aethionema_cordifolium_k21_TIPcontig166_530bp
TTCGATTATAAAAGATGGAATCGACCAAATCGATATATAAAAAACGATCAAATAGAAAATGCTGTACGAAATGAAATGTCACAATATTTTTTTTCGGCATGCCAAAGTGATGGCAAGGACCGAATTTCTTTTTCATATCCTCGCAACATTTCTACTTTTTTTGACATGATACAAAAAAAGATACCGTCATTTAGAAGAGAAAAAACCCCCTCTGATAAATTTTCTACTTGTTGGAGTTTGATCAATGAAGAAAAAAAAGAAAACTTAAAAAAAGAATTTTTACATCGAATTGAAGCTTTAGATAAGGAATGGTCCGTTGAACATATATTGGAAAAAACGACTCGATTTTGTCATAACGAAACTAGAAAAGAATATTTACCTAAAATTTATGATCCATTTTTGCAGGGGATCTCCCGCGGAAGAATCCAAAGATTAGTTCCATTCCAAATAATAACCGAAACCTATATAAAAAATAACATAGGGAGATCGTGGATAAACAAAATTCATGGTATACTTTTGAATATTAATTA
>Aethionema_cordifolium_k21_TIPcontig167_293bp
TTCCATATTCCAGAATATATTATTCTCTATTTCCATAAGATATTATGGCTATTTTGATATCTGATATCAAATTTTTGATTAGTTTTTTTTATTTAGTTATTGATGAATATTTAATATTTCTATTTATTTTTATTAAATTGATATTGAATACTATACTATTTTATTCCTATTTCACTCAAATTCCAGAAGTTTGACCCCCCCCCCTCTCAGTTTTTTGTTTTCTTTATTTACATTTTATGGACTTATATTGAATTTGAATGTCTAATTCATGGAATGGGAGGGGTCATCTCATT
>Aethionema_cordifolium_k21_TIPcontig168_87bp
ATCAATGATGGGTTCTATTCATTCCCTACCTAACGGGGTACTGTAATAAGACCAACTCTTTTGTCAGGCTATTGTTCTCCTCTTTTT
>Aethionema_cordifolium_k21_TIPcontig169_118bp
CTAAGTAAATCAATGGATAGTTTTGCTCCTATTGAAAAGACTACAGATCGGGTTATATATGATACGGATAAAAACCTTTATGATTGGGGTGAGCGTTCTAGTTATTACAATAATGTTG
>Aethionema_cordifolium_k21_TIPcontig170_120bp
ATGATTTATTAGATAACCGAAAGCAGAGGATATTAAATACGATTCGAAATTCAGAAGAACTACGTGAAGGAGCTATTCAACAATTGGAAAATGCCCGAGCTCGCTTGCGTAAAGTAGAAA
>Aethionema_cordifolium_k21_TIPcontig171_301bp
GGGAATTACTGAATAACTTAGTAAAATTGAGATAACTGCTAGAGATGGTCCAATACTAAATAAAGTAGTATTTCCTCTAGATGGACGAAGATTCTCTTTGAAAAGTAGTTTTATCCCGTCTGCTAGAGCTTGAAGAATTCCCAACGCGCCAGCGTATTCAGGTCCAATACGTTGTTGTATCCTTGCAGAGATTTCTCTTTCTAACCATACAAGTACTAGTACACCTGTTACGATCCCCACTACAAGAGAAAATATAGGAAGAAATCCCCATATGAGTCCATAGACCTCTTTGAAAGATTCC
>Aethionema_cordifolium_k21_TIPcontig172_93bp
TAATTAATATATAATATTTTTATAATTACTACTTCTATGATATGAAAAATTATGAGAAAAGATTCTATTATAAAAATTTTGAAACAGGGTGAT
>Aethionema_cordifolium_k21_TIPcontig173_260bp
ACTCGGGTGTATGTGCGACTCGTTTAGATCATAGACTAAAAAAAAAAGGAAATTCTTTTTTAAATATCAATGATCAGTACCTGTGACTAAAATAGAATGGCGGAACTCGATTCATTATTTAAAAAAGATAGATCGTTCATATCTTCTATTGTGTATGAAACTTATGGTTTACATTGGTACAAATCCAATCAACTCCGTTTTTTAGAAAACCCCCAATGCTAACAAATGGTTATCCATTAAGCGGGGGAAATTACATTTTT
>Aethionema_cordifolium_k21_TIPcontig174_315bp
CTTTCTTCCTTCCCCTTATTATTTTAGTTTAATGGAAACTCTTTTTTAAGGAGTGTTGCAAAAAAGGGGAGGTTTAGGTTTTTTGAAATTGACATCAAACAGGGTCTCAAATTCGAACTTAATTCTAATAAGTCTCATTATTATTATTGAAAATTCAAAATTTTTGAAAATACATTTGTAAATAGAATAGGGTTTTTATTCTGTTTACCAATATCCAAATAGGTAAATTAAATTATTAAATTAAATTTTCTTTTTATTGAAAATAAAAAGAATAAAAAAAACGACAGAGTTCTTTTTTTATAGTTTAGCTAGAAG
>Aethionema_cordifolium_k21_TIPcontig175_321bp
AAATCCAGCTCGGCCCACTAATTCGCTGTCTACAATCACATGATATAACCCTTTTTTTGCATAAATGCCAGAGAAGGGGAAGAAAAAAAAAGTCCAATTTGGGGTATATTTCGACTTTGATTTTTTCGTTATTTCTTGTGTCTAGTTACTTTTTTGTTTCCATAAAAAAATCTGATCTTGATCTTGCTAAGGATCCCGATCAATATGGATCCTTTAAATATAAACTTTAATGAACAGAGTCGAGAAAATAATGTATTTTTTACAATAAAAAATACATTATCAATTCATTTGGTAATAATGAAAGGATTACCAGTAATCCGT
>Aethionema_cordifolium_k21_TIPcontig176_220bp
TCAATCCAAATGGAGGAATTTAAAGGATATTTCGAGTTCGATAGAACTCGGCAACAAAATTTTCTATATCCACTTTTTTTTCGGGAGTCTTTTTATGTACTTGCTTATGATCATGGTTTAAATAGATTAAATAGAAATCGATCTATTTTCTTGGAAAATGCGGATTATGACAAAAAATATGGTTCACTAATTGTGAAACGCTTAATTTTGCGAATGTATG
>Aethionema_cordifolium_k21_TIPcontig177_99bp
GGGTTGAAACGGGTGATATTTTAGTAGGTAAATTAACACCTCAGGTGGCGAAAGAATCATCCTATGCTCCGGAAGATCGATTATTACGGGCCATACTGG
>Aethionema_cordifolium_k21_TIPcontig178_321bp
CGTTTTGTTTTATCTATCTAAATTTAGATTGAAAAAAAAAAGGAGGATTCAGTTAAGTTATTTATGGATCTGATCCGATTGGTATCGATGTCATTGATTAAAACAATCTCATGTATAAAGATGAAATTGAAAACAATCCAGCTGATTTGTGCCTACGGTTGTTTTTCATATACCGGAACTTATATTATATATAGAGTAAAATTATATAGTAAAATGTCCCTATCATGAATTTATTTTCAATCGCGTATACATATGTATTCTTATCATACTGAAATGATTTCCATTATTAGTATTAAACCAATAGCGATTCATACAAGCTAA
>Aethionema_cordifolium_k21_TIPcontig179_178bp
ATCGACTCGATTTATGATACTATCGGAGTGAAGACAGGATCTAATGAAGAGTAGAGGATAGATTCCATTAGTAACAAGTAAATCCTTTGTATTTGAAAAATCTCGCTATAATTTTTGAGATTAAGGACGAATTAGTAAGGTATGAGACGATCCAGAAAGCACTTAATCATGATCAACT
>Aethionema_cordifolium_k21_TIPcontig180_299bp
TCTTTCCATGACTCCTCTTAACTAAAGTAGTAGTTCAAATAGTAAAGTCAGAATCCGTTCATATTCAAAAGTCTTCTGTTTTTTTTTTTCAATTAAATCTAATTTTTTCTGGCTCGGCTATACTATCCAGCCGAGCCATTCTCATTTATTTATGATGCTAAGAGGTCAAAAAAAGGCAATAAAGAAAAAAAGAAATTCATCCAACAAAAGGAGAGAGAGGGATTCGAACCCTCGATAGTTCTTTTTTATGAACTATACCGGTTTTCAAGACCGGAGCCATCAACCACTCGGCCATCTCT
>Aethionema_cordifolium_k21_TIPcontig181_89bp
ACGTGACCGAGTTTGTCCTAGTTACTCTTCGGGACGGAGTAGAAGAAGGAAGGAGATTCTCGAACGAGGAAAGGGACCCAATGACTTCG
>Aethionema_cordifolium_k21_TIPcontig182_113bp
AAGATTATATCGAAACCGAATTTGGTATTTGGATATTCTTTTTTTTAATGATTTGGTAAATCATGAATAAGTTGCTTATGAGACCTCATAAATCAAAATCAAATAGAAATTTG
>Aethionema_cordifolium_k21_TIPcontig183_145bp
TGTTATACTATTCAATTCTTGACGATGAATCAATTTTATAGCTCATTGTTATTCCTGATATTTCTTTCATTCGATATCATCGAAATCAAATTCATCTGATTGAATTTACAAACGAAAGATTTCTCATCTCTATGGGATTAAATCC
>Aethionema_cordifolium_k21_TIPcontig184_81bp
GCCTCCAAATATTTGGAGGCTGATTACTTCAATGAATATAATGAAAATTTTTTTTATTTTTTAGTTGGAACTTTAGGTGGT
>Aethionema_cordifolium_k21_TIPcontig185_324bp
AATTACTTAATGGAAAATGTCCTGAATAAATCCAACGAGTGAATAAGAATCCGGTTATACTAAAAAATGTAATTACGATTCCTTTATCTGATGAATCATAAAATCCTATGCTTTCATCTAAATTAACTAATAAAGTTAAAAAATAAATTGTCATTACAATTAAAACGACCGAAAAAGATATATGAGTTAATATATGCTCCAAAATTGAAAAAATCATAAAAAATTTGTTAAAAATTAATAGTAGGTTTTGCCCGCGTTTAGAAAAAAAAATCGGGAATGAATTTGATTATAAAACTTATATATAATATCTCTTTTATAAGATCT
>Aethionema_cordifolium_k21_TIPcontig186_139bp
GGATCGATAAACCTTTTGAATCTTATTAACCAAAGAAAGACGACTTTGCACTATAGTTAGCTCAGCGCCAACCAAGAATCCCCAGGGAATTCCAAGAATTCCTGTTATATACTTATTCCAACCTTTAATGCGCTTTTCT
>Aethionema_cordifolium_k21_TIPcontig187_82bp
AAGGGCCGAGCCATAACAGATGAGAAGCTATACGACTCAATTCAAGCATAATGACTCTGATATAGCTGGCCCTTTTCGGAAC
>Aethionema_cordifolium_k21_TIPcontig188_312bp
CCTTCTTTCTTCTTTATTGTATTACATTATGTATAGTAATATATATAACTACAGATGTACATGTAGTTACGAAGTTCTTGTATTTGTATACGTAACTTTGACCCCTCATTTTAAAAATTAGAATTGAAATATTGTATACTAGAACTATCTTATAGATTCAATTTTCAACTGGAAACGCCTATTTATGTGAAATTTAAATTGAAAGAATTCTCGTAAAAAAAGTCATTTTTTTTTTATTATATGTTTGTTATCTGATATGAGACAAAAAAAAGAAGAAATGAATTTGACATACCAATAAAAAAAAAAAAAAGA
>Aethionema_cordifolium_k21_TIPcontig189_119bp
AAGAACACCAATTTTTTGTTATGCTTAATATATTTCATTTGATCTGTATTTCTTTTAATTCTGCCCTTTTTTCAACCACTTTTTTAGTCGCCAAATTGCCGGAGGCCTACGCCTTTTTG
>Aethionema_cordifolium_k21_TIPcontig190_184bp
GATTTATTAGCAAAAAGGCGAAGAAATCGATTTCTTATTCCATTTGAATCGATTCAAGAGCAAGAGCAAGAGAAAGAATTCATGCCGCATTCAGGTATCTCGATTGCAATACCCATAAATGGTATTTTCCGTAAAAATACTATTTTTTCTTTTTTTGATGATCCTAGATACAGAAGAAAGAGTT
>Aethionema_cordifolium_k21_TIPcontig191_527bp
TAGAAAACCGAAATAACTAGTTAGAGTAGGCATGAAGGGACTAAATCAAATATGTTTTTTTTATACATATGTTTCTAAAGTACTTCCCTAAGCTTCAATTTACAAATTTTTGAAAGAGATAGATAAAAATACTAGTTCCAAGAATCCAAAAATTCAATTGAAAATGATTGAATTATCAATCATTATAGGTGGTATGAACAAAAATAGAGAAAAAAAAAATTAAGCGTCTTTGGCAGCTGCACCATCTCGGGATTAAAAATTAACGTAATTGATTTATTGAAAAACTCTTTAGGAAATTAATCATTCAAACAAAAAAAGAATACAAAAAAAATAATAACTCTATTATCTAACTTCAATCAAAACATGTAACTTTTTTTGAATTAATATGTAAAAACTTTGAAAAAAGTGACCTTAGAACCTATAATACGCCTTTTTCTACTTTATTTAATTTACTTGAATTTGAACTCATTCGATTCAATAGTGGAGCCGTTTTCTTCATTTAATCTATTGAATGAGAAGAAAAGGGG
>Aethionema_cordifolium_k21_TIPcontig192_142bp
TGCACATATAGGACAAATGAACCAAATACCGCGTCTTTTTTTTACTACTCCTGCGTTTTTTTTTTTCAATTAATTTCTTTCACATGTCTTCTATCAAATGGTCCACAAATTATTAATCATATTATTTGATTTGATCAACAGT
>Aethionema_cordifolium_k21_TIPcontig193_234bp
TCAAATTACGAATGGAAGCTCGTTTCTTTTTTTTCCTGGACTCAGGAAAACAGGGTTTTTTATCCATCCATTTATATTTATTTACTCGACCCAAATTGGAATTTATTTTTTTTGTTCCACACCGACCACAAAGTTGTACCGATGAGGAAAGCAAAAAAAAATGTTATCTTAATTCTCCCTTGATACGACATGCTATTTTTTCCATTCATTCCATTCAGGATCAGTCGTGGTCTT
>Aethionema_cordifolium_k21_TIPcontig194_93bp
CTGATTATCCCTAAACCCAATGAATGTGAGTTTTTCTATTTTGACTTGGCTCCCTCGCTGTGATCGAATAAGAATGGATAAGAGGCTCGTGGG
>Aethionema_cordifolium_k21_TIPcontig195_1138bp
GTATTGATAATGACTTCTTAACCAGTTTTTCCATGGATTGATTTCGGAATTTAAAAAGGTTTTCTCTTTCAATTTATAATGAAAGATTCCGTGTTTTTGAAAAAAATCCTTTATTTGATTCGTAACAAACAACGATGTTCCACATATGTTATATTCAAGAACAGCCCTTAATTTTGAAAAGTTACTAACTTGAAGTTGTGATAATTTGTAAAATACATATGCTTGTGATAAAGAGCATATGTCATAACTCATTTTTTTTTTATTGGATATTAATTTTTTTATAGTCGAAATCAAATAAATGGTATTTTTTTTTTTAGTAATTTTGTCTTCAGTTTCTTCATTCTTGTAAATGGATTTATCCAGAATTTTTTTTGTTGATTCAAAAAAAAATTGTGTAGTCATTCTTGGAATATTCATAATACCTACAACAATACCCAGAGATAGTTGTTCGAGGCAAAATTTTACAAAATAAAATATTTTACGAATTAATCGGGTATTTATTCTTTTGACTATCTGCCACTTTTTTTTTGATGATTCTATGATTTTAGACTCATAAGGTGTTTTGTTAGAACTATTAGTTATCTTTTTTTTTTCTTTTGAAATTGCTTCTATTTGATTTCTGATTGTATTTATTCTATCAATCAAATTTTTTATTTTGTTTTCACTGAATGAAGAATTTTTCCACTCCATGGATCTATTTTGAACAGATAGTTCATGAATAATCGGATTACTCGTTATTGAATCATTTTTAGTTTCAGTTAATTCATATATTTCTCTCAGGTCAAATAATGGAATTCTATTTCCTTTTGAAAGGTCGTTTCTTTTTCCTTTTATAAAAATAAAGTTTTTCAGAATCCCGTTTTTAATTTCTTTTGCGAAAATTTTGTCTCTTTCTTTAAAAAACCTTAAAACCAGCAAAGACTTGGTTTTATATTTTTTCATTTTTTTTTTGAATTCTTTAAAAAAGGGTTCAAAAAAAGAAGGTTGTTTTTGGGCAGAACCAAAAGGTAGTTCGGTTTCCATTCCCCAAACGGTTAAAAAACAAAAATCATTTTTATCTTTTGTTTTTTTTAGTCGACCCTTCTGAGATGAGTGAAATTTAGATTTATGCCAAGGTTTAAGATAAAAAGGAAATAGG
>Aethionema_cordifolium_k21_TIPcontig196_122bp
AGTCCCCCGCCTTACCACTCGGCCATGTCGCCAAAACGATAGAAACTCGATTGAAATTTTCTCGTTTTTTTTTTTTCAACTCCGAAAAAAAATATATAGATTTTCAGTCACCAAAGATGGAA
>Aethionema_cordifolium_k21_TIPcontig197_169bp
TAGTTTTTCTGTATTGTATTAGAATTCAAAACTAATAAATCAGAGTACTTGGAACCATTTCTTATCTTTTTTTTAAGAAAAAATACGGTAGACTAACTGATCTTTCTATCAGTTAATGAAAGAGCCCAATGCAAGAAAAAAATGCATGTTGGGTCTTTGAAAGAGTTCG
>Aethionema_cordifolium_k21_TIPcontig198_127bp
ACATTCTAATGATTGAGAAGAATTTAACTTTTGCAAAATTAATGAAAAAAGGAATCTTGATTATTGAACCTCTTCGTTCGTCTGTAAAAAACGATGGACAACTTATTATATATAGAACCATAGGTAT
>Aethionema_cordifolium_k21_TIPcontig199_99bp
ATAAAAATTATTCAACAGGCTCTGGAAGGACTTCCAGGGGGCCCCTATGAGAATTTAGAAAGGAGAGGCTTTGATAGAAAAATGAATTCAGAAATGAAT
>Aethionema_cordifolium_k21_TIPcontig200_163bp
GACATATCCATAAGGTGCTCAACGGACCTTTGTAACATTAAAAAAGGTTTTCACGCCTTTATATTGGTACATAATTAGTCATTTTCAAATCTCTTTTATTAGTTTGAATAGTAGAAAAAAAAAATAGAAAAAACTAGATATATCGATATTCTTATATTCATGT
>Aethionema_cordifolium_k21_TIPcontig201_186bp
TCATTCCGACTGCTTTTTTACTTATAATTTACGTAAAAACAGTTAGTCAAAATGATTAATTTGAATAAAATTTTACTATCAATGACAAAAAGTATTTCAATTTCTTAAATGAAAGGAATCGATTAGACTCAGTAGTAGTAGTATCCTAAGGGGCCCGCTAATATGGTAGAAAGAGATCTCTTTCTA
>Aethionema_cordifolium_k21_TIPcontig202_81bp
CTGCATCCAGGGGGGAATATGTTCGATGGAATAATTTATTAAATGTATTACCGCATCCCCAAGGGTTAGGCCCACTTTTTA
>Aethionema_cordifolium_k21_TIPcontig203_744bp
TTTCTAAGAATAGATTGAGTTACTAAGAGAGAACTTCTTAGTATTTGAGCAAATAAGAAGCTATCCCAAACTTCTGCAATTTCTAGCCGTCTTTTTTCTTTTCTTTTGGATTTGTCTTCGTATTTTTTATCAAGTTTTTTTTTTCCATTTTTCCACATGAAATTTCTAAGAATTTTTTTTGTCAGCCCCCGTATATCAAATGAAAAAAAAAAAAATTTACCTATTTTGTCAAAAAAAAAGGGGGAATGCATATTTGCTTGACAAAATTCCCAAATAACTGTTTTACGTCTTTGGGGACGCATAGATCCTTGAATAATCTCTCGGCGAAAATCAGATTGTTGTGAATAACGGATCAAAACCATTTCATCGTTTTGATCATAATTTTGATTATTTTTTAGATTAGTATAAATCTCGTTATGCGGCTCTGTATCAGTAAAAATAACTACCCGTTTTGCTTTTCTTGCACGAATTCCAGGCTCCATTGGTATAGTTTCTTCATTTTCGCCTTCCAATTCTTCTAAGTCACTCCTTAATTTGTACGACCATCGAGGAACTTTTTTATGGATTTCATGGACATCCAGAAAATTTTTGCTAAGCATTTGATCGTTGCTATCAGTTAGAACGACATCAAATAAAAATTTGAAAATTTTTATTTCTTCTTCTGAATTTAATTTTTCTTCTTGGGGGTCGAAAAAATAAGAAAGTTTTTTCTCTATTGCCGAAGATTTTCTATTAAATTTTTCT
>Aethionema_cordifolium_k21_TIPcontig204_139bp
TTAACCCGCATCTATTTTGTGCGTATATACTATATCATAGTATATCATAAATTACATAATTATATGTATGTCCAAGTTTATTAAAAAAAGATCGATCTAAAATGGATCCCTCGTTACTGCTCGGAAGAGCAGTAATAGG
>Aethionema_cordifolium_k21_TIPcontig205_246bp
AAATCAAACTTTGATGAATAACTAATTCTTTTTTCAGTTATTCTTTTCGCCTTTACTAGTCTATTAATAACCAAACGAATTATTCCAATGTATAAAAAAAATTCCACTGGCTTTTGCTACTCTAACCTTCCCCACCACTAGTTTTTGCTAGGTATTTTTCTTTCCTTTGAAAGGAGAAATTGCCTTGATACTTGATATAAAAAAAGGAATAACTACAAAAAGTAGTAAATATAAATGAATAAATAG
>Aethionema_cordifolium_k21_TIPcontig206_82bp
TGTCAGTATTGACATGTAGAATAGGACTCTATCTTTATTCTCGTGTTATTAATAAGTTCCACCAAAGATCTATCAGACTATG
>Aethionema_cordifolium_k21_TIPcontig207_116bp
AACAAAAAAATACTAAGAAAAGACCACGTACGCCGAAGGTTTTTTGTTGCTGTCGGAAAAAGGAGAAGTCCACCTCCTAGTAAAATAGGCACTGGAAGTGGAATGAAAGGTATGAT
>Aethionema_cordifolium_k21_TIPcontig208_256bp
AAGTCAAGTATATAGGTCTCAAAAGTTTAGCCTATTCTCCTTTGGTAGTTCGACCGCAAAATTTTTTTCTTTCTGCATTGTATATTTCCGGAATATGAGTGTGTGACTTGTTAGAATTGACCCTATGGCTAGTACAGAGAATGGGTCTGTCATCTTTATTAAGATGGTTTTACTTCGTCGGATATTCATTCTAGTATCTGGAGCACGAAATAGATCAAATAGATCATAAAGTATTCGAACTATGATTCATACTTAA
>Aethionema_cordifolium_k21_TIPcontig209_275bp
CCTTATAAATAATATAGATTCTAGATATTTTAAATTCCTAATTTATCTTATTACTTGGTGAAGGAACGATAGTCTTTTTTTGCTAGAAAATATGAATTATTAAAAAAATAAGACATGTATTTGGATATTTCCCTTCAACTCCACAATATTTTATTATTTTTTGGCATAAATAGTGGAAGGGAATTCTATGAAGAGAAAATGGATTATGGGAGTGTGACTTGAACTATTGATTGGTCCGTGCAGAAATATGACTTTATCTGCTACATTGGAATTCA
>Aethionema_cordifolium_k21_TIPcontig210_379bp
TGTAATGATAATGTGATCCTCTCCTTTTGCTTTTTGTTTGAGCTTAAGGAATTAATTAGTAGTCCAGTAACAAGAACAAGAGGAATAGTTTTGGATGAATTAAAAAGAACAACAAATAATAATCAAAATAATAATACTAAATATTTGTAATGCGTGCATTGTGTTGTTGTATTCAATTCAAAGATTTTTTGCTTTCTTTAACTAACTACAAAGATGATGGGTTTTTCACTCTATTTTCTATATAATATCGAAAGAAAAAAAACCTAGAAAGGAAAAGATAATCGAAATTGCTAATTACAAGTTTTCAAAATCTAGTTATCTTTGCAAATCTAGTTCAAATCAATAAAGATTTTTTTGAATGATCTCGTTCTCAGTGTAC
>Aethionema_cordifolium_k21_TIPcontig211_105bp
ACGTGCAACGCGCTTATTTGTGTCCAAGGTCCCGGATCTATAACTGCCCGAGACATCATTTTACCGCCCTCCGTGGAAATCATTGATAATACACAGCATATAGCT
>Aethionema_cordifolium_k21_TIPcontig212_100bp
ATTGCTATTACCAGAATTTCCACTCCGTATGGACATCCTAATATTCTTGCAGAATTTATAGCTGGACAATTAAAAAATCGTGTTTCTTTTCGAAAAGCAA
>Aethionema_cordifolium_k21_TIPcontig213_487bp
TTTTCATAGTTATTATTCCTTAATTCTGTGAATATACTTAATTGTTGGACGAAAAAAGGGTTTCTTGATATTTTGAAATCTTCAATTGTATCTTCGTGAAAGGAATGTTTAAATTGAAAAAACCGCGTAATTATTTGAATCCGTGTTAAGGAGTCTATAAAATGGATGTCCCCTGATTAACGTATATATAAGAACTTACTAAAATTTTTACTTTTTTCTCCTAGGGGTATACCTAGACAAAAAAAATATGTCGACTCTTTTTAGAAGCATGATCTAGAATCAAAAAAATCTTCAGTATCTAAACAAAATCGAACCATGCGGTTCAGAAGTGATTCAGAACGAAAACTTTCATGAATTCAGATTTTTTTCTTTAATTCCATTCAAGGTAAAACATCTTAAACTTTTTTTAACAGGGGCAATATTACACAACCCCCCCCTTTTTTTTTACAAATGGTAAGTGCCGGATAGCCCATTTTGATATTAGAAT
>Aethionema_cordifolium_k21_TIPcontig214_238bp
CAACTGAGCTATCCCGACCATTACCGAAGTATCATCCTCATTTTACTAGCTGCCTTAGGTCTATGTCAATTAAAAGAAACTAAAAAGTAGGAAATTAAAAAAGTTTTGGACCGGTAATTTTTTGGATCTTCTTGTATTGTTGAATAGCTAAAAAAAACAAGGTAAGGTGTCAAACAGACTTTTTGGGGAGTACAGTTGGGGATAGAGGGACTTGAACCCTCACGATTTTAAAAGTCAA
>Aethionema_cordifolium_k21_TIPcontig215_203bp
TAAAGGAATCCTTCGATCGAAACTTCAAATAAAAAAGGATGAAGGAGAAAAACCTATATTGCATAAAGATAGGTAACACAAAATGATCTCAAAAACGACGACCTGAATCTCTATTTCTTTTTTTTTCTATTTAAGAAATAGAAATGTTGTGAATAAATTCGAAGTTGAAGACAAAATCGAATATTCATTGATCAAATGATTCA
>Aethionema_cordifolium_k21_TIPcontig216_155bp
TACATATCTAATTAATTTAATTAATTAAAATGGGTTCGACCGAAAAATAGAAATTACGGTGAAGGTTTAAAATTTATTTCAATTTGAAATGAATTTTCTATTTTTTTCTAGAATCTCTAATATCTTTTTTACATCTTCTATGTGAAAATGTTCAA
>Aethionema_cordifolium_k21_TIPcontig217_140bp
GTGGACAAATTGGCGTATTACCAAATCACGCGCCGGTTGCCACAGCTGTTGATATAGGTATTTTGAAAATACGCCTTAATAACCAATGGTTAACGATGGCGCTGATGGGCGGTTTTGCTAGAATAGGCAATAATGAAATC
>Aethionema_cordifolium_k21_TIPcontig218_90bp
ATACCATCCGTTAACCATTTTCTTGGAAATTCTGTTTCGGATAGTTGAACCCCATTATAGGTGCATTTAACATGCATTTCTCGTTTCCAA
>Aethionema_cordifolium_k21_TIPcontig219_83bp
AGTGCCGGAAGGTCAAGGAAGTTGGTGACCTGATGACAGGAGAGCCGGCGACCGAAGCCCCGGTGAACGGCGGCCGTAACTAT
>Aethionema_cordifolium_k21_TIPcontig220_89bp
GTAGAAAGTGATTTCCCTAACGAAAACGCTTTCAACGATGTCCAATACCCTTTCCTTTTCCAAATTTTTTTACGAATACGCTTTTTCGA
>Aethionema_cordifolium_k21_TIPcontig221_92bp
ATCTAATGAATGGGGAGGGGGAGTCCGCTTTGAAATCGTCCGCCCAGCGCCCCGCAGTATATGATTCAACAGGAATCACACAAGGGTAGATT
>Aethionema_cordifolium_k21_TIPcontig222_93bp
AGATTTTTTAGATCGGATGAGACCTAATCTTATCACCCCTTTTTTTATTTTCAAAACTTCGATTCGATAAGACCCATTTGGTCGAATACTGTA
>Aethionema_cordifolium_k21_TIPcontig223_173bp
GTAGATGATGGTGGATAGAGTAATTCTTGATCAGAATTTCCAGTATCCGTACTGCGTACAATAAAAAACTTGTGATTGGTAGTAAAACATCGATTACCCTGTTGAGGTCTAATTTTATCCTTATAGATTTCTCGCGCTATTTTCTTACGAAGCTTTGTTATAGCGTCTATAAC
>Aethionema_cordifolium_k21_TIPcontig224_301bp
CCGCTTCAAGCCAGGATGATTAATCATCCCATCTTGGGGTAAACTACTTCGACGCTTATGTTTATTTCCGTTTCACCTTTGTACATAGGAAATGAGACTCAATTTTTCGTTTTACTGCCAATTTATAAGCCGTTTTTTTCACTCATATATAACTATCAAATTTCCTTTATTAACATTAACCCGAAAGAAAAATATATATTCCATTTTTCAACTTATTCGGCTAGAACAAACCGAATAGTCAAAAGAAAAGTTTATGTTTGAACGAATCGCACGTAGAGATATTGATAAAAGACATAGAGTT
>Aethionema_cordifolium_k21_TIPcontig225_329bp
AATTTCTTGATCTATATCTTCAATTTTTGGAAATTTAGAAACTTCTTCTATCAAACCCTGATCAATAAACCGATAAAATCCTTCAAATTGTATCTGATTAAATCCGGGTATTGTGGATGTTCCCTCTTTTCCATCCCCGAGCATCTTTTTAAAATTTCCCATTTATCCCGTTTATTGCAAAAATGCCATCCCATCTTTCATTCTTCACCGAATCATATCCATAGAATTCGATTTAGCAATAATGGAATTTCTATTCTGTTTACTGAATCACATGAAATTTTATCCAACTTCAGATATATGGAATGTATGAAATACGTATGAACGGAGAC
>Aethionema_cordifolium_k21_TIPcontig226_146bp
GAATTCTCATGAAAAATAGCAGAATATATGAGATTATAATGACTAGTACCTACGATTCCATTCAATTCTGAATAATCGGGAATTCCGGATTTTTTTTTATCAGAAAAATCCGAACTAAAAAATTTTTGGCTCACTTGATCATTATT
>Aethionema_cordifolium_k21_TIPcontig227_229bp
ATTATAAGTTAGTAAAGGAAAAAATGAATAAAAATTAGAAATTTGAATGGTTGTTCCTAAGGGGCCAGACGCATTTTTTATTGTAATTAGAGGATTTTTTTTTATTGATTGGTTTATCACATTGTGATATTTTACATGATCAAATGGACCCATTCTAAAACAATTAGATGATGATAAAATTAACAAAAATTGGGATTCCTTATTTCTATTTAAGAACATACGAATAGTT
>Aethionema_cordifolium_k21_TIPcontig228_168bp
TTAAGTTTGATTTGCCATCTACACGTGTCAAAACTCTAGCATCCATGTAATCTCTATTTAATTTAGGATGAAATCGAATTGACGAACAACCACTAGCAATATTACTCTTTTAGTAGTCTTGAATAAAAAAAGAAATGGGGCGTAGCCAAGCGGTAAGGCAACGGGTTT
>Aethionema_cordifolium_k21_TIPcontig229_89bp
AACTACTCCTCTTACTACAGGACGTTTACCTAGCCAACATTTCGACCCGGCTCTACCCAAACTTTTCTGGTTTACCCCAACATTTCCCA
>Aethionema_cordifolium_k21_TIPcontig230_129bp
ATAGGCTATTCTATTTGTACAGATATGGAATAGGGGCGCATTCACTTCTTCTTTGTTTATTAGAGTTTAGTCCAAGTTTTTTTCTTTTACTTTTCATCGCGGGGTAGAGCAGCTTGGTAGCTCGCAAGG
>Aethionema_cordifolium_k21_TIPcontig231_146bp
CAATACTCCCAAATAAAAAAAGGAGGTTGGTCTATGGTCGATTCAGTAAAAAAAAAATAAATTCAAATTGATAGTCGTACCTTGTGAAAAGAAGACCTTTTTTTTTTTTGTCGAATTAAGCATTCCCTTATCTTTCTAAAAGAAAA
>Aethionema_cordifolium_k21_TIPcontig232_91bp
ACTCTTTTTACCCATGAGGGATTCCTTGTATATTTCAACAAAACTTTTTTATTTTTCAGTAAATGTAAATAGCAGAATTGTGGCTAGGGAA
>Aethionema_cordifolium_k21_TIPcontig233_87bp
TCCAATTCTTTTACCCATTAACATCTTAGAAGATTTTACCAAACCCCTATCACTTAGTTTTCGACTTTTCGGAAATATATTAGCCGA
>Aethionema_cordifolium_k21_TIPcontig234_171bp
TATATATATATATAATATATCAAATAAAAAAATATTTATTTTAAATATGAAATAATATTCAATCAAATTTAATTGAATGAAACGCAAAAAATATCATAACATACAACAAGTTTTCTTTGGGCTTTACTAATTCGAAAGTTGTTTATTGACGAGCCACAGAAATTGCACCTA
>Aethionema_cordifolium_k21_TIPcontig235_465bp
GATGGGAACGACGGAACCCATGAATATACAAGATTCTATTGAGAAACAAAGTAATTCATTGGATAGGATGGCGGAAGAAATCAGAAACTTTTTTATCTATTCTGATTTTGATTCTGAGACCTTGACCTTATTGGATAAGCATCAAACTTAAATAGATATTGAAAGAGAAAATATTCGCCGGCGAAAAATTTGTGTGTGTTTTTTTTTTTCAAATAAAAAAAAGGAATCAAATACAACAAAATTTTTTAAAAAGATCAAAAAATAAGGATTTTTTAGAATATTAGAACTCTACCAAAAATGACATGCGAGATGATGATATTACGTTCTTTTTAAAAAAAGAGAATTGATCTTGAATTCCATTTCGAAAAAGACATATACAAATTTAGAATAGATCAGATGAAATTTTTAAAAATTCCATGATTAATAAGATTAATCATTAACTACATCTATATCTTAATACAAGTC
>Aethionema_cordifolium_k21_TIPcontig236_81bp
AAAATAAAGAAATAGTTAATATATTCAAGATAATTGCGTATTTACAAAATACCGTCTCAATTCATCCTATTTCATCAGATC
>Aethionema_cordifolium_k21_TIPcontig237_211bp
CTAATTTTAAGCCCCAATTAACCTTCTTTTTTTTTTCTTATCTTATGTTATGCATAAATATCCTTTTCAATTTGATTAACCTCTATTACAAATTCTTTGTGTATTTTGGTGTTTCTAACCATCCACTCACTTTTGCCTAATTTCCGCTCACTTTGTAATACATTTTTTTTAATCTATATAACTGATAGTGAAAACGTCATACGGTTACTTT
>Aethionema_cordifolium_k21_TIPcontig238_108bp
TTAGGTTATTTATTAATGCTATAGTTATTAGTTGTTCTTATAGGTAAGTTCTTTTTTTTTCTTACTCTAATCGAATCCTAAACCAACGAGTCACACACTAAGCATAGC
>Aethionema_cordifolium_k21_TIPcontig239_383bp
GAGATGACAATGTAATGTGAGCGAAGGTGTATGTGAGAAATAAACTTTTATTTACAGTTTCCTATTATTTTATTTAAATATTTATTGAATTAAATAGAAATAGGAAATTTCCCCCTTTTTTTTTACAGATACATAAGGGCATGTACATATAGATATAAAAGAAAATCGAAAAAAATATTCAAAGTTCCCTTGTTGCTACAACCCGTCACTTAAAAAAAAGTATAAAAGGAAAATAACAACAGTTGATACTATAGTATTTAGTACACAAGTATTTAATACCCACAAAAAATAAAAAAAAAAAGATTTCTTTATCTGATTAATGAGTCATCCGACAATTCATGATTTAGATTCAAATCCTTATTAATAAACTAATAGCAAGGAAG
>Aethionema_cordifolium_k21_TIPcontig240_116bp
CAATACAATACAGATTAAGAGTTAGGAATAGATAGACCTCCCTTTTCCCCCTTTCAAAAATGAAAACAAAAGCAAAGTGAAATGATTGAAGTTTTTTTATTTGGAATCGTCTTAGG
>Aethionema_cordifolium_k21_TIPcontig241_165bp
TTTTTTAATAATATTATCCTTTTTTCCTACTTTATTAATAATATTGAAATTAATCATATTTAATATATAAGTTGAATAAGCGAAAAAAAAATCAAAAAGAGAGGTAAAGTAAGAGAGAATGAATAAAAATAAAGGAAATTTTTGACGAATGGGCTTCTGAATCAT
>Aethionema_cordifolium_k21_TIPcontig242_254bp
TCAAGAAAAAAATAGGGTTTCCAGGATGTTATTCCCCCCTTTTTCGATCAACACTAAAAGAACTGTTTGAAATCAAAAATAGTATTCTATTTTCGAGACGAAGAAACTCCTTTTCTATCAAATATGTCAAAAAACGAGCATAAAAGAATAGATGAATGTTCAATTGACAAAAAAAGCAAAAAAAAATCAAGTATAGATAATTTCCAAGATAGGATTGAGCGATATCTAACGTTTAAGGTATCAATTCAAAATAT
>Aethionema_cordifolium_k21_TIPcontig243_173bp
AATAAATCTTAAAATAAGACGTCTACCCCAGCAAATAAACGAAAATAAACGATTCGATTAAACTTCATTTTTGTTTTGACTCAAGAGTTCTAGAATACCTTGCCAATCCATTCCGATTGGAATTGACTAATCGGGTATTTTTTCCACATTCATAGGAGTTCGTCTATGTTTCT
>Aethionema_cordifolium_k21_TIPcontig244_216bp
TAATAAGATAAATAAATCAATTTTTTTTTGGAGGGAGGGGCTCCTTGTATTTCGATTTACAAAATCGCTTACTACTCCTGAATCGTACAAAAGAGAAAAAGATCAAAAAATAGGGGATAGTGTGTGATTAGTTTAGTTGGTATCCAAAACTGAAATCTACAATTCAAGTAAATAAGTAAAAAAAGAAAAAAAGAGATCTTGAATCAAAATAATTTA
>Aethionema_cordifolium_k21_TIPcontig245_131bp
TTTGATACCTGAATATTCAGTTTGATACCCTGCTACTAATTCTTCTTCCGCTTCTGGTAAATAAAAAGGTAACCTCTCACATTCTGCTAGAGAAGAAATTAGAAAAATGATAAAACCTATAGGTTGACGCC
>Aethionema_cordifolium_k21_TIPcontig246_191bp
AGATATATATTCCTAGATGGAAGTTTATATGACATAATATAAATTATGACATAATATAAATAGAGTCGTAACTCTTGGAAAAAGGTGAAAGCAGTTTTTTCAACCTTCTTTTATTTTGAAAGTACATTAAAAATCATGTAAAAAAAAAAACTAAAAAATATGGAAAAGCCGGCTATCGGAATCGAACCGAT
>Aethionema_cordifolium_k21_TIPcontig247_595bp
TCTGAGCTAAGCGGGCTCAAATAACAGAAATATCGCATGCATACAAATTCACTAAACTACTAGATCGTATCAATTAACTATTCTATTCATCCTTATCTATATAGAACAAATCATACATATTCTATATATTCTAGAACAGAATATAGCTCAAATAAATAGTGACTCTTATTAAAAAAATAAAACAAAACCTTAATTAATTACTTAATTAATTAATTAATAGAATATAGCAATATATCTACTTTATAATTTTGATTTCATTAGTTTATAAATAAAAAAATCTTAATTAGCTCAGAAATCTTTTTTTTTAGTTAAATGACATCTTATTTTAAATTCTTGTTTTTTTTGTTCTAACCTCATGCTATTATTATTTTTTTTTTATTTTCTTTTTTATTTCGAATATTCGAATTCGAATAATTAATATTCGAAATTAATCTTCGGATAGAATTTTTGAGAATTATTCGAATTTGAAATCTACGAAGTAGACTTAGAATCTTTTTCCATTACATTCTAAGTTTCAATACTAATCATAAATTTAGTTTCGTGGAAGTGAAAAAAAAAAGAATCGACCGTTCGACTATTTATTGAAATTAAAGAC
>Aethionema_cordifolium_k21_TIPcontig248_84bp
ACTAGAACTACGATAACTATAAAAAAAAACTTCTAGGTCACTCAAACCATTGTCAATCTCAAATTTTTGATTTTGAATATCAAA
>Aethionema_cordifolium_k21_TIPcontig249_147bp
TCTTTGCCCCTCATTCTTCGAGAATCAGAAAGAGACTTTTTCAAGTTTTAATTTATTCATTTGGAATCTGGGTTCTTCTACTTCATTTTTATTTACTTACTTATTTCTTTATTTTCTCTCTCTTTTCTTTATTTGATTTCTTTTTTG
>Aethionema_cordifolium_k21_TIPcontig250_82bp
TTAGATACAGTAGAAATAGAATTGGATCCCCCCTGATTTATTGCTTTCCGATCTTATTTTTGCATTCCCAGTTATGTGACTA
>Aethionema_cordifolium_k21_TIPcontig251_542bp
ACCACTAAACTATACCCGCTACAATGCAATTATTGTATATAATTTGACCTTTTGTCCAACAAAGTAATCGGGGTTGTAATCAAAATCCAAACTATCATAAAAAAAAAATGAAAAAAAAAGGGCCCGGCTGGGGACTGACCAGGCCAGGCTATTAAAATAAAAACGATCTTTGACTTGTGTTTGGACGAGAGAAAAGCAAAAAAGGATTCTCTATTTCTATTGTTGTGGTTTTATTTATTTCTCTTTCAAGCTCGAGCCTTTTATTTATCTAATCTTTATCTCAATTTTTTATGTAAATGGAATTCCTGAAAAAGTTATATAAAAATAGTTATATAATAGTAGTATATCTATATATATAATCAATCTATTTAGATAATAATATAAGAAATTTTATATATAATAAAATAGAGAAAATGAAAATATAGAAACTGAAAAAAAAATATATATATAATAAAAGAATAATCTCTACAAAAAAATAAAGTAAGAATAAAGTGGAGAAGTCTTTTTTTTTCAAGCATTCTTTTTTGTGGAATGTAACCTAA
>Aethionema_cordifolium_k21_TIPcontig252_153bp
TATTGCCCCCAATTTTTATGAAATACAAGATGCTTATTGAAGAAGTCTTAGCTTCTACAACTATAGACCTTCACGGAATATTTTGAATTCGATTCCTTTTTAGATAAAACAAACACAAGAATTGAGGTCTCATTCATATTATTATAGATAGCT
>Aethionema_cordifolium_k21_TIPcontig253_276bp
TTGAATCAAAAGTCTATCACGCGTGAATCAAGCGGTTGTATGATTCTTTGATAGAAAGAAATCATAAACAAAATAAGGGGCTTGTTGCTGGCCTTTTTTAATAAAAAAACGATTCAAGATCGCCGAAGTAATGTCTAAACCCAAAGATTCAACGTACGGATAAAGAATCCTGAAACAAGGAAATCCTGTTTTTAATTGTTTGAACAACTAGATCAGAATGAAAAATAAAATTTGATTCTAAAAAATGAGACAAACAAAAAAAGGGTTACAGACTAC
>Aethionema_cordifolium_k21_TIPcontig254_166bp
TGGCTAGCCAAACGGACAAAGTACCCTGCATCTTTTTTAGTTCCCCCACCCCTTTTTTATAGAAAATATAAGTATTTTACATTTACCATGAATTCGAATTTATGAAGATTTTTTTCTGATTCTCTAAAATCCTCCCGAATTCACTAATTCGTGGGAAGATACTGGA
>Aethionema_cordifolium_k21_TIPcontig255_206bp
GGAATAATGCTAGTATCTATATATTATTACATATATATAAATAGAAAGAAATAAATCAAAAGAAATCTAATTCTATATTCTTAATTCTATATAGAAATAGAAACTCTATCCTATATAGGAATCGAAATCATTTTGATTTTGATCTGATCAAAATAGGATTTTAGAGGTAAGGAATAAACAAATTATGAATAAATCTAAGCGACTTT
>Aethionema_cordifolium_k21_TIPcontig256_84bp
AAATAGAGAAATCAGAACCAAGTCAAGATGATACGAATTAATCCTTTATTCTTGCGCCAAAGATCTTCCTATTTCTAAAGGAAC
>Aethionema_cordifolium_k21_TIPcontig257_146bp
TCCACAATTGATTGTAGTTTTGAGTTATATCGAAATCCTTAATTAAATCACTACGATTCATATTAGTTCTTATCTTGTAATTTTGGCTTTCACGAATCTTTCCACTTTTACTACAAATTAAATTATAAATGTAACTTTCATTGTAA
>Aethionema_cordifolium_k21_TIPcontig258_97bp
GTTTTCGGGATTGGTGACTTAACCATTCAGTGACTTTGGCACTGGATGGGCGTTACCAAAATTGGTACTATCGGGTCGGGTGAATTCAATAATAGAC
>Aethionema_cordifolium_k21_TIPcontig259_244bp
GTCATGATTCGATGGGTTAGGTCCACTTACTTTTTCTTTTGGATTTTTGGATTTCTAATCTATGGAAAAATGGAAAAAAAATATATATTTGGCGATTCAAGAGACGACTTATCATTATTTATTATAATATAATAATGTTCAATTTGATTTTCTAAATTATACACTTTCAAATGAAATTTTAACTATTAGAAAGTAAAGATAGAAAGTAAAGAAAGTAAAAGCCCCTTATCGGATTTGAACCGAT
>Aethionema_cordifolium_k21_TIPcontig260_477bp
GAAGATTAAACACAACTACAATTTTGTATTGTAGTGTGATGTCCACAAGAAATCCTATACGAAATATGGATTCTTAGGATTGTTGTATTCTTTTTTGAAGTTTCGTGTCAGCGCTTGAACCAAGTATCCCCACTTCTTCTACCCATCCGGCATGTTGTCCTTTTCATTCCGTATTGGAATAAAAAAACGTTTTTTATTTGATATTAGTATACGAGATTTTACTAAAAAAGTTCTTCATATCTTTCTATTCATAAGCGAAGAACAAGTTTTTCGTTTTTTTTTAATGATAATTTGACACAATATAAGAAAATCCTTATTTTCATTTCTAATTGAAATTTATTAATTTCAATTCATTTACTTTTACTTAATAATCTTAGCAATTGCATCGATATGCTTTGCTTACTCTGAATAGAAACTGAACTATTCAAAAATTTTTTCATTTTTCATTTAATGACTATTCATCTATTGTTATTGTAT
>Aethionema_cordifolium_k21_TIPcontig261_142bp
CAAGTATGATGGTTCTAATGATGATCCTGCATGTATTTCGTGTATACCTCACCGGCGGTTTTAAAAAACCTCGGGAATTAACTTGGGTTACTGGTGTGATTCTGGGTGTATTGACCGCATCTTTTGGTGTAACAGGTTATTC
>Aethionema_cordifolium_k21_TIPcontig262_548bp
ATATATATTTTTAATTCAAATTGATCGTTTACATATATACAATCTAATAGGGGACTCATTTGACTTCGGACTAAATCTTTTTACTCGTAAATTAACTATTCCTTTCATAGAGAAACATAAAGGATAGATTACGATATACTGACTAAACTAGGACTATTCATGATTCGATAATTGAATCAATTACACAAACTAGAGGAATCTTATGGTAAAACTTCGTTTAAAACGATGTGGTAGAAAGCAACGTGCGACTTGAATTGAAATTGAAGGACATGATCCCCTGTGGTTTTTTGGATCCGCCCCTTTTTATATAGGAATATAGGTACTCTTGGGTCGACATTTTTTGTTCGATTTTAGTAGAGTCCTACTCGTTTTTTTAATATCAAAAAAAGAGTACAGGGTGGAGCTCGAGGAAAATAGAAAGTTTTTATTCCCTTTCTTTAGGAGTAAGAATCTAGGGTTAGTGCGAATCAATAAGTTGTTCCAACTTCGTAAGTCTTTTTTTTTAGATATTGAAAAAAATCCCGTTCAAGCAATTTGACAATCTAAAA
>Aethionema_cordifolium_k21_TIPcontig263_147bp
AAATACTTTATACTGACACTAAGAAGATAATTTTATCGGGTTATGGGGATAATACTCTAGGCATTCCATTAATTAGGTATCAACGCTCAAACAAAAATACTTGTATGCATCAAAAACCTCAGGTTCGACGGGGTAAGTGCATTAAAA
>Aethionema_cordifolium_k21_TIPcontig264_83bp
AAGATGCTCGAGTTATTCCTAATAAAATGGCTCGATAAGATATTGCTTCTTCTAAAGCACGCCCCGTTCGCTCTGCTCGTAAT
>Aethionema_cordifolium_k21_TIPcontig265_151bp
TTAGAATGTCTAGGCTCATCTCTCCTCTTTCAATCGAAGATATAGCAATTTTGTTTGGATTTTTTAGTCTAACCAAGAGACAATATATTTTTACATTATTGAGAATTTTTTTATTTAAAAAAAAATTCCATCGCAATTGAAAACGCGAATA
>Aethionema_cordifolium_k21_TIPcontig266_96bp
GAAGTCGAAAGGATTACAATTCCTATTCCGCCTAAAATTCGCGGAATTCGTTGAGAATTAGAATAGATTCGTAGACCCGGTCGACTTATTCTCTTT
>Aethionema_cordifolium_k21_TIPcontig267_102bp
TATTTTCGAATTATTTCTTCAATTAAGAAAAGGGCGTAGAATAATAAAATAAAAAAGAAATCGTAGTAATTTTCTTATCCTATTCGGATGGATTATATATCA
>Aethionema_cordifolium_k21_TIPcontig268_131bp
ATCATCAACCTGATGAATTAATTTCAAGATATAGGGCTTTCCGATTATCACAGGCTGCTCAAATGGATCTCCTGTTCTTCCATCAAAAATTCGACTTTTTCCTGGATACTCGGGTTCAAATACCCATGGAT
>Aethionema_cordifolium_k21_TIPcontig269_92bp
ATCTTTGGAGATGATTCCGTACTACAATTCGGTGGAGGAACCTTAGGTCACCCTTGGGGAAATGCACCGGGTGCCGTAGCTAACCGAGTAGC
>Aethionema_cordifolium_k21_TIPcontig270_152bp
CTTAGTTCCTTTCCTGAATACTTGTACAATAAAAAAAAAGTAAAAAAAAACATTGAAACAATTATGAATTCCATTAAATTTCCCGTACTTGATCGAACAACCAAAAATTCTGTTATTTCAACTACGTTAAATGATCTTTCAAATTGGTCAAG
>Aethionema_cordifolium_k21_TIPcontig271_91bp
GTTGATTTTCTGTTACGATAAATTGACGAGACTATAGCTAATCCAATCGCTGCTTCAGCGGCTGCAATTGCTATAACAAAAATGCAGAAAA
>Aethionema_cordifolium_k21_TIPcontig272_407bp
GTAAATTCTAATTCACTGAGATTTCATCTTTGTGAGATCGTCAATAAAGTACCGAGGGTATTTTTAGAGTCTACCGAATCAGTATAGCTATCCTTCTTCTGACACAGCAACGCAATTTCCATTAGTATAGAAATGAGGTGTTAGATAATTTCTTTCTTCTTTTTTTCTTGCTTGTCGATGTAAAACCATGTCCCAATTCTTAAAATTCCTGTACCTCTAATCTATAGGGGCTTTAATCCTTTATTCGTTTTGGACTAGAAAAAGAAACTAAAGATTAGATAAAATGAAAATCCAAGAGGTTGATTTCTAATTCTAATAATTAATGAAGGAAATTCTCATATTTTCTCAAGTCAATTGAATACAAAATCCATAAATTTCATTTTCTTTGCATAATTGTAGAAGAGATT
>Aethionema_cordifolium_k21_TIPcontig273_157bp
TGGGTTCTATACCTGATTCATAACTAGAAAGTTTTTCAGGCCCCTTCCTAATTGGAGATAAAATTCCGGAAATTAGAAATGCCAAAAAAGGAATAGCACTTGATATTATTAAAAATGCCCAGAAAATGTCATATTCGTAAAGCAGAAACATAGACGA
>Aethionema_cordifolium_k21_TIPcontig274_127bp
ATGTAGAAATAAATAGAAGAGTGCATACCTATTTTTTTTAATAAAAAAAATAGATTATTGCGGATACAATACATAAATAATTAACCGAATTTACCCGATGTGGAGGCAATCAAGAAAGCCGCATAAG
>Aethionema_cordifolium_k21_TIPcontig275_712bp
TCCTTTTTCCCCAGTTCAAATCCGGGTGTCGCCTCAACAAAAGACTTAGAATCCCCTATTCTAGTAGGAAAAGACTCTTAATACTTTCTTTTCGTGATTCTAAGCCTCTGGCTCTCGAGTTCGATTCTCTAAACTAAAAAACGAAAGTTTTACCTATCAGATTCAAGAAAAACTTAAAGTCGTGGAGGGAAATCAGTCAATCTTGACTTTCCACTACTAATTTAGTTCCACTCACTGAGTTTTTTATTAGATTTGATAGCCCGAGAGTAAATAAAATTGATAGTTTTGGAAAGGACCTCAAATACTTTGTCTACAGACTCATGAAAGTCTCGGAATGCTCAGGACATTCAATCAATATTAAATTTGATGGAGAATTTCTTTCTATTTGACTTCCCAAAATCCAATACGATAAAAAAAGTCTTATTCTTTCTACATGTGAGTAAGATTACTTCTAAAAGTGTCCGTTTGCTTGTGTTTACATCTTGGCGATTCTACTAGAAATTCTATAATAAGAATAACTCATTATAAGATAAGTGGATTTTTTGGAGTAGTTGATCAAGGGTGACCAAATACCTCTCCCTTTTTTTTGACTCTGCACCAGTGATTTCACTATTATTACTGAACAATAATGGAATAGTTTTTTCATATTCATAGAAATAGGGGACAGAAGTCACATGGATATAGTAAGTCTCGCATGGGCTGGTTTAATGGT
>Aethionema_cordifolium_k21_TIPcontig276_236bp
CGATTGGATCCATTGAAATAAAATGAGGTTTGCCATTTGATTCTGAACAATCCCCAGACTTATGGTTTCTCATCTGGGAATTTGTTGGATCAACCAAACAATTGAAAATAACCAGTTAGAACCAAAGAATACAATAATAAGTCAAAAAATTATCCAATTATTTTTAGTTGAATGCCTTTTATTAGAATCTATTTATTAGTTAGGGCTATACGGACTCGAACCGTAGACCTTCTCGG
>Aethionema_cordifolium_k21_TIPcontig277_82bp
TACCTTTATTGATAATAATTAAAAATAGCGTCCGTATGCTATTATTTCAAATTCCCGAGTGGTCTGAGGATTTAAAGGATTG
>Aethionema_cordifolium_k21_TIPcontig278_95bp
AATTCCAAAATCAATACTGTAATTAAGCAATCGTTTTTTTCGAATAGGAGTTTCCAATTTCCAATCAACAACAGGCAGATCTATAGGACATACTC
>Aethionema_cordifolium_k21_TIPcontig279_224bp
TTAGAAGTTCTTCCTTTTTATCTGTGAATTGGATGAAAAAAACGATAAAAAAAAGAACGAAGGATTCAAGGAATGGTTCACAAAAAAGAAATGGCATAAAAAAAGTTGTATATATATATTATGAATTTTAAAAAATTTCGTGGATAGGAACTAATATTAAAGTAATTCTTATGGTTAAATAATATTATTATTTCAATTCAAGTTTTTGGTTATTTTGGCTGGAT
>Aethionema_cordifolium_k21_TIPcontig280_105bp
CTTTTGTTTAATCCAAGAAAAATCGAATATCTATAATAAATCTCATTCAATTAGACATTCAATTAGATAGAAAGGTTAAAGTTAAAAAACAGGTACACCAAAACA
>Aethionema_cordifolium_k21_TIPcontig281_371bp
AAGAATCAAAAAAGCGCTTCGGAATTCATCTCATCCTTTACGAATTTGAATTTCTATTTGTTGAGTAATAACTGAATCCGTTAATAAAATACTCCTTGTAAAAATAAATATAAATAGGTATTTAAGCCCATCGTTGTTTTTAATTACGAAAAAGGATTAGACATCCTATTAGTTTATTATTCATCACATAAATTCGATTTTTTTTTCTCAATATATGAAAAAACGATCCTTGGTTCGTTTCTATTCTTCTTTCTTTTTGAGAAAAAAAAGGGTTGGTGGACTTCAAAAATAAAGGATTATTTCGTTTCTGATAGTCATTCCATTTAGGGGTGGATAAGAGCATACTCTGAATCGGAATCTTGGGGAGTCTG
>Aethionema_cordifolium_k21_TIPcontig282_125bp
TGAAGCAAAATAGCTATTAAAGGAGAACTTTGGTTTACTAAAGACATCGACATATTATATTGTTTTAGCTCGGTGGAAACAAAAGTCTTTTCCTAAGGATTCCGTTAAATAGAAATAAAGAACGA
>Aethionema_cordifolium_k21_TIPcontig283_293bp
GTTCGGACAACTCCCCCTTGCCCTCTTTTTGATTAAAAGTAAAAAGGCACAAGGTAAAGGATTTTTTCTGGGAATCTTTTTCCCATTCATGTATCATAGATTAGTAGGGAAATTTGGATCCCTTATTTGCTTTTCCCAGCATTTTCCATATCAAAGAAATTAGGAATAGAGAATCGATTTCAAAATCAAAGCAAACTAAATTTTAGATCTATTTTTTTTTAGTTGATTTCATACATTGTGGTCAATCACATAAGATTGGTGAATTAGTTGAAAGTACGGAAAGAGAGGGATTC
>Aethionema_cordifolium_k21_TIPcontig284_314bp
CACGGGGGCCCTATTTAAAGATCAAAATCTAATTCAATTCAATCCAAATTTAATCTATCTAATACTAAGTAAGATGGGGATGGTAAAGTCTTACTGGACTTGTTGATACGTCATAATTGGAAAAACGAAGATATTTTTAGAAATCATTATGTTTTATAACTAAAACATAAACAAAATTTAATAAACAGAAATAAAAAAATTACTAGTTATTAATCATATTAATATAATATTATTAATATTCGAAATAGAAACTATGTAGTAATATAAACATGTAAATATTAAGTAATAAGTGTACTGAAAATAAGATTACAATC
>Aethionema_cordifolium_k21_TIPcontig285_85bp
GAACCGGGGAAAGTATACATAAGTATACAGAAAAGACAGCTCTTTTCTATTCTATTAGGATTTTCTATTCTATTAGATTAGTATT
>Aethionema_cordifolium_k21_TIPcontig286_653bp
ACAATAGAAATCAAATAGAGAAAAAAAGTAAGAAGTTCAATTTAAAAGTCGAAAAATTTTTTAAGGATCTCTCATGTTTTTAGAAAACAAAGCAAGGGAGTGCGATAACGACGAGTCCCGGTAAAAAAATAAAATATTCCAAAAAATTCACTATTTTAATTTTATTACGAGTTTTTTCAGAGCGTATTCATTAGGGAAGACTTATTTGATCTTTAGTTTCAAAAAACCCTCTTTCCTTGGTTGGATTCGAAATATTTGCCATTCCTTCAGAGAAAGAAAAGTATATATAGGTACTCTTGGCAAACGTATTATACGCTATGCTATTCCATTTTGATACACGACTGAATGGGAGATCAATTGAAAAAAGCAGAAACCCCTTAGAGTATCTCTTTCTTGAAGTGTTGAATATGATAAATACTCTCAATAAGTATAAGTATACTAATTTACATACGTCTCTCTACCCTCAATTGGTGCTAGTTAAAGTAATCAAAATACCCCTTTTTTTGCTTGATGAAAAAAGAAAAATAAAACAAAAAGATAAATGAAACCATTTGGATCCCCTTGCCCAGAAACAAAAAGGGGAGTTGATGTCTTTTTTTTTATTGAATCCGTCGGGACTGACGGGGCTCGAACCCGCAGCTTCCGCCTTGACA
>Aethionema_grandiflorum_k21_TIPcontig1_181bp
GACCCCATAGATCTTCCAAATTGGAATCATATATCATTAATAGTCATTTTTTTCTCTTTCTCTCATCCTTCCATTAATCCGCATACTTTTTCGATTACCTTTCATAACTTATAATCAGATTCCTTTATTCTTTTTTTTTTTTTTTTATTCAGTTGCTACAATGATATGATCAGTCTATCAT
>Aethionema_grandiflorum_k21_TIPcontig2_88bp
AGGTGAATTGGGAATTTTTCTCATAGGAGATCAAAGTGGGGTTCCTTGGAGATGGAAAATCCGACCACCTGGTTTTATTAATTTGCAA
>Aethionema_grandiflorum_k21_TIPcontig3_310bp
CTAATGATACGTAAGCAAGGTATTTCTGGTCCCTTATAAATAATATAGATATTCTATATATTTTTCATTCCTAATTTATCTTATTACTTGGTGAAGGAACGATAGTATTTTATTGCTAGAAATATGAATTATTAAAAAAATAAGACATGTATTTGGATATTTCCCTTCAACTCCACTATATTTTATTATTTTTTGGCATAAAAAGTGGAAGGGAATTCTATGAAGAGAAAATGGATTATGGGAGTGTGTGACTTGAACTATTGATGGGTCCGTGCAGAAATATGACTTTATCTGCTACATTGGAATTCAT
>Aethionema_grandiflorum_k21_TIPcontig4_87bp
CGGATGAGAGGAAACTTTCATGTCCGGTTTTGAGGGGGGAGATTCTCTAGTGGACCCTATCCCAATTTTTCTTTTGCTAGGCCCATA
>Aethionema_grandiflorum_k21_TIPcontig5_157bp
ATTCAATTCTTGACGATGAATCAATTTTATAGCTCGTTGTTATGTTATTCATGATATTTCTTTCATTCAATATCATCGAAATCTAATTCATCTGATTGAATTTACAAGCGTAAAGATTTATCATCTCTATGGGATTAAATCCCGAGATATTCCAAAG
>Aethionema_grandiflorum_k21_TIPcontig6_172bp
AGTAATTCTTGATCAGAATTTCCCGTATCCGTACTGCGTACAATTAAAAACTTGTGATTGGTAGTAAAACATCGATTACCCTGTTGAGGTCTAATTTGATCCTTATAGATTTCTCGAGCTATTTTCGTACGAAGCTTTGTTATAGCGTCTATAACAGCCTCTGGTTTAGGTG
>Aethionema_grandiflorum_k21_TIPcontig7_125bp
ATTCTATGGATATGATTCGGTGAAGAATGAAAGATGGAATGGCATTTTTGCAATAAACGGGATAAATGGGAAATTTTAAACAAATGCTCGGGGATGGAAAAGAGGGAACATCTACAATACCCGGA
>Aethionema_grandiflorum_k21_TIPcontig8_216bp
ATCCTTCCGTCCCAGAGTACAGTCATTACAGAATAAATCTTCTATTGCCTTTTAAAACCATCTTTCTGTTTCAAAATCCAATCATTTTTAAGAATCAGCTTCGCTTTGATCATTTCAACCGAATAAAAAAAATCTATTTCCTTTTTTTATTTGTGTGCGATGCGGGTAAGTAAGGTAGAACCATAGATTCTAAGAGTTTGAATTAACAATCTATAT
>Aethionema_grandiflorum_k21_TIPcontig9_83bp
CAGGTTCACCAATCATTGATGGTTCTAAAACCGCTAGGCCTACGTTACAGGCAATGTTACCAAGAATGACGACTGGAAAAATA
>Aethionema_grandiflorum_k21_TIPcontig10_84bp
AATCTGTTATCGAGCCATTTTATTAGGAATAACTCGAGCATCCTTGAATACTCAAAGTTTTATATCCGAAGCAAGTTTTCAAGA
>Aethionema_grandiflorum_k21_TIPcontig11_95bp
AAGTAATTAACTCTTATTTAATTGATGAAAATGGAAGAATTTGTAATCGAGATCCATACAGTAACGTCGTTTTGAATCCATTCAAATTGAATTGG
>Aethionema_grandiflorum_k21_TIPcontig12_111bp
AAAGGAACTAAGACCATTCCAATGCTCCTTTTCTCCATGCATAAACTAGACCAAGAATTAGGATAAGCACGAAAACGAAAGCTTCTATAAAAGCGGATACCCCCAATACAT
>Aethionema_grandiflorum_k21_TIPcontig13_449bp
TCAAAATACAATAACAATAGATGAATAGTCATTAAATGAAAAAATTGAAAAATGAAAACATTTTTGAATAGTTAAGTTTCTATTCAGAGTAAGCAAAGCATATCGATGCAATTGCTAAGATTATTAAGTAAAAGTAACTGAATTGAAATTACTAAATTTCAATTCGAAATGAAAATAAGGATTTTCTTATATTGTGTCAAATTATCATAAAAAAAAAGAAATAGTTGTTCTTCGCTTATGAATAGAAAGATATGAAGAACTTTTTTAGTAAAATATCGTATACTAATATCAAATCAAAAAAGTTTTTTTATTCCAATACGGAATGAAAAGGACAACATGCAGGATGGGTAGAATAAGTGGGGATACTTGGTTCAAGCTCTGACACGAAACTTCAAAAAAGAATATAACAATCCTAAGAATCCATATTTCGTATAGGATTTCTTGTGGAC
>Aethionema_grandiflorum_k21_TIPcontig14_87bp
CTCCGAAAGATAATTTCTATTTTATTTTTTTTTCGCCAAATGGAACATAGCCCTATGAGTTAATATGATCACTATGTATAGAAAGAT
>Aethionema_grandiflorum_k21_TIPcontig15_159bp
TAGCCCAATTATAATTATAGAATAGTTGGTTTACATTGTGTAAGAAAGACTTGTATATGTGATATTTGATATTGACTAGGTATATATGAGCTAAAGATCTAGCTAATCTGTCCCACTACTCTTGTGAATTTCGATTTAGATAGGGATTCAATTAGAAGT
>Aethionema_grandiflorum_k21_TIPcontig16_167bp
AGGCATATCTAGTCTTCACTTCATATTTCGATCTATGAAGTTTAGTTATTTGCTACAGCTGATAAAAAATCGTTTTGGACGATGTTTATGTAGAAAGCCCTTTTTTGTGTTTCTAGTAGTTGATTGACTAGCTGTTCGTTCTTCTTTTTTTTCTATAGTGGAGATAG
>Aethionema_grandiflorum_k21_TIPcontig17_464bp
TTTACATAGTTATGGTTCATTTACATCTAATTAAATAAAACACTACATAAAAAATAAAGGAATGCAAATCCAAATAAAAAAGAATAGCATCTATATAACTTCAGCTACGTTAAGAAATCAAATTTAGTAGTAAACCATCAAGAACCTTTTGAATCATTCTACTACTTGATTCAAAAGGTTCTCACAATAGAAAGACCAAAGACTTCGGATTAGAATTCAATTTAATGCGTTTTTTAGTTCCTGAAAACTATCCATAAAAATAATTAGATAAAATGGATTCCACTTTGTTACTTGCTAATGCGAGCACAAAATCTGGGTAAATACCCATACCAATTATGGGTAGAAGGCTCGAGATTGAAAGAAAAAACTCTCGGGGTCCAGAATCAAAAAAAGAAAAGTTTTGGACATTAATTAACTTGTATCCATAAAACATTTGACGTGACATAGATAATAAATATATAGGA
>Aethionema_grandiflorum_k21_TIPcontig18_690bp
TTTATTAAATAATTTGATTTTATTTCACTTTTCAAATCCGTCCGAGAGTACTCATTTAATTAATCTATACTGATAGATTAGATTATCAATAAAATGATTGAGATTTCTTCACTTCATATGTAAAAAAGTGTGGGTTATCATAATCTTTCTTGGAAATCAAAAAGGTTCACTTAGTGTAATAGAAGACAATCACTAAATTCCAGTATGAATTCCTTAATGATTCTAAATAATCAAACTTAAATAACTTTGTTGTTAGGTAAAGTTTATTATTATTATATAATAAATAAAATACTATATATAGTAAGGATTTTTTTGTCGTGTAATTCTATGTTCTATTTTTAATATATGTATATATATATATAAATTATTGTAATACGGAATTCGAATTCACTTTGTGTGTATCTGCATAAAATCAAAATTTTATTTTAGTAGTAATAATAAAAAGAAATTTTTTTTGACAGTAACTTAGTAATATTATTTAATCACTTCTAATTTTTGGATTTGAATATATATTTCTTTTTAAAGATTTAGGAGGGATGATATTAATTATAAACAAATTCTATTTAGGTTTGAAATAGCGTGATTTTTTATTGTCCCCTTTCACAAAAAAATATGTATACAAACCAGTGAATAAGAAATAAAAAATTGAAGAATAAAATAAAAAGGGTTTTTTATTTTATGGAACATACA
>Aethionema_grandiflorum_k21_TIPcontig19_87bp
TAGGTCAGGAACTATGGTCCGGGTTCACACTGGTGTCCTAGAATTCCTTTTTTTAAATACCATATTATTAGGTATCATATGAACAGG
>Aethionema_grandiflorum_k21_TIPcontig20_84bp
TTCCTAATAATTGCTGGACTTCACAAGTCACATTAATTTCTTCACCAAGAGTATCTCGACCCTTAACCACCAGAGCATTGTAAA
>Aethionema_grandiflorum_k21_TIPcontig21_84bp
CATGTACGGTTCTGTAGAGTGGCAGTAAGGGTGACTTATCTGGCAACTTTTCCACTATCACCCCCAAAAAACCAAACTCTGCCT
>Aethionema_grandiflorum_k21_TIPcontig22_167bp
GAAAGGGTGAAGAAATTTAGAGATACAATCAACGCTCGGTGACTAACCCCCTTTTTTTTAGAATTCATTCTAAAAAAAGGGGGGGGTGAAAGGTCATAAAAACGAGGGTTCAGGATCCAATGAACATAGTACTAAATAGAACAAAAAAATATTGCTAGGGAAAGAGT
>Aethionema_grandiflorum_k21_TIPcontig23_342bp
TGTTTAAAAGACCAGAAGTAGCAAAACCCTGAATAAAAATCGCACTTGGTGCAGTTATTGCGTTTAAGTTTTTTTTTCGTTTTTTATTAAAAAAGGAAATCATATGAATAATGGAGAAAGCCCATGAAAGAAAAATTAATGATTCATATAAATTACTTAATGGAAAATGCCCTGAAAAAATCCAACGAGTGAATAAAAATCCGGTTATACTAAAAAACGTAATTATGATTCCTTTATCTGATGAATAATAAAATCCTATGCTTTCATCTAAATTAACTAATAAAGTTAAAAAATAAATTGTCATTACAATTGAAACGACCGAAAAAGATATATGAGTTAATA
>Aethionema_grandiflorum_k21_TIPcontig24_133bp
TAAAAGATCAACATTATTGTAATAACTAGAACGCTCACCCCAATCGTAAAGGTTTTTATCCGTATCATATATAGCCCGATCTTGACTTATAGGAGTCTTTTCAATAGGAGCAAAACTATCCATTGATTTACTT
>Aethionema_grandiflorum_k21_TIPcontig25_292bp
AATCTTTTTTTTTTGAAGTTAAATGAAATCTTATGTGAAATTCTTGTTTTTTTTTGTTCTAACCTCATGCTATTATTATTATTTTTTATTTTCTTTTTTATTTCGAATATTCGAATTCGAATAATTAATATTCGAAATTAATATTCGGATAGAATTTTTGAGAATTATTCGAATTTTAAATCTACGAAGTAGACTTAGAATCTTTTTCCATTCCATTCTAAGTTTCAATACTAATCATAAATTAAGTTTTGTGGAAGTGAAAAAGAAGAATCGACCGTTCGACTATTTATTG
>Aethionema_grandiflorum_k21_TIPcontig26_297bp
AATCTTTTTTTTTTGAAGTTCCCAAAAGTATTATTTTCCACGTCACTAAAAGAAATAAAGATCTTGCATTTCTTCTTTAAGAAATGCAAGATCTTTAAGAGAAATCAAAAGGTTCTTCAAATTAATTAATTTAATTGAAAATCTGAAATACCTATTTAAACAAGTTTTTATTCATGAAATCGACTGTCAATTCCATTGAATTGACTTCTTTATTTAAATTGAAATCTCGACGATTGAATAAAAAATTGTTACTATTGTTTTGGACAAGTTGCCGCTATGGTGAAATTGGTAGACACG
>Aethionema_grandiflorum_k21_TIPcontig27_301bp
ACACGGGGGCCCTATTTAAAGATCAAAATCTAATTCAATTCAACCCAAATTGAATCTATCTAATACTAAGTAAGATGGGTATGGTAAAGTCTTACTGGACTTGTTGATACGTCATACTTTGAAAAAGGAAGATATTTTTAGAAATCATTATGTTTTGTAACTAAAACATAAACCAAATTTCATAAACAGAAATGAAAAAAATTACTAGTTATTAATCATCTTAATATAATATTAGTAATATTAGAAATAGAAACTATTATAGTAATATAAACATGGAAATATTAAGTAATAAGTGTACTGA
>Aethionema_grandiflorum_k21_TIPcontig28_130bp
AGTTCCTTTCCTGAATACTTGTACAATAACAAGAAAAAAAGTAAAAAAAAACATTGAAACAATTATGAATTCCATTAAGTTTCCCGTACTTGATCGAACAACCAAAAATTCAGTTATTTCAACTACGTTA
>Aethionema_grandiflorum_k21_TIPcontig29_311bp
ATCTTTCAAAGAGGTCTATGGACTCATATGGGAATTTCTTCCTATATTTTCTCTTGTATTGGGGATCCTAACAGGTGTATTAGTACTTGTGTGGTTAGAAAGAGAAATATCTGCAAGGATACAACAACGTATTGGACCGGAATACGCCGGCGCGTTGGGAATTCTTCAAGCTCTAGCCGACGGGATAAAACTACTTTTCAAAGAGAATCTTCGTCCATCTATAGGAAATACTACTTTATTTAGTATTGGACCATCTATAGCAGTTATCTCCATTTTACTAAGTTATTCAGTAATTCCCTTTAGCAATCACC
>Aethionema_grandiflorum_k21_TIPcontig30_229bp
CAAGCATATGTATTTTACAAATTATCACAACTTCAAGTGAGTAACTTTTCGAAATTAAGGGCTGTTCTTGAATATAACATATGTGTAACATCGTTGTTTGTTAAGAATCAAATAAAGGATTTTTTTCAAGAACACGGAATCTTTCATTATAAATTGAAAGAGAAAACCTTTTTAAATTCGGAAAGCAATCAATGGAAAAACTGGTTAAGAAGTCATTATCAATACAATT
>Aethionema_grandiflorum_k21_TIPcontig31_136bp
GTGGCCTATGAAATAGGGATTAAGTGGAACGGAATTGACTGGGTGGAGAGTTGTAGAAACACCTGTTTCTTCCACTTAGCTCCATGGACCAATATGCTACTACTGAAACATGGAAGAATTGAAATCTTAGATCAAA
>Aethionema_grandiflorum_k21_TIPcontig32_183bp
ACCCAAGATATATATTCCTAGATGGAAGTTTATATGACATAAAATAAATTATGACATAATATAAATAGAGTCGTAACTCTTGGAAAAAGGGTGAAAGAAGTTTTTTCAACCTTCTTTTATTTTGAAAGTACATTAAAAATCATGTAAAAAAAAAAAACGAAAAAATATGGAAAAGCCGGCTAT
>Aethionema_grandiflorum_k21_TIPcontig33_297bp
AAAGCTCTTATGCATGTGTAAACATATTATATGGGTAACTCCATTTTCGCTGTTTTGAAAAAAGGACATCATCGGGCCGATGTATGAAATTTAAGTCAATTTATTTGTATGTATATAGACATAGGGGATCATATAAAGGAAGGAGATCTTATTATTTTAAATATAACAAATTCTATGAATTACGCCTAAGGTAACGGTTCACAACAAAATAGTACTAGTTCATTAGCGTTACTTTGAAAACAAAAAAAGGAAAGTCCTATTTTCTCAATTCCAAAAAATTGTATAACTGGATCTAAT
>Aethionema_grandiflorum_k21_TIPcontig34_210bp
AAGAATATACACCATTTAATCCTCTTACCCACTCCAAAATTTTAATAAATAAAGGGATTTTCTCATCAATCCGTTGATTGAAGATGACTTATTGCCAACTTTTTTTTACGACTTTGATTCTATTCGGATATGAAGTTAAATGTTCTTTTTTACTTCACAAATGGGTATGCTGGATCGGGTATCTCATTTAGTTATATAGACAGATGGATA
>Aethionema_grandiflorum_k21_TIPcontig35_368bp
TTCCAATATCTTTTTGTCATTTCTTTTCACACTTAAAAAAGGGGGTACCCCAAATTAAAATAAAAAATTGTTCCGATGGAACCTTCTCTTGTACCGGGGATGGCCATTTCAGAATGAGCCAAGCGATTACTTTGTATTCATTATTATCTTTATTAGTGGTAACAAATTACCAAAGCAAATGACTACAGCAAACAAAAAAAAATTCAAAATAGGAATCCGTTATTAAGAATAATTAAATCCTAGAAAGGATCGTTCCAATTTTGAAATAGAAGAGTCAAAAAATTCCCTGTGGTAGAATAAAATATCTCTCATATCTTCCTCGAATAAACATAAATTCTTTGTTTTTTTTTCCAAAAGAATGTTGGTAT
>Aethionema_grandiflorum_k21_TIPcontig36_101bp
ACATGGACTAAATGACCTGTCCAAGCCAAGGAGCTTACCCCAAATAGTCCTGACAAATGATGATTCAGACGAGATTCCGCATTTTTGAACCACGAAACTCT
>Aethionema_grandiflorum_k21_TIPcontig37_218bp
ATTCTTAAAGCTTATATGCGATGTATAGACTTTTGCAACCATGATATATTTGTTTACTTCAATATAAAAAACAAAATTTCTTTTCTTTTAGAAAGATAAGGGAATGCTTAATTCGACAAAAAAAAAGAAATTCTTTGCACAAGGTACGACTATCAATTTGAATTTCTTTTTTTTTATTGAATCGACCATAGACCAACCGCCTTTTTTTATTTGGGAGT
>Aethionema_grandiflorum_k21_TIPcontig38_89bp
ACGTAATTGGAAGTAACCAATTAGGTTTACGACGAAACCTAGAAATCGGATCACTGATCCAATTTGAGTACCTCTACAGGATAGACCTC
>Aethionema_grandiflorum_k21_TIPcontig39_279bp
GAAGAAAAGTCTTTTTCAAAGATTCTATATCAATTTTTATATGAAAGCGAGATAGTTACCTTTCAGAAAATTAGAATATCTAATAACATCTGAAGGTAGGAGAAAAGATAAAACTTATTATATTAATTAATATATTAATTATATCAAAATCAAAGTTTGAAACTCATGTAATTACTCTCTTTTGTTTAATCCAAGAAAAATCGAATATCTATAAAAAATATCATTCAATTAGACATTCAATTCGATAGAAAGGTTAAAGTTAAAAAACAGGTACACCAA
>Aethionema_grandiflorum_k21_TIPcontig40_145bp
AGATGAATAGATGGGAGATAGAAGAGAAAGAAACAAATTCGAAGCATCTATCATAGGTTCACTAATTACTTGAGTGACTGTTGGCGGGTTTCTTTTTATGTGTTGCCCGGAAAGAGGAGGACTCAATGATTATTCGTTCGCCGGA
>Aethionema_grandiflorum_k21_TIPcontig41_235bp
CGAGAGGGTTTTATCGAAAACGTACGGAAACATCGCGAAAACACCCAAGATTTTTTGATTTTAACCCTAAGACATAGACGAAATAAGAAAGAATCCTATAAAACTATTTTCAATTTAAAGAGAATAAGTCGACCGGGTCTACGAATCTATTCTAACTCTCAACGAATTACGCGAATTTTAGGCGGAATAGGGATTGTAATCCTTTCGACTTCTCGAGGTATAATGACAGACCGAG
>Aethionema_grandiflorum_k21_TIPcontig42_109bp
TATGAAGAATATTTAATGTATTTAAAAAACCCTGGATGCAGAAATGAAAAAAGAAATCTACCATGTTATGAGACATATAGTAGTGGAGGCCCATGGGACAAAAAATAAA
>Aethionema_grandiflorum_k21_TIPcontig43_117bp
CTTGCTATTTTATTTTCGAATTATTTCTTCAATTAAGAAAAGGACGTAGAATAATAAAATAAAAAAGAAATAGTAGTAATTTTCTTATCCTATTCGGATGGATTATATATCATAATT
>Aethionema_grandiflorum_k21_TIPcontig44_121bp
ACAATGTGATAAACCAATCAATAAAAAAAAATCCTCTAATTACAATTCAAAAAGCGTCTGGCCCCTTAGGAACAACCATTCAAATTTCGAATTTTTATTCATTTTTTCCTTTACTAACTTA
>Aethionema_grandiflorum_k21_TIPcontig45_81bp
TGTAACCTTCATTAGCAGATTCATTTTCTGTGGTTTCCCTAATCAAACTAGAAGTTACCAAAGAACCATGCATAGCACTAA
>Aethionema_grandiflorum_k21_TIPcontig46_604bp
ATGTATCAATATGGAAATATTTGATTGATATCTGAAGCCATGATTGTGATTCGATTTTTTTGATTTTTATACAAATAGAATTTAGGATCTTGTTAGGTTCTGGACTCAAAAAAAGATAAGATATTGAAATGCCCTTTAGGTATTAATTTGGAATAAGACTTTCTTTCTCTAGGAAGGAAGGGAATATCGAAATATATAGAAACAAGAAGATTCAATAAGAGATATCGACGGATTTGCTAATAAAAAAATATGAAATAAAATGTTTCAATTTAATCTATATCGAATTTGAATAGCAGAATAGCGGATATAGTCATGATTCGATGGCTTAGGTCCACTTACTTTTTCTTTTGTATTTTTTGATTTCTAATCTATGGAAAAATGAAAAAAAAAGAATATATATTTAGCGATTCACGAGACGACTTATCATTATTTATTATATTATAATAATGTTCCATTTGATTTTATAAATTCTTCTCTAACTTAGTCTGATTTTGATTATTTAGTTATTATTAGAATGAAATTTATAAAATTCGAAATTATACACTTTCAAATGAAATTTGAACTATTAGAAAGTAAAGAAAGTAAAAGCCCCTTATCGGATTTG
>Aethionema_grandiflorum_k21_TIPcontig47_85bp
GAATTATACGTATCCGCGGGATTAATTTGGAAAACCAGTCGGAAGATGCAAGAACAACGAATTTTTATTGGAAACATTCCTTTAA
>Aethionema_grandiflorum_k21_TIPcontig48_142bp
TGTAAATAGAATAGGGTTTTTATTCTGTTTACCAATACCCAAATAGGTAAATTCAATTATTAACTTCAATTTTCTTTTTATTTTCAATAAAAAGAATAAAAAAACGACAGAGTTCTTTTTTTATAGTTTAGCTAGAAGAGGA
>Aethionema_grandiflorum_k21_TIPcontig49_105bp
TGTTTATTGGAGCCATAGGAATTCCTTTGAATCAAGAAGGATTTAATATATTATCAAAATTATTCACGCCATCGATAAACCTTTTGCATAAAAATTCAACAAATT
>Aethionema_grandiflorum_k21_TIPcontig50_84bp
CAATCCGGAGTTGTTGATGTTTATACCGATCGATCATATAAGAAAAATTGTGATTCATTCCGATTAAACTTCCTTCCTATTAAT
>Aethionema_grandiflorum_k21_TIPcontig51_283bp
GATAACCGGGTTCATGAATTATGGTCAACAAACCCTCCGAGCTGCAAGGTATATTGGCCAAGGTTTCATGATAACCTTATCCCACACAAATCGTTTACCTGTAACTATTCAATATCCCTATGAAAAATTAATAATATCGGAACGTTTTCGCGGTCGAATCCATTTTGAATTTGATAAATGCATTGCTTGCGAAGTATGTGTGCGAGTATGTCCTATAGATCTGCCTGTTGTTGATTGGAAATTGGAAACTCATATTCGAAAAAAACGATTGCTTAATTACAGT
>Aethionema_grandiflorum_k21_TIPcontig52_82bp
ATCCTATTTTTTTCATCGGGTCCGGGTAGAGACCAAAGGTCTTGAGTGACCGATCCGGCAGAACAACTCAAAAGATAAAGAA
>Aethionema_grandiflorum_k21_TIPcontig53_134bp
GGTCTAAGCAAAATACGACTTATTTGAAATAAATTGAATGAAGATTTTTTTGATAAAAAAATCTTTCTATGATTTCTGTGGTATTTGATATGTGCGATAGTTCCTTACCGTGTTAATTACCCATTTTTGGTCAT
>Aethionema_grandiflorum_k21_TIPcontig54_82bp
TGGCTCGGGGCATTTTCTCTACCCCTTCTTACCCTGAAAAGCAGGGACACCTTGCGTCCTTGAACCGATAACCATCTTTCGG
>Aethionema_grandiflorum_k21_TIPcontig55_100bp
CCTCTCATTTTGTTCTAGGATTCTTCCTATTCGTGGGTCACTTATGGCACGCGGGAAGGGCTCGGGCCGCGGCAGCAGGATTTGAAAAAGGAATTGATCG
>Aethionema_grandiflorum_k21_TIPcontig56_101bp
CCCACCGCGTAATAGTGCACCTACACGTCTTCATCGACGCTGCTTTTCGACCGGAAGACCGCGAGCTAACTATCGAGACTTTGGACTATCTGGACACATCC
>Aethionema_grandiflorum_k21_TIPcontig57_790bp
ATTCGAGGGGGTCCCGTTGAACTCCTAATAATCAGAACAGTTTTTTATGATGTTTTTGAAAAATTAACTGAATTAGATTAGTGGATTACGAACATATAGTATTTTTGCACCTTTCAAAACCTTTATATAAAGGGGATTTTGATTTTCCGCCCCTTTCGCGGATGCGGATGACACAATATTTTTTCTCATGAGATCTATCATTCAAATTTTGTCTATACTACTAGAAGTTTATTCTGATTTTTTGATTTCTTTAGTATTTCATAAAAATGGAAATTAAAAAAAAAAAAGAAAACTAAAAAAAAGTGACTACTAATATATTAGTTATTATATATTTGAATATATATAGAAAGAGTAATATAGATGTAAAGTAAGAATAGGAATTTTTAACGAATGGAATCAAGATTGACACAAGAAAAGGAATTTTAGACATCCTTTTCTTGTGTCGAAGACTAGGAAGACAAATAATACTCCCTATACATACTCCCTAAAATTTTTTGTTTCGCCCATTTATGGTTCCCTTTTTTCTGCGCTTGCTTTCCTTATCTTATTTTAGTATCTAGTCTTTTTTTCTATTCTAATAGAAAAAACTCTGGATTATTAATACATTCTATCAATTTAAATTGGTCAATAACAACAGAGTTACATAACACCCCTTCCTATTTTTCCATTTTTTTTGCAAAAAAATGAAAAGGGGATAAAAGTGAATTTCTTCTCAATATACATACTAGGATTAGGACTATGATACAAAAAATTCCTGACATCTAGTAGAAAAGAAATAGAAAATCTAAAG
>Aethionema_grandiflorum_k21_TIPcontig58_190bp
TAACATAGGAAGATCTTTTATCCACACCGAATGAGATCCCGGATCCAATCACAATAAATATTGATTTATGATTCTTTTCCCCGCTTTCTTTTCTACAACCGAGTACTTTCCTTGTACAATGATTTGATGAAGTATCATAAAAAACCCTTTCTATTTCGATTGTTTACAAAAAGAGTTTCTAAAGAACCTT
>Aethionema_grandiflorum_k21_TIPcontig59_140bp
GAATAATCCAGCCAAAGTAATAGGAATTAGACCTAAAACGATTCCAAATAAAAAAACTTCAATCATTTAACTTTGCTTTTGTTTTCATTTTTGAAAGGGGGAAAAGGGAGGTACTATCTATTCCTAACTCTTAATCTGTA
>Aethionema_grandiflorum_k21_TIPcontig60_912bp
TATAGTAATGCTATGAATGACCCAGTATCGAATACTCGTAATAACATCAGCAAAAGAACGTTCTCCTGTGCTTCCAGACATATTGAACTCCAGATATTTTCGTAGGGCAATCGATTCTGTAAAAGATGAATCAGTAAATTCTAATTCACTGAGATTTTCTCTTTGTGAGATCGTCAATAAAGTACCAAGGGTATTTTTAGAGTCTACCGAATCAGTATAGCTCTCCTTCTTCTGACACAGCAACGCAATTTGCATTAGTATAGAAATGAGGTGTTCGATAATTTCTTTCTTCTTTTTTTCTTGCTTGTCGATGTATAACCATGTCCCAATTCTTAAAATTCCTGTACCTCTAATCTATAGCGGCTTTAATCCTTTATTCGCTTTGGACTAGAAAAAGAAACTAAAGATTAGATAAAATGAAAATCCAAGAGGTTGGTTGCTAATTCTAATAATTAATGAAGGAAATTCTCATATTTTCTCAAGTCAATTGAATACAAAATTCATAAATTTAATTTTCGTTGCATAATTGTAGAAGAGATTCGTTTGTAATGATAATGTGATCCTCTCCTTTTGCTTTTTGTTTGAGTTTAAGGAATTAATTAGTAGTCCAGTAACAAGAACAAGAAGAATAGTTTTGGATCAATTAAAAAGAACAACAAATAATAATAAAAATAATAATACTAAATAGTTGTAATGCGTGCATTGTTTTGTTGTATTCAATTCAAAGATTTTTTTCTTTCTTTAACTAACTACAAAGATGATGGGTTTTTCACTCTATTTTCTATATAATATCGAAAGAAAAAAACTTAGAAAGGAAAAGATAATAGAAATTGCTAATTACAAGTTTGAAAAATCTAGTTATCTTTGCAAATATAGTTAAAATCAATAAAGATTTTTTTGAATGATCTCGTT
>Aethionema_grandiflorum_k21_TIPcontig61_89bp
TCCTTATTAATTTGTTCTTTTGCATTCACTCGGATTTCGTCGATTTCATCGATTTGGTCCAAATCCTCCCTTTCTTCCGAAAAAAGAGA
>Aethionema_grandiflorum_k21_TIPcontig62_115bp
GAGTTGCTTAGGTTATTTATTAATGCTATAGTTATTAGTGGTTCTTAATAGGTAAGTTCTTTTTTTATCTTACTCTAATCGAATCCTAAACCAACGAGTCACACACTAAGCATAG
>Aethionema_grandiflorum_k21_TIPcontig63_196bp
TTAACATGGTTAAAGCTAAACCGTTTGAAGTTCAGATACAGCATGGTACTCTTTCTACTATAATGTAGTATAATTAAAAAATGAATACAAAAAAAATATTTTTAAAAAGACATAGTTAGACTTTTTGCGATATAAAACACTCATGTCGATCAAATTTTGTGAGTCTTTTTTTATAATGCAGAATGGATAACCTACG
>Aethionema_grandiflorum_k21_TIPcontig64_145bp
ATCAAATCACACATCGCAGTATACTAGGCTTTCTAATTCTTTAAGAGGTTTATCTAAAAGATTCGCAATATAACTAGGAAGACGTTTCAAATACCATACATGCGTTACAGGACATGTCAGTTTTATGTATCCCATTTGATATCTG
>Aethionema_grandiflorum_k21_TIPcontig65_84bp
ATTGTCTGTACATCGGGTCGCACAAATTGCATCGTATCATAAATAGCCATTCCCGATATTACCCATCCACCAGGAGAGTTTATA
>Aethionema_grandiflorum_k21_TIPcontig66_225bp
GCGATTGGATCCATTGAAATAAAATGAGGTTTGCCATTTGAGTCTGAACAATCCCCAGACTTATGGTTTCTGATCTGGGAATTTTTTGGATGAACCAAGCAATTGAAAATCACCAATTAGAACCAAAGAATACAATAATAAGTCAAAAAATTATCCAATTATTTTTAGTTGAATGCCTTTTATTAAAATCAATTTCTTAGTTAGGGCTATACGGACTCGAACCGT
>Aethionema_grandiflorum_k21_TIPcontig67_193bp
TTGTATGGGCTAGATTAGTAACTGAAAAATGGAAAAATAAAATCAACCAAGACTCTCTAGTTCTAAATCAAAGTTTAAACAAAGAGGATTCATATGAAAAAAACCAATTTGATAATTACAAAAAACTCAATTCGTTTGAAGCGGACTCGTTATTAAATCCAAAACAAAATTTAAAAAAAGATTATATATATAA
>Aethionema_grandiflorum_k21_TIPcontig68_231bp
AAAGTCGCTTAGATTTATTCATAATTTGTTTATTCCTTACCTATAAAATCTTCTTTTGATCAGATCAAAATAAAAATCATTTCGATTCCTATATAGGATAGAGTTTCTATTTCTATATAGAATTAAGAATATAAGAGTAGATTTCTTTTGATTTATTTCTTTCTATTTATATATATGTAATATAGATATAGATACTAGCATTATTCCTGTTTTTAAAAGTTGACATACAAG
>Aethionema_grandiflorum_k21_TIPcontig69_95bp
GCAGAGAGAGATCCACCAGGGAAAAAAGACTATAGATATAAAATATAAAAAAGGAATAAATGCTTTCTTTTTTGCCATTTTGAATCTGTGAATTG
>Aethionema_grandiflorum_k21_TIPcontig70_91bp
TTTCGTTATCTCGCATGTGTTCCTAAGAAACGGGAATTTTTCCATTTTTCGGGGTCTTAAAGGGGCGTGGAAACACATAAGAACTCTTGAA
>Aethionema_grandiflorum_k21_TIPcontig71_85bp
GAATTCATACACAATTGCTATTAGATCATTCTAATAGAGAAAATTCTTTCTAATAAAAACGGGGAATCTAGAGCGGGTAGCGGGA
>Aethionema_grandiflorum_k21_TIPcontig72_569bp
GAATTCATACACAATTGCTAAAAAGATTTCGCCCATTCTTTATTTTTTGAACAATTGGAAAATCAAAGAAAAAAAGTGAAAAGCGTCCATTGTCTAATGGATAGGACATAGGTCTTCTAAACCTTTGGTATAGGTTCAACTCCTATTGGACGCAATATCAATATAGATATAAATATATTGATATTTATCTATTATTTCGATTTATATATTATTAATATAATAAATTTTGTTCTATGTATAATAAAAAAGATCAGAAAGAAATAGAATAAGAAAGAAATTCGGAATGCTTTTAAATTGAATATTCAAAGATATTAGTTATATATTAGTTATATACTTAGATATATATACTTACTTTCTATACTTCTATTTATATAATTTATTAAAAATGGAATGAAATAAGAAAATTGACTAAAGAATAAAAAAGAAGAGAAGAATGGTCTATTTCTTTTCTTTTTTATAATTTCTCCTGAAGTAGAAAACGTTCAAGTTGCTCTTGAATACCTTCTTTCAAAACGCTTTCTGCTTCATCGGTTAATGTCTTGGTCGAGGATATTATTTCTTGGAACTGA
>Aethionema_grandiflorum_k21_TIPcontig73_168bp
AATAATATTATCCTTTTTTCCTACTTTATTAATAATAGTGAAATTAATCATATTTAATATATAAGTTGAATAAGCGAAAATAACCTAAAAAAGAGAGGTAAAGTAAGAAAGAATCCATAAAAAGAAAGGAAATTTTTGACGAATGGGCTTCTGAATCATGAACAAGAA
>Aethionema_grandiflorum_k21_TIPcontig74_85bp
GCTTCCATAAAAGCCAAACTAAGCAATAAAGTACCTCGTATTTTGCCTTCCGCCTCAGGCTGTCTCGCGATACCTTCGACAGCTT
>Aethionema_grandiflorum_k21_TIPcontig75_465bp
CGATGGGAACGACGGAACCCATGAATATACAAGATTCTATTGAAAAACAAATCTTAGTATTCATTGGGTAGGATGGCGGAATAAATCAGAAACTTTTGGATCTATTCTTATTTTGATTCTGAGACCTTATTGGATAAACATCAAACTGAAATAGATATTGAAAGAGAAAATATTCGCCGGCGAAAAATTTGTGTGTGTTTTTTTTTTTCAATAAAAAAAGGAATCAAATACAACCCAATTTGTTAAAAAGATCAAAAATTTAGAATATTCGAACTCTACCAAAAACGACATGCGAGATGAGGATATTACGTTCTTTTTAAATAAATAGAAATAGAATTTATCTTGAATTCCATTTCGAAAAAGACATATACAAATTTAGAATAGATCAGATAAGATTTTTAAAAATTCCATGATTAATCTTATTAATCATTAACTACATCTATATCTTAATACAAGTCCTTTTAT
>Aethionema_grandiflorum_k21_TIPcontig76_91bp
TGTTCCAGAAGAAATGAAACAAAAGATACGGTAGAGCTAGGACAGTGATTGTATGAGGTCTACCCAATGCTAAATGCAGAGGCGCATAATA
>Aethionema_grandiflorum_k21_TIPcontig77_441bp
CAAATCCATTATATTATTAAAATAAGAAAAAAATCGAAATGCTTTTCATGACCTTATTAATTTAACCGGGAAATCCTTTTTGAATATGTTTCTAATAGAGTGAAATTAGAATCTAATGGATATGAATTGATGTAGATACAATACAATTATTGGACAATTTCACTTTTTTGATTCTAACGTGTATTTTCAACCTATGCATTTCAAGAAAGTAATTAGGAATATATTCGATTAAAACAATGAGGTTTAATACTTAATATTATTATATAAATACAATACACGTTTTTAATGAAATTCTTTATATAATATACAATTCCAATTTTTTGAATTATTTGATTATTTGCATTTTTTTATTAAAAAAATTAATAGGTTTATCCATTTTTTATTTGAGGTGAATTCAAAATGGTTCGAATAGTATAATCGTCAATTACTGACATTGGTAAA
>Aethionema_grandiflorum_k21_TIPcontig78_138bp
GAGAAATCAACAACACGAAAACTTTCTTCAAAATGATGCCTTTTCTTTCTTCTTTTTTGGGGGGATTGGGACTAATTAAAATGGTTGGAACAAGAAACATCCATCTCGTTTGTACTTTGGATACCCGTATAACCATTG
>Aethionema_grandiflorum_k21_TIPcontig79_271bp
TTTTCTTTTAATAAAAAATGTAATTTCCCCCGCTTAATGGATAAGCATTTGTTATCATTGGGGGTTTTCTAAAAAATGGAGTTGATTGGATTTGTACCAATGTAAACCATAAGTTTCAGACACAATAGAAGATATGAACGATCTATCTTTTTTAACTAATGAATCGAGTTCCTCCATTCTATTTTAGTCACAGGTACTGATCATTGATATTTCAAAAAGAATTTCCTTTTTTTTAGTCTATGATCTAAACGAGTCGCACATACACCCGAGT
>Aethionema_grandiflorum_k21_TIPcontig80_238bp
CTATTTATTCATTTATATTTACTACTTTTTGTAGTTATTCCTGTTTTTTATATCAAGTATCGAGGCAATTTCTCTTTTCAAAGGAAAGAAAAATACTTAGCAAAAACTAGTGGTGGGGAAGGTTAGAGTAGCAAAAGCCAGTGGAATTTTTTTTTATACATTGGAATAATTCGTTTGGTTATTAATAGACTAGTAAAGGCGGAAAGAATAACTGAAAAAAGAATTAGTTATTCATCAA
>Aethionema_grandiflorum_k21_TIPcontig81_94bp
TATATTTTGATATTCAAAATCAAAAATTTGAGATTGGCAATGGTTTGAGTGATCTAGAAGTTTTTTTTTATAGTTATCGTAGTTCTAGTTATCT
>Aethionema_grandiflorum_k21_TIPcontig82_274bp
CAAGTCATTTATGGATATTATCAGGAGGTTCGTGTGGATCTAGTCTAATTAGTTTTTCAATCCACAAAGATCAAGATCAAATGAACATACCCTTTCTTTCCGTCAAAAGAAAAGCTATTTGTAGCCGCTCAGTGAATAATGATCAAGTGAGCCAAAAATTTTTGAGTTCGGATTTTTCTGATAAAAAAAAATCTGGAATTCCCGATTATTCAGAATTGAATGGAATCGTAGGTAATAGTCATTATAATCTCATATATTCTGCTATTTTTCATGA
>Aethionema_grandiflorum_k21_TIPcontig83_326bp
ACTGACACCAATGAAATTTATAGTAAGATGAAAATCCGTTGACTTTTCAAATCGTGAGGGTTCAAGTCCCTCTATCCCCAAATGTACTCCCCCAAAAAGTCTGTTTGATACCTTACCTTGTTTTTTTTAGTTATTCAAGAATACAATTTACATTCTAAAACTTAGAAAGTATTCTTTTTGAAGATCCAATAAATTCCCGGTCCAAAACTTTTTGAATTTACTACTTTTTAGTTTCTTTTAATTGACATAGACCTCAGGCATCTAGTAAAATGAGGATGATACTTCGGTAATCGTCGGGATAGCTCAGTTGGTAGAGCAGAGGACTG
>Aethionema_grandiflorum_k21_TIPcontig84_82bp
CCAACATTATTTGATTCTAAATTAAGAGCAATACCTATGGTACCCTCCTCAAATTCTACTAATTCACCTGCCATTACTTCAT
>Aethionema_grandiflorum_k21_TIPcontig85_274bp
GTTCTAATATGCAACGTCAAGCAGTTCCACTTTCTCGGTCGGAAAAGTGCATTGTTGGAACTGGATTGGAACGCCAAGTGGCTTTAGATTCTGGGGTTCCCGCTATAGCCGAACAGGAGGGAAAAATACTTTATACTGACACTAAGAAGATAATTTTATCGGGTAATGGGGATAATACTCTAGGCATTCCATTAATTATGTATCAACGCTCAAACAAAAATACTTGTATGCATCAAAAATCTCAGGTTCGACGGGGTAAGTGCATTAAAAAGGG
>Aethionema_grandiflorum_k21_TIPcontig86_117bp
GTTTCAATTGATTAATTAAGTAGGGTCTTAACAAGAGAATTCCTATCAATAAGAAATAAAACAAGAAGAAATACGCATTAACATGCCATACAAATACCAAATAAAAAAGACAAGAAA
>Aethionema_grandiflorum_k21_TIPcontig87_97bp
GATACGATCAACCAACATTTATCGAATTTGAAAAAGAGTCAGAAGAAAGGGTTCGATCCTCTGATTTTTCTTTCTCGAACCGAGAGATCCATAAATC
>Aethionema_grandiflorum_k21_TIPcontig88_141bp
CAATGGAGCTCTTAAATGAAATTACAAATTTCATTTTGTTCTTTTTTTTTTTTGAGTCAATTTTCTCAGTTTTTATTGGCTCAAGGCTCTTCATTTTTTGTTTTCCGAACATAGTTTTTTAATTATTATGAATGAATCTAC
>Aethionema_grandiflorum_k21_TIPcontig89_295bp
CTAAATTTATACTGTCCGCTATCTCATAGGTGGCTACAGGTCGCACCAAAACAAAAAACTTTTTCTTGGTTGGTGTGATTCGTTGGACATAAATCCAATTTTGCACTTTTTTTGATTCCCGAGAGTTAGGTTTTCCCCTTCCTGGCGGTATCAAGATACCACTGTGTCGGAATATCTTATCTGTCTTGTCCGGAAAGTGGATATCCCCCGAAAAAATTTTGAGTTCAATCCTTTTTTTTTTTCTCTCCACTCGGATCAATCCGCCGACTTGGCTTCTTATATTTAAAGTGATTCG
>Aethionema_grandiflorum_k21_TIPcontig90_542bp
ATTTCCTTTTTATCTTAAACCTTGGCATAAATCGAAATTTCACTCATCTCAGAAGGGTCGACTAAAAAAAACAAAAGATAAAGGAAAAAAAAAAGATTTTTGTTTTTTAACCGTTTGGGGAATGGAAACCGAACTGCCTTTTGGTTCGGCCCACAAACAACCGTCTTTTTTTGGACCTATTTCTAAAGAATTAAAAAAAAAAATGAAAAAATATAAAACCAAGTCTTTTCAGGTTTTAAGGTTTTTTAAAGAAAGAGACAAAATTTTCCTAAAAGGCGCAAAAGAAATTAAAAACTGGATTATGAAAAACTTTGTTTTTATAAAAGGAAAAAGAAACGACCTTTCAAAAGGAAATAGAATTCCATTACTTGGCCTGAGAGAAATAGATGAATTAACTGAAACTAAAAACGATTCAATAACGAGTAATCCGATTATTCATGAACTATCTGTTCAAAATCGATCCATGGAGTGGAAAAATTCTTCATTCAGTGAAAACAAAATAAAAAATTCGATTGATAGAATAAATACAATCAGAAATCAAA
>Aethionema_grandiflorum_k21_TIPcontig91_182bp
TTTCGTCTTTTATTGCGGTACAGTTCTATTCGGGACAGCACATGCTGTGCTCTATAAAAAATTCCATTTTCTCTTGAATTTATTCAATCAAAAATGGAAATACAAAAATTTATTAAGAATTACTCCTCAAAAGCAACCTTAGACAGATAAAAAATACCCCATTATAGAGCTATAGCTCTATA
>Aethionema_grandiflorum_k21_TIPcontig92_177bp
CCATTGTATTCCGGATGCGCGTAGCATTGGTCCGGATAAACTCCAATTTATGGCCTCTTCTCCACCAATAATCCCTACTCCTTCAACTCGTTCTAAAAAAATAGGATTTCGTGTAATAAGTTTTTGATATTCAACAACCTCGGTTAAAAAATAATCGCAAAAATCCAAGCATTTATC
>Aethionema_grandiflorum_k21_TIPcontig93_165bp
GGTTATGAATCGATTGACAAGTCCAATCCCAAGATCTTGATTTCGGAAGGCGACACATCGGGAACCTATATATATATCGTCTGCTAAGACACGACCAATTAATGTTTGGATAAAAATTGGTTCTGACATCATCCTATTTTTATTTCGAGGACTCACAGAAATCCC
>Aethionema_grandiflorum_k21_TIPcontig94_103bp
TTCGAACTTGTTTAGTCTTGAATTGGGACCAAGACAACAAAAAATCTTCCCTCGAGGAGGCCCGCGCTTTCTTTGTTGCAGTAAGTACAAAGGGTTTGATTCG
>Aethionema_grandiflorum_k21_TIPcontig95_82bp
TCCCTTATCAGTGTATGGACAGCTATCTCTCGAGCGCAGGTTGAGGTTCGGCCTCAATGGGAAAATCAAATGGAGCACCTAA
>Aethionema_grandiflorum_k21_TIPcontig96_85bp
CGGGGGCAGATGAATCAAGAAGATTTTGAACCAAAGTTCGAGAGTTTTGTTCATCCTTCACTGTAATAATATCTCGTGGTTTGCA
>Aethionema_grandiflorum_k21_TIPcontig97_97bp
GAGAATCTTTTCTATGATCATACCCGACGGTGTCGTGGATGAGCGGGCTCCGTAAAATCCAGTAGATTCAGGGATGTAACATAATCCGGATTATGTT
>Aethionema_grandiflorum_k21_TIPcontig98_135bp
CTGAACTAGTTAAAAGAATGAAATTGGCTGATATTATGACGATACTTGGTAGCATAGATATAATTATGGGAGAAGTGGATCGTTAAAATGAGAATTTTTGCAACAGAAGTACAAACTATCAATTCTTTTGTTCGA
>Aethionema_grandiflorum_k21_TIPcontig99_138bp
CCGTACCCTTTTTGGAAAATGTTAATAAGTTCCAAAACCCCTTTCGTCGTCCAGTAGCGACAACCGTCTTTTTGATTGGCACCGCGGTGGCCCTATGGTTAGGTATTGGAGCAACATTACCAATTGATAAATCTCTAA
>Aethionema_grandiflorum_k21_TIPcontig100_384bp
ACTCTACCACTGAGTTAAAAGGGCCGTCTTGGTTTAATTCCTGAATGAGTCGCCTATATATATTAAATATATATACACTAGACTCATAGTGGTTAGTAGCTCATTTCGGAACTAGAAACGAAAATTTGAGTTTACTTCCAATTTACTTAAGGGGGGGGGGTTGTGCTTTTTAAATATTGGCTTTGATAAATATCCATCCAATGAATTCTTTTACTTTCAATTGCCTGCCACATGGAAATAGAACGAACTTCATTTGATTTATACATACATGTACTCACCAATTGGACGTAGATCCAAGATATTTTATCTTGACACGTGCAGATACGGACTATCCTCTTAACAACAAATCAAAAAAACGCAAATTTGGATAACTTAAGTTATCCA
>Aethionema_grandiflorum_k21_TIPcontig101_318bp
ATGATAAGTTCCTCACACCAAAATAAAGAAATAGTTAATGATACAATAATCCAATGACTTAGGACTTAATTATAATTAAGCCATCGCTAAGATTCATCCAGCCAAAATAACCAAAAACTTGAATTGAAATAATCAAATTATTGAACCATACGAATTACTTTAATATGAATATGAGTTCCTATCCACGAAATTTTTGTAAATTCATAATATATATCTATACAACTTTTTTTATGCCATTTCTTTTTTGTGAACCATTCCTTGAATCCTTGGTTCTTTTTTTTATAGTTTTTTTCATCCAATTCACAGATAAAAAGGAAG
>Aethionema_grandiflorum_k21_TIPcontig102_998bp
TTATATATATAATCTTTTTTGCTATAACTCTATTAATTCTAAAGAAACAATTTTTGACATGCCTCTAGACATTATTATAGATAATTTTTTAGTTTCTTCTTTTCGAGGAAAATCTAATATTCGGGGTATAGGGAAATTTCGGACTAGAAAATTTTTGGATTGGAGAATTCTCACCTTTTGGTTTATAAAAAAAGTAAATATTGAGTCCGCGGTTGATACCACGAGTAAAAAAAAAAATATTCAGACTCAAGCTCAAAATTCTGAAAGAATTCATAAAATAACTAAGACGGGTCTGGCCAATCAAAAAAAAGACTTTTTTGATTGGATGGGAATGAATGAAGAAATCCTAAATTATCCTATAGCAAATTTTGACTTTTTGTTCTTTCCCGAATTTGTCTTATTTTCTAGTACATATAAAATCAAACCGTGGGTCATACCAATCAAATTACTTCTTTTCAATTTTAATGAAAAAAAAACTGTTAATAAAAAGATTACTCGAAATCAAAACGTTTTTATACCATCAAATGAAACAAAAAACCTTAGATTTTATAATCTAACTAAAGAATCAGCGGACCAAGGAGAACTTGAATCAGATAACGAAAAACAAAGAAATCCTGAATTAGCTCTACCAAACCAAGAAAAAAATATTGAAGAAAATTATGCAGAATCAAAGATCAAAAAACCTGAAAATAAAAAACAATACAAACCCAATACAGAAGTGGAACTTGATTTATTTCTCACAAGGTATTCGCGTTTTCAATTGCGATGGAATTTTTTTTTAAATACAAAGATTCTCAATAATATCAAAATATATTGTCTCTTGGTTAGACTAAAAAATCCAAACGAAATTGCTATATCTTCGATTGAAAGAGCAGAGATGAACCTAGACCTTCTAATGATTGAGAAGAATTTCACTTTTGCAAAATTAATGAAAAAAGGAATCTTGATTATTGAACCTCTTCGTTTGTCTGTAAAAAACGATGGACAACTTATTATAT
>Aethionema_grandiflorum_k21_TIPcontig103_91bp
ATGCAGGGGCATCCCGTATTACTGAATAGAGCGCCTACTCTACATAGATTAGGGATACAGTCATTCCAACCCATTTTAGTGGAAGGACGCA
>Aethionema_grandiflorum_k21_TIPcontig104_155bp
GGATGGAATTTCAGTGAATTAGACTGATAAGAATCTTGAAGTCCTAGCTTTTAGTTCGATACAAAAAAGTCAAGTATATAGGTGTCAAAAGTTTAGCCTATTCTGCTTTGGTAGTTCGACCGCGAAATTTTTTTCTTTCTGCATTGTATATTTCC
>Aethionema_grandiflorum_k21_TIPcontig105_90bp
TTACTATATCTCTAGAGTCAATAATTTTATATGAGGAACTACTGGAACTCAATCACTTGCTGCCGTTACTCTTCAGTTTTCTGTTGAGGT
>Aethionema_grandiflorum_k21_TIPcontig106_205bp
TTTTTACGTGAACCAATTCTTAATATAGGTTTTGCCATTTTTTTTATTTCACAAGAAATATATGGATATATCCATTTCATGTCAAAACGGACCTTTTTTTGCCAGCTCTTCGAACGTACCACCTTTTCTTTGACTTTATTTCCTTTAGTAAAATAATCTATCCTTGTCGTTGTTTATGCCTCGGGTTAGAACAAATTACTATAAT
>Aethionema_grandiflorum_k21_TIPcontig107_117bp
CCCGGATATATAACTGCTCGAGACATCATTTTACCGCCCTCTGTAGAAATAATGGATAATACACAGCATATAGCGACCTTAACGGAACCAATAGATTTGTGTATTGGATTACAAATC
>Aethionema_grandiflorum_k21_TIPcontig108_177bp
GTCAGAAAAAAAGTAACCAAGATTGAGTGGGGATACAAAAAAGAAAGGATTATGAACTTTTTGATTATAGACAGTGAACGAGGAAAATTCATATACAAAAAATCCACCTACGACTATGAAAATTAATGAAGAAAAAAGGTGGATTAGAAATTAGAAGTATTATCTAGATATATCGAT
>Aethionema_grandiflorum_k21_TIPcontig109_106bp
GCTCAGTGATAAAGGAGGTAGGGGTGCAGAGACAGCCAGGAGGTTTGCCTAGAAGCACCCACCCTTGAAAGAGTGCGTAATAGCTCACTGATCGAGCGCTCTTGCG
>Aethionema_grandiflorum_k21_TIPcontig110_652bp
CCCAGTTCAAATCCGGGTGTCGCCTCAACAAAAGACCGAAAATCCCCTATTCTAGACTCTTAATACTTTCTTTTCGTGATTCTAAGCCCCTGGCTCTCGAGTTCGATTCTCTAAACTAAAAAACTAAAGTTTTACCTATCAGATTCACGGAAAACTGAAAGTCGTGGAGGGAAATCAGTCAATCTTGCCTTTCCACTACTAAATACTAATTTAGTTCCACTCACTGAGTTTTTAATTAGATTGGATAGCCCGAGAGTAAATCAAATTGATAGTTTTGGAAAGGACCTAAAATACTTTGTCTACAGACTCATGAAAGTCTCGGAATGCTCAGGACATTCAATCAATATTAGATTAGATGGAGAATTTCCTTCTATTTGACTTCAAAAAACCCAATATGATAAAAAAAAGTCTTATTCTTTCTACATGTGAGTAAGATTCCTTCTAAAAGTGTCCGTTTGCTTGTGTTTACATCTGGGCGATTCTACTAGAAATTCTATAATAAGAATAACTCATTATAAGATACGTGGATTTTTTGGAGTAGGTGATCAAGGGTGACAAAATACCTCTCCCTTTTTTTTTGACTCTGCACCAGTGATTTCACTATTATTACGGAACAATAATGGAATAGTTTCTTCATATTCATAGAAATAGG
>Aethionema_grandiflorum_k21_TIPcontig111_227bp
ATTGGAATATATAATAGCATAGGTGAAAATGAAATTCCTTTTTTTTTTATAGTCTTTACAAAACTCCATAAGTTCCAGCGGTATTTCTCAATTCTGTTCCAGTTTTTTCTCTTTCTTATAAAAAATTCCAATTGAATCTAGTCTCCGCTCATACGTATTTCATACATTCCATATATCTGAAGTTCGATAAAATTTCATGTGATTCAGTAAACAGAATAGAAATTCCA
>Aethionema_grandiflorum_k21_TIPcontig112_134bp
GCATGACCACTCGATGAATGTGGAGGGAAGCGGAAGAAATGGCTGATACTACTGGAAGGATTCCTCTTTGGATAATAGGTACTGGAGCCGGTATTCTCGTGATTGGTTTAATAGGTATTTTCTTTTATGGTTCA
>Aethionema_grandiflorum_k21_TIPcontig113_105bp
TGGACAAATATTCTTATCCGCCGATCTATTTAATGCTGGAATCAGACCCGCTATTAATGTAGGGATCTCTGTCTCGAGAGTAGGATCTGCAGCTCAAATTAAAGC
>Aethionema_grandiflorum_k21_TIPcontig114_619bp
ACTAAACTATACCCGCTACAATCCAATTATTGTATATAATTTGACCTTTTGTCCAACAAAGTAATCGGGGTTTTAATCAAAATGCAAACTATCAGAAAAAAAATATGAAAAAAAAAAAGGCCCGGCTGGGGACTGACCAGGCCAGGCTATTAAACTCAAAAAGATCTTTGACGTGTGTTTGGACGAGACAAAATCAAAAAAGGATTCTCTATTTATATTGTTGTGGTTTTATTTATTTCTCTTTCGAGCCTTTTATTTATCTAATCTTTATCTCAATTTTTTATGTAAATGGAATTCCTGAAAAAGTTATATAAAAACAGTTATATATTATATAATAGTAGTATATCTATATATATAATCAATCTATTTATATAATAAAAAAAGAAATTATATATAAAATCGAGAAAATGAAAATATAGAAACTGAAAACAAAAATATATATATATAATAAAAGAATAATCTGTACAAAAAAATAAAGTAAGAATAAAGTGGAGAAGTTTTTTTTTCAAGCATTCTTTTTTGTGGAATGTAACCTAATAAGTATCCCTTTTCGATTCGGAGAGATGGCTGAGTGGACGAAAGCGTTGGATTGCTAATCCATTGTACGAGTTAATCGTAC
>Aethionema_grandiflorum_k21_TIPcontig115_85bp
CAGGCATGAATAAAGCATCTATAGGATAACTTCCGTCTTCAAAGGGATTTGGCATTTTTAGACTATATCCTCGATTCCTCTCGAT
>Aethionema_grandiflorum_k21_TIPcontig116_83bp
ACCTTCGCCAATCGAGTCACAGGTATCTAACATATTCATATCTAAGGATTTTCCACAAAGTGGTGACGAAAGGTATAACTTGT
>Aethionema_grandiflorum_k21_TIPcontig117_101bp
CTCCATTACTTTTAGGAAAAAAAGAGGAGAACAATAGCCTGCCAAAAGATTAGGTCCTATTACATAAAGTACCCCGTTAGGTAGGGAATGAATAGAACCCA
>Aethionema_grandiflorum_k21_TIPcontig118_93bp
TATGTATTAATCAATATTCGATTGATTGGTCTGAGGTTATTGATCAAAAAGATTTGTCTAAGTCACTTCGTTTCTTTTTGTCCAAGTTACTTC
>Aethionema_grandiflorum_k21_TIPcontig119_82bp
CTGCCTTACCAATCGTCGAGACCCAGTCAGGAGATGTTTCAGCCTATATTCCTACGAATGTAATTTCCATTACAGATGGACA
>Aethionema_grandiflorum_k21_TIPcontig120_172bp
CTACTATACGACCATTAACTAAAATATGTCCATGGTTAACTAATTGACGCGCTTGAGGAATAGTCAAAGCCATACCCAATCGAAAAAGGGTGTTATCCAAACGCATTTCAAGTAATTGTAGTAAAACTTGCCCTGTTGACCCCTTGGCTTTTCCGGCGATACGAACATATTT
>Aethionema_grandiflorum_k21_TIPcontig121_125bp
CATTCCGACTGCTTTTTTACTTATAATTTACGTAAAAACTGTTAGTCAAAATGATTAATTTAAATACAATTTTACTATTAATGACAAAAAGGATTTCAATTTCTTAAATGAAAGGAATCGATTAG
>Aethionema_grandiflorum_k21_TIPcontig122_466bp
TTGTATCGAATAAAATATATACTTCGTCTTTGTTGTGTTAAAACGTTGGCGCGTAAACACAAAAGTACTGTGCGCGCTTTTTTAAAAAGGTTGGGCTCGGGTTTATTGGAAGAATTCCTTACTGGGGAAGGCAAAATTATTTCTTTGATCTTCCCAAGAAGTTATTATGCTTCCAAAAGATTATATCGAAACCGAATTTGGTATTTGGATCTTCTTTATTTTAATGATTTGGTCAATCATGAATAAGTTACTTATGAGACCTCATAAATCAAAATCAAATAGAAATTTGTTATAACTTATGAAGAGATAACAAAAAAGAATTTCTTTTTTGTTATTAAAAGTCATTTATTACTGTTTATATTATTAAATGTTCATACAGTTAAGACTAAGATGTAATTTACTGAATATTAAATTCGAAGAGTTAGTAGGAACCAAAGAAACTTAGTTTTCTATGTACACATAGAGA
>Aethionema_grandiflorum_k21_TIPcontig123_148bp
GAAGAGCATATCTGCCAAAACAAATACGATTCCCACGATAAGAAATTCCTTTTAGTCTGCCTCGATGTTGTTTACGAAATCTGGTTCTTTTTGGGTTATAGTTGATGGTTTTTTTAGAAATTATAAATTCCATCTCTACTACAGAACT
>Aethionema_grandiflorum_k21_TIPcontig124_86bp
CCAGCATCTGATGTGCGTACAGCAGTATCTACAACTCCTTTCCGGGCTCCATAGCAAGAAATAATATATTCTGTTAAAGACAGTCC
>Aethionema_grandiflorum_k21_TIPcontig125_105bp
GGGCCCTGGCGGATTAACAGGGCGAACTGCGAATTTTCGGATACGAGATATCCATCCTAGTCACTATGGTCGGATTTGCCCCATTGACACGTCTGAAGGGATCAA
>Aethionema_grandiflorum_k21_TIPcontig126_332bp
TCTAATCGAAAATTGGGCCAAAGAAAAAATTTTAATTTCATTAGGTTCGTTTTATCTTTATCAAGATCTTTCTTTTGATTCAAAACTTGACCACAATTTTGAATATTCTTATCAAATCTTGAATTTCTATACCTTGTACTTTTTGTTTTAAATTTCGAACAAATTAGAATTCGAAATTCTCTACGTCGTTTAGGGGATAAAAGATTTTCAGGGGCAAAGAAATCAGAATTCTTTTTTTTTCTATTTACAGTTTTTTTTTTATATTTTGTAATGGCTTTTTCAATTTTTTTTTTTTCTCTTTGACTTATTTGGTGGTTGTTTTTATGAACCAA
>Aethionema_grandiflorum_k21_TIPcontig127_131bp
TATCAAGAATACGCAAGAAAAGCACTTCGAATTGTTGATTCAACGCCAGAGATGGCTTAGAACCAATAGTTCATTATCTAATGGATTTATCCGTTCTAATACTCTATCCGAGAGTTATCAGAATTTATCAA
>Aethionema_grandiflorum_k21_TIPcontig128_129bp
AATATTCTTCATATTGTTGATAGAAGGATATATCTTCCAAGACGATAGTTATATGGCAAGTCGGTCGTTTTATTGGGTAACTTCGTCCTCGCGCCCGAGGTTTTAATTTTTTCACAGTATTTCCTTGGT
>Aethionema_grandiflorum_k21_TIPcontig129_367bp
GTAGAAAACCGAAATAACTAGTTAGAGTAAGCATGAAGGGACTAAATCAAATATGTTTTTTTTCTACATATGTTTCTAAAGTACTTCCCTAAGCTTCAATTTAAAAATTTTTGAAAGAGATAGATAAAAATACTAGTTCCAAGAATCCAAAAATTCAATTGAAAATTTTTGAATTATCAATCATTAGTCAAAATATGTAACTTTTTTTGAATGAATATGTAAAAAATTTGAAAAAAAAAAAGTGACCTTAGAACCTAGAATATGCCTTTTTGAACTTTATTTAATTTCCTTCAATTTGAATTTGAACTCATTCGATTCAATAGTAGAGCCGTTTTCTTCATTTAATCTATTGAATGAGAAGAAAAGG
>Aethionema_grandiflorum_k21_TIPcontig130_123bp
AAGATTGACACCAAAATAGCATATCCAAATTACAAGAAAGCCTATCGAAGCCACAATTGCAGAATTTATACCCCTACCATTTTGTTTTGTTTTAATATGTAAATAAATCGCGAATATGGTCCA
>Aethionema_grandiflorum_k21_TIPcontig131_88bp
TTCGGGAACCACCTAAAGTTCCAACTAAAAAATAAAAAAATTTTTCATTATCTTCATTGAAGTAATCAGCCTCCAAATATTTGGAGGC
>Aethionema_grandiflorum_k21_TIPcontig132_121bp
CTTCCCTAGCCACAATTCTGCTATTTACATTTACTGAAAAAGAAAAAAGTTTTTGAAATATACAAGGAATCCCTCATGGGTAAAACGAGTAAAGTAAATACGACTTTTCATACTTTGGTTA
>Aethionema_grandiflorum_k21_TIPcontig133_87bp
GTATACCTCACCGGCGGTTTTAAAAAACCTAGGGAATTAACTTGGGTTACTGGTGTGATTCTGGCTGTATTGACCGCATCTTTTGGT
>Aethionema_grandiflorum_k21_TIPcontig134_87bp
AACTGGTTTGTCTGGAAATATACGTACCCAAATTTTTCCACCGCGTCGTACATTTCGTGTCATTGCTCGTCGCCCTGCTTCTATTTG
>Aethionema_grandiflorum_k21_TIPcontig135_245bp
TAAATATCGAGAGGTAGTATAGGATTAAAAAAATGGTATTGAAATAAAATGAATTAATAGATTGTATATCACGCATATACCCTTAATACTAAAAAAAATAATAATAATTGAATTCATATATTAATATATAATTTCGAATTCATCTATATAAATAAAAGAAAAAGAGCATGTTGATTATATCAAAATTATAGAACAATAAGGGATTTGCACGTATCATGGGGAAAGACACTATTGCTGATATAATA
>Aethionema_grandiflorum_k21_TIPcontig136_91bp
GAGAGAATGGTAACCCCACGATTAACTATTTCATTTATGAATTGCATAGTAATAGAAATACATGTCCTACCGAAACAGAATTTGTAACTTG
>Aethionema_grandiflorum_k21_TIPcontig137_256bp
ATACCTATAATAATTTCTAGAAAAACTCAAATTAATGTTTTGTTTTAGTAAAATAGAATTTCTTTCATTTATATAGTAAAGTACATCAAAAGAAAAAAATTCAGTTAAGAATTTTTTTCTGTTTATATTCTTTTTGTAAAAAAAAGGTCCGACTTTTCGAAATGTAATGACTAGAAGAGCTATTGATAATAATGATCCGCATAACAGAGCCCCATAGCCTAATACCATCATACTTACGTGCATCATTAACCACTGG
>Aethionema_grandiflorum_k21_TIPcontig138_91bp
TATATTATAAACTTCACCTTCAAAAGCGTAGATCTTTTTTTTCAATACTTTTTTTTCTTTCTATTCGAAATCGGCGAGAAATTAAAAAAAT
>Aethionema_grandiflorum_k21_TIPcontig139_128bp
CTTTATCCATGGATCCTCTTGTTATACTTATTGAATTGGAAATAATCATTCAAGTCAAAAATGATGTTTCGGAATTTCATAATCCAAATTTATAATTGATTAGAGTCTTTGGATACAAATTACGAGAA
>Aethionema_grandiflorum_k21_TIPcontig140_495bp
TATTCTAATATCAAAATGGGCTATCCGGCACTTACCATTTGTGAAAAAGGGGGGGGTGTAAAATTGCCCCTGCCAAAAAAAGTTTAAGATGTTTTACCTTGAATGGAATTAAAGCAAAAAAATCTGAATTCATGAAAGTTTGCGTTTTGAATCACTTATGAACGGCATGGTTCGATTTTGTTTAGATACTGAAAATTTTTTTGATTCTAGATCATGCTTCTAAAAAGATTCGACATATTTTTTTGTCTAGGTATACCCCTAGGAGAAAAAATAAACATTTTAGTAAGTTCTTATATATAAGTTAATCAGGGGACATCCATTTTATAGACTCCATACCAAGGATTCAAATGATTACGCGGTTTTTTCAATTTCAACATTCCTTTCACGAAGATACAATTGAAGATTTCAAAATATCAAGAAACCTTTTTTTCGTCCAACAATTAAGTATATTCAAAGAATTAAGGAATAATAACTATGAAAATAAGGGCTTCCGTT
>Aethionema_grandiflorum_k21_TIPcontig141_202bp
CGGTTCAACAAAAATTGTGAAAAATCAATGTGTAGATTCCTCCCCCCCCCCCCCCCCTTTTTTTTTCATAGAAGGCTTTTCGTTCTAACTTAGAATGGAAGGGCTTGCTCCCTTTTTAAAAGTAAAAGCAAAAAAGAGTTTTGGCCCTTTTATTAGATAAAAAAAAATCCTATAATAAAACGATTGATTAAGCTTGTCAGAC
>Aethionema_grandiflorum_k21_TIPcontig142_333bp
AGTCTTCTTGGTGGGTATCCTTAATTCTCTTATATCTTGAATTCATTCGTTGCAGATCCAAAAATGAGATGACCCCTCCCATTCCATGAATTACACATTCAATAATAAGTCCATAAAATGTAAATAAAGAAAACAAAAAAATGAGAGGGGGGGGGGGTCAAACGTCTGGAATTTGAGTGAAATAGGAATAAAATAGTATTCAATATCAATTTAATAAAAAAAAATAGAAATATTAAATATTCATCAATAACTAAATAACAAAACTAATCAAAAATTTGATATCAGATATCAAAATAGCCATAATCTCTTATGGAAATAGAGAATAATATATTC
>Aethionema_grandiflorum_k21_TIPcontig143_113bp
TACTAATTTGTTAAGAATGAATCGAATTGAAGCTATAGCATCATCATTTGCTGGAATAGAAATATCCGCGAGGTCGGGATTACAATTTGTATCGATTAAAGAAATGGTTGGAA
>Aethionema_grandiflorum_k21_TIPcontig144_82bp
TCGGTTTTATGTGATTATCAATCAAGTAAAAAGTTATTCTATATCTCAATTCTTACATCTCCTACTACCGGTGGGGTCACAG
>Aethionema_grandiflorum_k21_TIPcontig145_85bp
AGATTCATTAGATACAGTAGAAATAGAATTGGATCCCCCCCTCATTTCTTGCTTTCCGATCTTATTTTTGCATTCCCAGTTATGT
>Aethionema_grandiflorum_k21_TIPcontig146_117bp
ATTTTATCATCAACTTGATGAATTAATTTCAGGATATAGGGCTTTCCGATTATCACAGGCTGCTCAAACGGATCTCCCGTTCTTCCATCAAAAATTCGGCTTTTTCCTGGATACTCG
>Aethionema_grandiflorum_k21_TIPcontig147_153bp
GTTCAATAAAAAATAGGAGCGATTTCATGCAAACCTGCAATTTCAAATTTTAGATCTTTTTAGATTAAAGGTTTGGTTTAATATTCTCTTCAATATTAAAAAAAAAATGGATTCAAGAGAATCTTGAAGAGAAGTAATTCAGAATTAGCCGGT
>Aethionema_grandiflorum_k21_TIPcontig148_133bp
AGAAAAATTCATACAATTAGAGGAACTATTCCAGCTGGATGAAATGCTAAAGGAATACCCCGAAACCGATTTACAAAAATTTCGTCTAGAAATCCACAAAGAAACGATCCAATTCATCAAGATACACAATGAG
>Aethionema_grandiflorum_k21_TIPcontig149_81bp
ACTTGGCGTCCATTCGATGCATCCGCTATGGTTATTTCGTATACCCCTTTTTCTTTTCGTAAAATTTTGCTTATTATCCCT
>Aethionema_grandiflorum_k21_TIPcontig150_411bp
TAGAAAGAGATCTCTTTCTACCATACTAGCCATTAGGGTTATTGTAATGTATAAAGATACAAGTGAAATTTTTTAATATAAAGGAATCCACCTATATCTCTTTTTTCTTTATAAATGTCAATATTAATTAAATAGAATATGAAATATATGTCCATACTTTTCATATTCATTTAATACAGATAATCCTAATTCGATGGGAAATTCTTTAGATTTCAAAAAGGGGTTACCCCATGAATGGTTAACCTTGTAACCACTGATATAAAAATAGAAAATGAGCCAATAAAACAAAACATGAATCCAATTTCTAAAAAAAAATCTTAAAAAAAATTACCGAACGATCTAGAAAACTAAAACAATTAATACAAATTGATAGAGTTTTATTCTTAACGCAATTAGGAGTACTTCTAGAGT
>Aethionema_grandiflorum_k21_TIPcontig151_278bp
ACTCAGAATACACTTTCAATTTGAATCAAGAAAAAAATGGGGGGTTCCAGGATGTTATTCCCCCCTCCTTTGATCAATACTAAAAGAACTGTTTGAAATCAAAAATATTAGTCTATTTTCGAGACGAAGAAACTCCTTTTATATCAAATATGTCAAAAAAACGAGCAGAAAAGAATAGATGAATGTTCAATTGACAAAAAAAGCAAAATCAAGTATAGATAGTTTCCAAGATAGGATTGATCGATATCTAACGTTTAAGGTATCAATTCAAAATATTG
>Aethionema_grandiflorum_k21_TIPcontig152_106bp
AGAGAAAAAAAAAGATTTCACATAGTGATTTTTTTTTGATCGAAAAAGAAATCTGATTTCATTTATTTCGTACCCTTCGCTCAATGAGAAAATGGGTCAGATTCTA
>Aethionema_grandiflorum_k21_TIPcontig153_811bp
ACATACGGACGCTATTTTTAATTATTATCAATAAAGGTAATAGAATATATTTTCTAAGAATAGATTGAGTTACTAAGAGAAAACCTCTTAGTATTTGAGCAAAAAAGAAGCTATCCCAAACTTCTGCAATTTTTAACCTTCCTTTTTCTTTTCTTTTGGATCTTTCTGCGTCTTTTTTATCAAGTTTTTTTTTTTCGTTTTTCCGCATGAAATTTCTAAGAATTTGTTTTGTCAGCCCCCTTATATCAAATGAAAAAAAAAAAAATTTATCTATTCTGTCAAAAAAAAGGGGGGAATGCATATTTGCTTGAAAAAATTCCCAAATAACGGTTTTACGCCTTTGGGGACGCATAGACCCTTGAATAATCTCTCGGCGAAAATCGGATTGTTGTGAATAACGGATCAAAACCATTTCATCGTTTTGATCATAATTTTTATTATTTTTGAGATTAGTATAAATCTCGTTATGTGGCTCTGTATCAGTAAAAATCACGACACGTTTTGCTTTTCTTGCACGAATTCCAGGCTCCTCCAGTGGTATAGTTTCTTCATTTTCGCCTTCCAATTCTTCTAAGTCACTCCTTAATTTATACGACCATCGAGGCACTTTTTTATGGATTTCATGGAAATCCATAAAATTTTTGATAAGCGTTTGATCATTGCTATCAGCTATAACGACATCAAATAAAAATTTGAAAATTTTGCTTTCTTCTTCTGACTTATATTTTTCTTCTTGGGGGTCAGAAAAAAAAGAAAGGTTTTTCTTTATTGCCGAAGATTTTCTATTAAATTTTTCTATTGTTTGCTCAAA
>Aethionema_grandiflorum_k21_TIPcontig154_282bp
CTACTCAATAAAAAGAGTACTTAAGGATTCTCTCTTGAGATATTTTAGAGTTATTTAACTTGAGTTAGGAGAATACGAATGTTACGAATGCTTTTTCTTGAAAAAAAATAGTTAGGGTTTAATTACTGGCTAATTGATTTAATGTTTTTATTAATCTATTTAAAATTTTATACAGAGAGTTAACTTCGACTCAGTTCATTTTTTTCTTGAGGCGTACGAGGAGAAAACCTCTTATACGTTTCTAGAGGGGGTATTATTCATATACATCTATCCCAACGAGCC
>Aethionema_grandiflorum_k21_TIPcontig155_113bp
AACTGGTCAGGAGCCCTTTTACCGTGGAAAATTATCCAGTTACCCCAAGGGGAGTTAGCAGCACCAACAAATGATATAAATACGACTGTTGCTTTAGCTTTACTCACATCAGT
>Aethionema_grandiflorum_k21_TIPcontig156_94bp
AAGAAATAGTTAATATATTCAAGATAATTACGTATTTACAAAATAACGTCTCAATTCATCCTATTTCATCAGATCTGGGATGTGATATGGTTCC
>Aethionema_grandiflorum_k21_TIPcontig157_161bp
GCCAAACGGACAAAGTACCCTGCATCTTTTTTATTTCCCCCACCCCTTTTTTATAGAAAATAAGTATTTCACATTTACTATGAATTCGAATTTATGAAGATTGTTTTCTGCTTCTCTAAACTCCTCCCGAATTCACTAATTCGTGGGAAGATACTGGACTT
>Aethionema_grandiflorum_k21_TIPcontig158_133bp
ATTCCAATCGATTCAAGAGCAAGAGAAAGAATTCATGCCCCATTCAGGTATCTCGATTGCAATACCCATAAATGGTATTTTCCGTAAAAATAGTATTTTTTCTTTTTTTGATGATCCTAGATACAGAAGAAAG
>Aethionema_grandiflorum_k21_TIPcontig159_129bp
TACAATAAAGATATACAAACAAGAACAAATCCTAAGGAAAAGGCTGAAAAAATTGGGTTGGTAAATAAGACCACTCCGATACTTCCGAATAGAAGACCTGATCCCAGAAAAACTAAAAGAAAATCATGT
>Aethionema_grandiflorum_k21_TIPcontig160_232bp
GATGACAATGTAATGTGAGCGAAGGTGTATGTGAGAAAGAAACTTTTATTTACAGTTTCCTATTATTTTATTTAAATATTTATTGAATTAAATATAAATAGGAAATTTCTCCCCTTTTTTTTTACAGATACATAAGGGCATGTACATATAGATATAAAAGAAAATAGAAAAAAATATTCAAAGTCCCCTTTTTGCTACAACCCGTCACTTAAAAAAAAGTATAAAAGGAAAA
>Aethionema_grandiflorum_k21_TIPcontig161_119bp
CTATTAATCGGCTAATAAGTCGTTTAATGGCAGTTCCATCTATAATTTTATTGTGAAATACCAGATTGGCCCGTTCCCCCATAAGTACCTCCATATTCTGCTGAATGGGATTCGACAGT
>Aethionema_grandiflorum_k21_TIPcontig162_82bp
TAACGGAACTATTCGTATGTTCTTAAATAGAAATAAGGAATCTCAATTTTTGTTAATTTTATCATCATCTAATTGTTTTAGA
>Aethionema_grandiflorum_k21_TIPcontig163_158bp
AATATTTACCTAAAATTTATGATCCCTTTTTGCATGGGATCTCGCGCGGAAGAACCCAAAGATTATTTCCATTCCAAATAATAACCAAAACCTATCTAAAGAATCCCATAGGGGGGTCGTGGATAAACAAAATTCATGGTATACTTTTGAATATTAAT
>Aethionema_grandiflorum_k21_TIPcontig164_115bp
CTTGCGAGCTACCAAGCTGCTCTACCCCGCGATGAAAAGGAAAAGAAAAAAACTTGGACTAAACTCTAATACACAAAGAAGAATTGAATGCGCCCCTATTCCATATCTGTACAAA
>Aethionema_grandiflorum_k21_TIPcontig165_212bp
TCATACATTCGCAAAATTAAGCGTTTCACAATTAGTAAACTATATTTTTTGTCATAATCCGCATTTTCCAAGAAAATGGAGCGATTTCTATTTAATTTATTTAAACCATGATCATAAGCAAGTACATAAATAGACTCCCGAAAAAAAAGTGGATATAGAAAATTTTGTTGCCGAACTCTATCGAACTCGAAATATCCTTTAAATTCCTCCAT
>Aethionema_grandiflorum_k21_TIPcontig166_121bp
CATTTGATTACTCATGCTTATTCGAAAGCTTTGTTGTTTTTAGGATCGGGATCAATTATTCATTCAATGGAAGCTCTAGTTGGATATTCTCCCGATAAAAGTCAGAATATGATTCTTATGG
>Aethionema_grandiflorum_k21_TIPcontig167_91bp
ACTTAACTAATTCATATTTCCTAGGGCGAAGGCATAGTCTGTTTTTTCTCGACAATTAAATAAAAAAACTCATTGGCGCCAAGCGTGAGGG
>Aethionema_grandiflorum_k21_TIPcontig168_107bp
ATGCTTCAATTGTGAATTGGAGAGTATTGAGCAAAAGGTTTTGACCTATGGATTCCCGTATTCAAATCCTACTACACTAATACAATATACGAATAGGAGGCATAGGG
>Aethionema_grandiflorum_k21_TIPcontig169_131bp
GCAATAGACCAGACCAACCTACAAAAACAAAGCGGTCCCTCCGTAACCAGTCATCCATAATATCAAATAAATCTTTTTCGTCTTTGGTATATTTACCAAGGGCTATAGTCATAGCGATCCTCCTATTCATC
>Aethionema_grandiflorum_k21_TIPcontig170_270bp
TCTATATCCATGTCAACCAATGTCAAATGGATAAGATTCTTTTTCTTTCGATTCATAATCATTTTTTTTTGAATGAATGAACTGAATTAGAACTAAATCCATATACATAGAAATCGAATTTCTATATTCATATGATTTCCAAATGTTATGATCCATAGTGGGTTGCCCGGGACTCGAACCCGGAACTGATCGGATGGAGTAGATAATTTCCTTGTTAAAATAAACAAAAAGGTACAAAATCCCTCCCCAAACCGTGCTTGCATTTTTCAT
>Aethionema_grandiflorum_k21_TIPcontig171_139bp
GATTTGAAGTTTCGATCGAAGGATTCCTTTATCAACACAAGGTGGTTGAACTCCATTTGTTAGAACAGCTTCCATTGAGTCTCTGCACCTATCCCTTTTTTATCGTTTTCTAAACTCGGGTTTGTTCGCGTAAACCGAG
>Aethionema_grandiflorum_k21_TIPcontig172_394bp
AGTATCCTATGAGATACTTTTCAAAAAATACTGTGATTTGACATCTAGTTTTCAAAAAATCATTCTATTGCTTATTATTTCATTTTTATTTCATTCCGAATTAATATTTATTGCAACGAAATATTTCAGAATTTTTTTTTAGTTAACAGCTTCCATTTTTGGGTCTTGTTCTTTCTGGATCCTAAAATAGAAGATTGGAGTGAATGAGAAATCCAAAGGAGGTTTCATGGCGAAGGGTAAAGATGTTCGAGTAACAATTATTTTGGAATGTACCAATTGTGTTCGAAATGATATTAAGAAAGAATCACCGGGAATTTCCAGATATATTACTCAAAAGAATCGGCATAACACCCCTAGTCGGTTGGAATTGAGAAAATTCTGTCCCTATTGTTAT
>Aethionema_grandiflorum_k21_TIPcontig173_142bp
TGGTTGAGCCCCTTTTTTAAGGAAATCGAGAATAGCAGGAAAATTGAAATAAGTTTGATTAGTTATCGGATCATAAAAACCCACTTTCCGAAGATCTCTGCCTTCTCTTCGAGATCGAACATCAATTGCAACGATTCGATAA
>Aethionema_grandiflorum_k21_TIPcontig174_84bp
AATTGTTCCCGGTTGTTCAATCATTTGATAACCAGACTCATTCTTTGATAAATGATCACTATGAGTCAGACTCAATAGAATTTG
>Aethionema_grandiflorum_k21_TIPcontig175_634bp
AAACAATAGAAATCAAATAGAGAAAAAAAGTAAGAAGTTCAATTTGAAATTCGACAAATTTTTTAAGGATCTCTCATCTTTTTAGAAAACAAAGCAAGGGAGTGCGATAACAACGAGTCCCGGTAAAAAAAATATTCCAAAAAATTCACTATTTTTATTTTATTACGAGTTTTTTCAGAGCGTATTCATTTGGGAAGACTAATTTGAGCTTTAGTTTCAAAATAACCTCTTTCCTTGGTTGGATTCGCAATCTTTGCAATTCCTTCAGAGAAAGAAAAGTATATATAGGTACGTACTCTTGGCAAACGTATTATACGCTATGCTATTCCGTTTTGATACACGACTGGATGGGAGATCAATTGAAAAAAGCGGAAACCTATCTGTTTCTTAAAGTGTTGAATATGAGAAATACTCTCAATAAGTATAATTATACTAATTTATATACGTCTCTCTACCCTCAATTGGTCCTAGTTCAAGTAATGGAAATACCCCTTTCTTTTGCTTGATGAAAAAAGAAAAATAAACAAAAAGATAAATGAAACCTTTTTTATCCCCTTGCCCAGAAACAAAAAGGGGAATTGATGTCTTTTTTTTCGGGACTGACGGGGCTCGAACCCGCAGCTTCCGCCTTGAC
>Aethionema_grandiflorum_k21_TIPcontig176_87bp
TCATTCTCTTTTTTTTTTCATTTCATGCCTATTGGCGTTCCAAAAGTCCCTTTTCGAAGTCCTGGAGAAGGAGATACATCTTGGGTT
>Aethionema_grandiflorum_k21_TIPcontig177_248bp
TGGATCTGTTCGAGCAGATAAACATATAATAAATAGAAACCTTTTTTTTCAACCGCTTTACTTTTTCATCTATTTGGATTTCATTGTTCAAAAAAAGATTTGCAGAAAAGAGATGGATTTTTACCTATTTGGATTTGAATAGACTATTTAGAATCTCATTGAATTGAAGTAGGTAAGAAAGCTTGTATTTTTTTATTTATTCATTTTGTTATTATTAAAATAAAAAAGAATGCACAGATATATATGTG
>Aethionema_grandiflorum_k21_TIPcontig178_135bp
ACATCGGAAGAATCTTTTGGGTCTTCCAATATCAATAGGTTGATTCTTTCGCTCCTGTATCTTACAAAAGGAAAAAAGATCTCTGAGAGCAGTTTCCGGGATCCGAAAGAGAGTACTTGGGTTCTCCCAATAACT
>Aethionema_grandiflorum_k21_TIPcontig179_179bp
CTTTGCCCCTCATTCTTCGAGAATCAGAAAGAGACTTTTTCAAGTTTTCATTTATTCATTTGGAATCTGGGTTCTTCTACTTCATTTTTATTTACTTATTATTTCTTTATTTTCTCTCTCGTTTCTTTATTTGATTTCTTTTTTTATTTTATTCCCTTCCATCATTCTTAAGTCCCATA
>Aethionema_grandiflorum_k21_TIPcontig180_88bp
CGATCTTCCCATTCATTCCCCGTGGGCCCTTCTTCTCCTAATAGTTTCCATTCTACCAACGAATTTTCTATAATAATTCGCAAATCCA
>Aethionema_grandiflorum_k21_TIPcontig181_175bp
ATTAATGTTATTTCTCCCGTATAGGGGAAATAAAGTACATAAATGGTATACTATATGCATTTGTATCTTAGAACTTCTTCTAACGACCTACACTTTTTGTTATAATTTTAAAATGAACGATCCCTTAATTCAATTGTCCGAAGATTATAAATGGATCAATTTTTTGGATTTTTAC
>Aethionema_grandiflorum_k21_TIPcontig182_83bp
TCCTCTTCCAGGCCCATCACAAGGGAAACGAAAACCAAGACTTGCTTTATCCGGTATCAAACGCGAGCTACGAGCAAATAGAA
>Aethionema_grandiflorum_k21_TIPcontig183_301bp
TCCTTATCAATTTTGATTCATTTCAATATGAACAATAATTCAACAGATTTAATCAACTAGAATAGAACAAAAACGTACGAATAAAAATTATATTAGGTAAAAAAAGATTGATAATCTCTATTAAGATAATATATATTATATATATCAAATATATCAAATAAAAAAATTTTTTTTTTAAATATGAAATAATATTCAATCAAATTTAATTGAATGAAAGGCAAAAAATATCATAACATACAACAAGTTTTCTTTGGTCTTTACTAATTAGAAAGTTGTTTATTGACGAGCCACAGAAATTGCA
>Aethionema_grandiflorum_k21_TIPcontig184_87bp
TCAGATATTAATGAACTCTATAGAAGAGTTATCTATCGGAACAATACGCTTACCGATCTATTAACAACAAGTAGATCTACACCAGGG
>Aethionema_grandiflorum_k21_TIPcontig185_360bp
AAAATAACAATAGTTGATACTATAGTATTTAGACACAAGTATTTAATACCCACAAAAAAGAAAAAAAAGATTTCTTTATCTGATTAATGAGTCATCCGACAATTCATGATTTAGATTCATTCAAATCCTTATTAATAAACTAATAGCAAGGAAGAAACAAATTGAGTTGGTGTGTTTACCTAAGTAAGGACCAATAAAATCAAATATTTGGATCTTCGAAACCAATTCACTGAAATTATAAGGGTTCAATTTTATGGGGCAGTGCACGCGAAATCTAATCGTAAAGAAATGATAGAATTTTTCGCGCCCTGAAAATCCCATAATATATAACATTAAGGTGTTCGGAAATGGTTGAAGTAG
>Aethionema_grandiflorum_k21_TIPcontig186_96bp
TACCATCCGTTAACCAGTTTCTTGGAAATTCTGTTTCGGATAGTGGAACCCTATTATAGGTGCATTTAACATGCATTTCTCGTTTCCAATCCTTTA
>Aethionema_grandiflorum_k21_TIPcontig187_146bp
ATAAGGTGCTCAACGGACCTTTGTAACATTAAAAAACGTTTTCACGCCTTTACATTGGTACATAATTAGTCATTTTCAAATCTCTTTTATTAGTTTGAATAGTAGAAAAAAATAGAAAAAACTAGATATATCGATATTCTTATATT
>Aethionema_grandiflorum_k21_TIPcontig188_82bp
TTATTTGTGGAAACATATCAATTGGTAGAACCTCTGAGAAAAGAACGTGATGCTGTATATGAATCACTTACATATTCTTCTG
>Aethionema_grandiflorum_k21_TIPcontig189_148bp
AATAGAAAAGGTTCTTCTATTTCGCATAATGAAGCGAAATAACCAAAAAACCGAATAACCGTACAGGCATTTTTTGTGCATTGCATACGGCTCTACAATGGAATTTATGTTTTTTACCGTTCCTTTCAGGGAAAGAAAACAAAATATA
>Aethionema_grandiflorum_k21_TIPcontig190_88bp
AACCGGCCCAAAAGGGAAGGACCTTTCCCTCCGGGGGGTAGGAAAATAATGCTCGGGATAGCGGACTCAAAGCTATGGAACTTGGGGA
>Aethionema_grandiflorum_k21_TIPcontig191_165bp
TACATGAGGTCTTCGCCTCATACGGCTCCTCTGGGGCCATAAATAAATCTAAGGACCAGATTTAGTATTATTTAGACGGATATGGTGTGTTCTAAACTAGCTGAAATCAAAATTGATCTGGGGGTCCCGAATTATACCAATGGAATTCTGTCTGCTCTAATTCTA
>Aethionema_grandiflorum_k21_TIPcontig192_295bp
AAGTTTTTTTGTACAACAAAATAAATAACAAAACACTAGACTAATTAGAATTAGTCGAACTTAAAAAAAATAGGAGAATATAAAATAATAAATAGTCAAAAATGAGGAAAAAAAAATGATCTCTTTTTTGAATGCTTTGGCTTTCATCTACTAAATTCGAAAACCCTTTTTTTAGAATAAAAAAATCCAATCTCAATATATAGATAAAAAAGAAGGTTTCACATTTTGTTTATTTCTTTTTTTTTTTTTGACGATTTTTTGATTTTTAATAGAATAATCTTTTTTTTTTGAAGTT
>Aethionema_grandiflorum_k21_TIPcontig193_84bp
CAGTTTTCAATTGTTTGAACAACTAGATCAGAATGAAAAATCAAATTGGATTCTAAAAAATGAGACAAACAAAAAAAGGGTTAC
>Aethionema_grandiflorum_k21_TIPcontig194_85bp
TTTCGCGAAGTTTTAGTAGTTCTTCCGCTTCCAAGATAAATTCGCCCGTTTGTGCCTCATAAAAGGAACTTGCGGGTTGATGGAT
>Aethionema_grandiflorum_k21_TIPcontig195_192bp
TTTCGAAAAAACAAGAAAAGGCTATAAAGAGGACATTCTTTAACCCGCATCTATTTTGTGCGTATATACTATATCTATCATACATAGTATATCATAAATTACATAATTATATGTATGTCCAAGTTTATTAAAAAAAGATCGATCTAAAAAGGATCCCTCGTTACTGCTCGGAAGAGCAGTAATAGGTAGGGA
>Aethionema_grandiflorum_k21_TIPcontig196_97bp
AGAACAAGTGATTGCTGAGATTCGCGAGGGAACATACACCTTTCGGTTTAAAGAGCGGGTTAGAAAATATATTTATTCTGACTCAGAGGGCGAAATG
>Aethionema_grandiflorum_k21_TIPcontig197_135bp
ATTCATGATCATTTTTGAATTGAAATCTACATTTTTCTTTTTTTCTAATAATATAAGAAAATCATTAGAAATAGATTTAGAACTAATTTATATTGAGTTTTTTCAAATCTTCTTCAATTTCAATTATAACAGTAA
>Aethionema_grandiflorum_k21_TIPcontig198_84bp
TTTGCCAAGGAGAAGACGCGGGTTCGATTCCCGCTATCCGCCAAAATAGAAATGGATTCAAAAAGATAAAAGATTCGGTATAGT
>Aethionema_grandiflorum_k21_TIPcontig199_118bp
CTATACTTAACAAAAAAATACTAAGAAAAGACCACGTACGACGAAGGTTTTTTGTTGCTGTCGGAAAAAGTAGAAGTCCAACTCCTAGTAAAATAGGCACTGGAAGTGGAATGAAAGG
>Aethionema_grandiflorum_k21_TIPcontig200_93bp
ATTTCACCACCAAGGCATCTTGAAAGTGAATCGTATTCCATAAATAGAATATCTATCTAGTATGGTGTATTGAATATATGACAAAGGTGGAGT
>Aethionema_grandiflorum_k21_TIPcontig201_129bp
TTAACATTAACCCGAAAGAAAAATATATATTCTATTTTTCAACTTATTTTCAACTTATTCGTCTAGAAGAAACTGAATAGTAAAAATAAAAGTGTATGTTTCAACGAATCGCACGTAGAGATATTGATA
>Aethionema_grandiflorum_k21_TIPcontig202_119bp
TCATTATTTCTGAATAGAAATATAGAATGAAAAAGGTAAACAAATTTGAAGGATAAAAAGATTGTTAGTTTTCGTTTTTTGACAAACAATATTTTTTTACTTCGTCCTTTGCATTAAAA
>Aethionema_grandiflorum_k21_TIPcontig203_518bp
TTGGAATTTTTGTATCGAATTTGATTCGAACCGTCTCTATTAGAAACACGTTTTTTAACATTTGACTACGTACCACTAAAGGATTTAATTGCAAACTTGACAGATAGCCCAGAAACTCTAAAGTATCTTTAGATAATTGATTTATATTGACCTTTTGCGATTGCAACCATACGAAAAAATAGGATTGCCATAAATTAACAAAGTAATATTTCCATTTATTCATCAGAAGCGGCCTATCTTTTGTTGCCAGAATGCATTTTCCGTGATATCTAACATAATGTATCAAAGGATCCTTGAGAAACCCTAGGGTCGACGGAAAATTATTAACAAAAACTTTTACAAGATGTTGTATTTTTCCATAGAATAAAATTCGCTCAAAAAGCACTTCAGAAGATGTCGATCGTAAATGAGAAGACCGCTTGCGTAGAAAAAAAAAGAGGGATTCGTATTCACATACATGAGAATTATATAAGAAAAAAAAAAATCTTGGATTCAAAATTGATTTTTTTTGAATATCA
>Aethionema_grandiflorum_k21_TIPcontig204_179bp
AAAAATCTCGCTATAATTTTTGAGATTAAGGACGAATTGGTAAGGTATGAGACGATCCAGAAAGCACTTAATCATGATCAACTTTTTCAGCTTACGTGGGTGTTGAGCATTTACCTGTAAGAATCAAATTTCTGGCAATCTTTAGTTGCACTAACTTTGGAATTGGAATCGGATAATTC
>Aethionema_grandiflorum_k21_TIPcontig205_124bp
AAGAGTCGAAGAATTACAGATGAATGTTCAAAAAGAACTGAATTGTGTCAATAGAAAACTTAACATTGCTATTACCAGAATTTCCACTCCGTATGGGCATCCTAATATTCTTGCAGAATTTATA
>Aethionema_grandiflorum_k21_TIPcontig206_228bp
GCCAAAAAAGGAATAGCACTTGATATTATTAAAAAAGCCCAGAAAATATCATATTCGTAAAGCAGAAACATAGACGAACTCCTATGAATGTGGAAAAATACCCGATTAGATTAGTCAATTCCAATCGGAATGGATTGGCAAGGGATTCTAGAACTCTTGCGTCAAAACAAAAAGGAAGTTTAATCGAATCGTTTATTTGCTGGGGTAGACGTCTTATTTTAAGATTTA
>Aethionema_grandiflorum_k21_TIPcontig207_106bp
TGAAGTGCTTCTTTAGGAGTTAAATTTCCATTTGTCCAGATTTCTAGAAAAAGAATCTCTTGGTTTTCATTCCCAGTCCCATAAGAATGAATACTATGATTCGCGT
>Aethionema_grandiflorum_k21_TIPcontig208_291bp
TGAAATTAAAGACAAAGATGAGAAAGGGAAGAACATATATATATGTTATGTAATATATAACCATATTGACTTTCAAATACAAAAATGATAGAATCTTTGTTGAGTAGACTAAATCAAGATGGATGTGGCGAAAAAAAAAATGAAAGAAGATACCAAAGAAATCAAATAAGTATCTATATGTAATGAATTCCAGGGTTTCGGCATAAGAAAAAGTAGAACGACATCATAATCATAATGAGATCCTAATTTCAAAGCAAAAAGGGGGATATGGCGAAATTGGTAGACGCTACG
>Aethionema_grandiflorum_k21_TIPcontig209_538bp
AGATTTAGCTTGTATGAATCGCTATTGGTTTAATACTAATAATGGGAATCATTTCAGTATGATAAGAATACATATGTATACGCGATTGAAAATCAATTCATGATAGGTACATTTTACTATAGAATTTGACTATATATATAATATACGTTCCGGTATATGAAAAGAACCGTAGGCACAACTCAGCTGGATTGTTTTCAATTTCATCTTTATACATGAGATTTTTTGAATCAATGACATAGATACCAATCCGATCAGATCCATAAATAACTTAACCGAATCCGCCTTTTTTGAATCTAAATTTCTTTTTTTTTCGAAAAAAAGTGGATAATTCAATTCGGATCCTTGACAAAAAAACTACCATTATTATTACTGATCAGTAAAATTCATATCTTTAAATTCATATTAAAATTCAAAAGGGAAGGAGTTCTTTTTATGATAAAAAATGCATTCATTTCATTGCAAGAAAAAAAAGAAGAAAGCAGGGGATCCGTAGAATTTCAAGTATTCAGTTTCACTAATAAGATACGAAGACTTACTT
>Aethionema_grandiflorum_k21_TIPcontig210_105bp
GACTGACCTCCTTCTTGCTTTCATATGCGGGAGGTATAATTCAGATTGCTGCTTAATTAGTTGCGAACAGTGGAATTTTGACACAATCGACTAAACAAGAGTGAA
>Aethionema_grandiflorum_k21_TIPcontig211_177bp
ACGGAAGATGCTTTTTGACCAATAGCTACATAAACACAGATTACATTTTGACCTTGTTGATTGAGTATTGTATCTGTGGCTACTGCTGTTTTACCGGTCTGTCTGTCGCCAATAATTAATTCTCGCTGGCCACGTCCTATAGGGATCATGGAATCAATAGCAATAAGTCCTGTTTGA
>Aethionema_grandiflorum_k21_TIPcontig212_327bp
AGTTTTCTTTTTTTTCTTCATTGATCAAACTCCAACACGTCGAAAATTGATCCGAGGGGTTTTTTTCTCTTCTAAATGACGGTATCTTTTTTTGTATCATTTCAGAAAAAGTGGAAAGGTTGCGAGGATATGAAAAAGATATTCGGTCCTTTCCATCACTTTGGCATGCAGAAAAAAAATATTGTGACATTTCATTTCGTACAGCATTTTCAATTTGATCATTTTTTATATATCGATTTGGTCGATTCCATCTTTTATAATCGAAAATGAGAGTTACCAAAGGTTTTTCAAACCATAAAACAGAATCCTCTTTTTTTTTTATTTTTA
>Aethionema_grandiflorum_k21_TIPcontig213_91bp
TAGATTCTTTTTGGGTTTTTCACTTGATTTTATAAAATTAAATTTGAAAGTGAGACCGCTTTTTTTATCTTTATTTGGTATAACTACTTGA
>Aethionema_grandiflorum_k21_TIPcontig214_383bp
TAAAAATAAAAAAAAAAGAGATACATAAGACAAATACAAGAACAGATAAGAAGAGATACGGCTTCCACCGATATATTTGGTGAATTCTCCTACAAAGAAACTTGTAATACCTACTCCATTTGTAATTCCATCAATTATTCGTTTATCAAAAAAATTAATTTGTTTTGCTAATCTTCTTATACTTTCAGTTAAGGATTTTTTATAAAAAGTATCTATGTAACCACGATTATACGACCAATTATATACACAATTTATTAGTTTTTCCCAACAACTTGGGTTAGAACTCCATTTTTGAAATGAATTAAGTAAGGTTAAATTTAATAAAGATGAATAAAAAGGCTTATACAACCAGTATGCTATAAATATTCCAAAAAAAGCTATAC
>Aethionema_grandiflorum_k21_TIPcontig215_480bp
TTTTGCATTTCCCGAAAATTCCCGGTTGTTGGATCAGATCCTAGTCAATTTTGTAGCAATTTGTAATGGAATCAAAATTTTTTCTTTATTAATTACTATTTATTAGATAGAATAGAAGACAAAAATAACAAAAAGAATAAGAAATCTAACAAAGGGATTATGATACATATCTTTGATTTTGAAAGATGAATAAGTCAATTTATTTAGTTTGGCGTTTCTTGTACCTATTTTTTGGATTCTATTTCTATTAGGTTCTATATTAGTATTAGATATATATTTACTTATATATATTTAGTATAAATATATTATATATATAATAGAAATAATACAAATACAAGATATTCTAAGATATCGTTAGAATTACGAATATAACAATAACAGGTACAAATATTAAATTGAGGTACCCATTTTATGACAACTTTCAATAACTTACCCTCTCTTTTTGTGCCTTTAGTAGGCCTAGTCTTTCCGGCAATTGCG
>Aethionema_grandiflorum_k21_TIPcontig216_138bp
TTTTGGAAAGGGAGTGTGTGTGAGTTGTTCATTTAAAGAATAGGCTGGATTCCCCTAGCGGCACTATAACTAGGAAAGAGTGCATAATTCCACGAATTACTTCTGAATAATAAATTCAATCCAAAAAATAATATTTTA
>Aethionema_grandiflorum_k21_TIPcontig217_145bp
TTCTTTTATTGTTTTTCTAGATTTTGATCCTATTCTATTTTTTTCTACATTCGTTTTCTTTTTTTTTTTTTACACGTCAGCTAGTTCCAAAATCAAATCGTATTCAGAGCCTCCACTCGTGTCCGAGCTCGTCGGAGAGCTAGAT
>Aethionema_grandiflorum_k21_TIPcontig218_113bp
TTTTTTAGTGAACGTGTCACAGTTAATTAACTCCTATTTTTTTTTTAAGACGAAGAAAGAAATTCGATTTTTTCTCCTATTTACTACGGCGACGAAGAATCAAAGTCTCACTA
>Aethionema_grandiflorum_k21_TIPcontig219_140bp
TTTTCTTCTTTATCATAAGGTTTACCTCTCACTAAAAAAAATCTATATTCATTTTTTTTTAATTCATTTAATTAACGACGGGATCTATTATCATTTTTCGCATGGCCTCTAAAATTTATAGTAGGTGCAAATTCTCCCAA
>Aethionema_grandiflorum_k21_TIPcontig220_438bp
GAGAGTAAGCATTACACAATCTCCAAGATCTTACTTTTTTTTTTTCAAAAAAAAAAGAGAATAGATTCTCTATTTTTATACCAAATATCTATCTAATTTTGATACCAATAAATCAAGTTATTTCTTAAAAAAAAAAGGGGGGGGGAGGAGTTCAGGCAGTCTGTAATAAGATAAGAGTTGAGTCTTTCATATTCACAAAAATGTTCCTACCAACATCTAGATATTTTTTTCAGTGAACTCTAATCTAATAGGTTTTTTAAGTCAGGGAAAAGGGGATCAAATTTAGTAAATAGAATGACCCAGATTTCGCATGCCTACCAAAAAAAGGAAATGTTTAAATTCAGAGTTCGTTCATAGGTCAAGATTTCTTTGATCTTTTTAATTGTTGGAATAATCAAAATCGTGAATTTTTCTAGGACAGTATTAAGGATTTCATCG
>Aethionema_grandiflorum_k21_TIPcontig221_87bp
ATAGAACAGTTAGTTTATCAGAATTAAAAGAAAACCCTGATGAAAAATTCATTTTTCTTTCGAATCCTTTTTTTATCGATATTCTTG
>Aethionema_grandiflorum_k21_TIPcontig222_83bp
GGATTTTATCGGTTTATTGATCAGGGTTTAATAGAAGAAGTTTCCAAATTTCCAAAAATTGAAGATATAGATCAAGAAATTGA
>Aethionema_grandiflorum_k21_TIPcontig223_205bp
TCTCCTTGGCAAAGAGAAATTTTACCATTCGACTATATCCGCATTTTTGTCCTTCTTGATAGGAAATTTATGGATAATATTTGTTCAAAGCTAGACGAGATACACTCTTTGGTTTAGTGTCCTTTCATCAAATTCTAACACCAAATCAATTCAATTAACAATTCTATTACTAATATATATACTATTACTAATATATATATTAGTA
>Aethionema_grandiflorum_k21_TIPcontig224_328bp
TAATAGCATGGCACTTCGAATTCGATATTAAAATTTTTAGATTAAAAAAAATTAGATTATATATCGAAAGAGTAGTATGAGATACGGAAGGGGTATTTCAAAAGGTATCTTACCTATTCTGTTGTGGGCACATTTCAGCGTCACAAACTTTGTTTTCACACCGGAAGCTTATTTACTAAATTTATATTAAAAAAAAAGACACTTTGGGATTGCTTAATCATAGACGAATAAAAAAAAATGATATATAAAGCAACGGAACCATCATAGTATTTTTTGAACTCCTCGAAACAAGAAGGATGGTAATTGGATCATTTATGGATCCGCATAT
>Aethionema_grandiflorum_k21_TIPcontig225_81bp
AGACAAGTATTAATTAATGACTAGTTAACAGAATCAAACTTACTTTTGTTGAAAAAAATGTTGCGGAGACAGGATTTGAAC
>Aethionema_grandiflorum_k21_TIPcontig226_239bp
TATTGCCCCCAATTTTTATGAAATACAAGATGCTTATTGAAGGAGTCTTAGCTTCTACAACTACGGACCTTCACGGAATATTTGGAATTCGATTGTTTTTTAGATCAAACAAACACAAGAATTGAGGTCTCATTCATATTATTATGGATAGCTTGATCTCCAATTTGAAAGATACCCTTTTTTTTTCGTAAAAGCCGAGCCAATAGGATGAACTAAAAAAAAAAAAAGAGTTCTGCACT
>Aethionema_grandiflorum_k21_TIPcontig227_459bp
CTAGACGATGGGGGCATACTTGCTCAATCTCCATCAGATTATCATCATAATATGATCAGTTTTTGAAAATTGTCAATATAATCAAATGGTATGGCTAGCTTCGAAGGTTTTTTCTAGTTTCTATAGGATTCTATATCAGTTTTTTATTTTACATTTGTATTCCTATTCTAATCACAATTCTATAAAAAAATCAATATATTTTTCTAGTTGAATTTGAAATATTAAATAGAAAAAGAAAATATAAAAAAAGTCTAGTACAGCATTTTTTCCAAAAGTGATTGGTCTGACATAAAAAAAGATAAAAGAGGGTGAAATTTCGTTTTTCACTTTCCTTCATAGATTGCCTCATCTCATTGTTAAGAAAGAGTCGTATCCCTATCTAACACTAATCCACGAAATTGAGACAGAATCCATCTTTAAAGCAGGGAAGAAGGATGGATGGATAACTTAAGTTATCCA
>Aethionema_grandiflorum_k21_TIPcontig228_198bp
ATTCGAACTCTTTCAAAGACCCAACATGCATTTTTTTTTTTTTTGCATTGGGCTCTTTCATTAACTGATAGAGAGATCAGTTAGTCTACCGTATTTTTTCTTAAAAAAAAAAGATAAGAAATGGTTCCAAGTACTCTGATGTATTATTTTGGAATTCTAATACAATACAGAAAAACTACCAAAGTGTTTCAAAGAAGG
>Aethionema_grandiflorum_k21_TIPcontig229_97bp
AATAAAGAATCATTCTGATTAGTTGATAATTTTGCGAAAGATTCCTGTGAAAAAGGTTCATTAAATCTATTCCTAATTTCTGTCGAGTAGACCTTGT
>Aethionema_grandiflorum_k21_TIPcontig230_94bp
CGACTCGATTTCTGATACTATCGGAGTGAAGACAGGATCTAATGAAGAGTAGAGGATAGACTCCATTAGTAACAAGTAAATCCTTTGTATTTGA
>Aethionema_grandiflorum_k21_TIPcontig231_133bp
TAATTGCTCCGCATATAGTTCCCTTAACTACATTTTCTAAACGGGCCAGAGCCAACCCGAACTGGTCTTGTAAAAGATCCGCTACAGAGCGAATACGCTTATTTTTCAAATGATTCATATCATCAAGTGTACC
>Aethionema_grandiflorum_k21_TIPcontig232_154bp
AAAAGATCGAAGACTCTCTATAGATCGGTATATATCTCTATTTTAATTATCTATACATATGCAAACAAGAGAGGAAAATGAACTTTGTTTTATTTGTCTGGTCTAATTTGAACTTCCAATTCACTTTTTCTCTTGTTGATAGAGGTTGACTGAG
>Aethionema_grandiflorum_k21_TIPcontig233_246bp
AAGGTTAGATCTTTGCAAAATAAATCAAGAAAAAAAGGAAAATTTTTTTGATTTATATATATTATATATACAATAAAAATAATCTGTATATTGAGAGAATATATCTACTTACTCTTTCTATTACAATAGTTTATTTTAGTGGATTTCACTTCATTTATCATTATCATTTAGTTCAGTTTTAATTTTGTTTAGTTTTTCAAAATTTCAATAAAAAAAGGAGTCTTTATGTCACGTTACCGAGGGCCT
>Aethionema_grandiflorum_k21_TIPcontig234_145bp
TAATGATCCAGGACGTAATCCGGGACGTGAAGAATAAAAAAAGAAAGTTTTTTTCGTGCTTTATTTAAGTAGTGAAAATGCTCGAATTTTTTTAGGATTGGATCTATTACACATCATCAAAAGGAGAAAGGGAAAGAGAGGGATT
>Aethionema_grandiflorum_k21_TIPcontig235_135bp
TTTTTTTTCCAAGAAAACATATCAAATTAATAATAATGTAAGAAATCAAACTTTGATTACTGTTGCAAATTGTGCACTTAATAAAAAAATTTATTATTATCCCCATGAATCAGACAATACTATTTTATTTCCTAT
>Aethionema_grandiflorum_k21_TIPcontig236_121bp
AAAATTGAAAAAATCATAAAAAATTTGTTAAAAATTAATAGTCGGTTTTGCCCGCGTTTATAAAAAAATCGGGAATGAATTTCATTATAAAACTTATATATAATATCTCTTTTATAAGATC
>Aethionema_grandiflorum_k21_TIPcontig237_106bp
CGATAGTCAAAATTATTCCATTCTGAATTCATTTCTGAATTCAGTTTTTTATCAAAGTCTCTCCTTTCTAAATTCTCATAGGGACCTCCTGGAAGTCCTTCCAGAG
>Aethionema_grandiflorum_k21_TIPcontig238_444bp
CGAGCGGTTAATGGGGACGGACTGTAAATTCGTTGGCAAGATGTCTACGCTGGTTCAAATCCAGCTCGGCCCAATAATTCGCTGTCTACAATCACATGATATAACCCTTTTTTTTGCATTGCATAAATGCCAGAGAAGGGGAAGAAAAAAAGTCCAATTTGGGGTATATTTCGACTTTTCTTTTTTCGTTATTTCGTGTGTCTAGTTACTTTTTTGTTTCCATAAAAAAATCTGATCTTGATAAGGATCCCGGTCAATATGGATCCTTTAAATATAAACTTTAATGAACAGAGTCGAGAAAATAATGTATTTTTGACAATAAAAAATACATTATCAATCCATTTGGTAATAATGAAAGGATTACCAGTAATCCGTGTTGATATCACTAAAGTGATATCCATACAGATATCAATATATCACTTGTGACTTTCTTTGTTACAAAAC
>Aethionema_grandiflorum_k21_TIPcontig239_96bp
CTATGGACCCCCCCTTTTTAGGTAATTTTTTGGAGAAAAGATTACTATTTGTTCTAGTCTTTTAGTAATAATGGAACAATTCAATTCATAGGAAAA
>Aethionema_grandiflorum_k21_TIPcontig240_91bp
CGGATTCATGTGATCTGCAGAGATCAATCCCGAATCTGGCGGATTAGTTCTTTTTCTTATATATGAAATATGGGATTTTACTAAGCCAATT
>Aethionema_grandiflorum_k21_TIPcontig241_126bp
TAACATCAGGAAATGGAATAATCGGGAATCCCGCGTAACTGGGAAAGCCGCTAAAATAGCTAAAGTAGTAATAAATCCTGTGAGTAAAATAGTTCCTATTGAAAGTCCATCTATTCCCAGTCTCCA
>Aethionema_grandiflorum_k21_TIPcontig242_84bp
ATGTTATACTGTTCAATAACAAGCTCTCAATTATCTACTTTAAGTTTTAGAGAATTTGTGTGCTTGGGAGTCCCTGATGATTAA
>Aethionema_grandiflorum_k21_TIPcontig243_194bp
AATTTGATTTTTCCATTATAAGGGGCTCGTACATGTTCCGCAGTACCTCCTGTAAATACTCCGCCGGTATGAAAAGTTCTTAATGTTAGTTGAGTCCCCGGTTCTCCAATAGATTGACCCGCAATAATACCTACAGCTTCCCCTAATTCAACTAGGTCCCCATGAGTGGGACTCCGACCATAACAGAATCTACA
>Aethionema_grandiflorum_k21_TIPcontig244_363bp
AGAAGCAATTTCAAAAGAAAAAAAAAAGATAACTAATAGTTGTAACAAACCGCCTTATGATTCTAAAATCATCGAATCATCAAAAAAAAAGTGGCAGATAGTCAAAAGCAAAAATACCCGATTAATTCGTAAAACTTTTTATTTTGTAAAATTTTGCATCGAACAACTATCTCTGGGTATTTTTGGGGGTATTATAAATATTCCAAGAATTATTACACAACTTTTGTTTGAATCAACAAAACAAATTCGGGATAAATCTATTTACAAGAATGAGGAAACTCAAGAAAAAATTAATAAAAAAAAAAATACCATTTATTTGATTTCAACTATAAAAAAATTTAAATCCAATAAAAAAAAAATTAG
>Aethionema_grandiflorum_k21_TIPcontig245_293bp
GTTCGAATCCCTCTCTTTCCGTACTTTCAACTAATTCACCTTCACCAATCTTATGTGATTGACCACAATGTATGAAATCAAATAAAAAAAATAGATCTAAAATTTAGCTTGCTTTGATTTTGAAATCGATTCTATATTCCTAATTTCTTTGATATGGAAAATGCTGGGAAGAGCAAATAAGGGATCCAAATCTCCCTACTAATCTATGATACATGAATCGGAAAAAGATTCCCAGAAAAAATCCTTTACCTTGGGCCTTTTTACTTTTAATCAAAAAGAGGGCAAGGGGGAGT
>Aethionema_grandiflorum_k21_TIPcontig246_139bp
AAGCTCCTTTCTTATTATTCATTGTTAATAATGGTACTAAACAAAAATTTCTATTAATTTTTTTTCCGTCTTCTTTACCCCATAAAGAGATTGAATAGACGGAGCTACTTTTTTTTCCACTATAATTCAGAAAATAAGT
>Aethionema_grandiflorum_k21_TIPcontig247_105bp
TCCATCTTTGGTGACTGAAAATCTATATATATTTTTTTTTCGGAGTTGAAAAAAAAAACGAGCAAATTTCAATCTAGTTTCTATCGTTTTGGCGACATGGCCGAG
>Aethionema_grandiflorum_k21_TIPcontig248_116bp
GGATCTTTTGGCTCAACTTTATCCAAGTTTTGCAGAAGGAGCAACCCCTTTTTTTACCTTGAATTGGTCAAAATATTCCGAATTTCTTACTTTTCGTGGCGGATTAGATCCAGTGA
>Aethionema_grandiflorum_k21_TIPcontig249_83bp
AAAAAAAATATTAGGAGGATTCTTCTGACCAATGAAAAATTTCTAATTGTCAGCAAAGTTGTTTCTTTTTTTGTTGAAATCCA
>Aethionema_grandiflorum_k21_TIPcontig250_146bp
GCTTTCAAACTCTTATTTGGCTCAAAGGCCTAACGCTTCTTTGTATTTTCTGTTTTTAGTCATTATAGCTATTTTTTTGATTGACTAAGTGATGATCCAATGGTTCTCACTCAGCGAACTTTTGACTTTGAAGGTTTCATTGAATT
>Aethionema_grandiflorum_k21_TIPcontig251_396bp
GGTTTATTTGTCAAAAAAAAATAGAGTACGTTATAAAGACTTAATTAATAAGTTGAATATTCGGGAATTAAAAACTCGTTAAAGTCAAAAATGGTGAATTAGTAAATTTTTGAAATCTTGAATTTTTTGATAAACTTTTTTTCAGCAATTTAATTCATGCAAGAATGAATCAAGGAAAGAAAAACTTATGAGTAGACCAGTTAGAAGAAAGGATCTTATGATAGTTAATATCGGACCTCACCACCCATCCATGCATGGTGTTCTTCGCTTAATTGTGACTTTAGATGGTGAAGATGTTGTTGACTGTCAACCTATATTGGGTTATTTACACAGAGGAATGGAAAAAATTGCCGAAAACCGAGCAATTATACAATATTTACCTTATGTAACGCGATG
>Aethionema_grandiflorum_k21_TIPcontig252_82bp
GTAAAAGAAATTTCCATCCAAAATTTAATAGTTGATCAATTCTTAGCCTAGGTAAAGTCCATCTTGTTGTGATAGAAATGAA
>Aethionema_grandiflorum_k21_TIPcontig253_779bp
AGGGGCTCAACCAACAGGAACAGTTCATGATATTTGAAAGAAGACAGGGGTTTTTACGGAATTGAGTCTTAATAAAACGAAATTGAATTAATGAAATAAAAAAGAGGCTGTGAAAGACTCGTATATAGCTTGATATCAAATTTGATCTACTCTTTTTTTCCTCCTCTTTCGCTTTCAACAGATCCTTTTTTTTTTTTATTATTATAATTTCTATTTAGTATTAGTATTCCTACTCATTACTATTCCTAGTAGGGTACGAATACTCAAAAATGCCATGCTAACAACTACTCTGTTTTATAATCATAAAATAATTTATCAAAATCAAGAATATCTCTATAAATTCTCATTTTGATATAAATAGAAAATAATACTGTATATAAAATAAAAAAAATAGAATACTATATTATAAAATATAATAATCTATACAAAAAAAAGTACAGAAAAATTTTAAGGCCATAAAAAAGGGGTCTAAAAAAGTATAAAAAGATTTTTGATTACCCTAACTGAGTTAGTTTTCATTCATTGTATGAACTAAGAAACCTGGGGGTTAAGCTTTTTGATTTCTTTTTTCTATTCTTTTCGCTATAGTCACAGTTCACAATCATATTGACAAGAGTGTAGCGAACAAATATAATTCTCTCATAGAGAAATGGATCTATTTATTCCTGACGCATACATGAACGGGTTTTGCTTTTTTTATTCTGGTTGTATCTACCTATTTGAAGTACTTTCTTTTTTTTTGGGGGGGTTGCTAACTCAACGGTAGAGTACTCGGCTTT
>Aethionema_grandiflorum_k21_TIPcontig254_88bp
CCGCCCCTCCATCCTTTGGATAGAAGGGCAGAATTTTTGGTTTTTTTATGTTGTCAAAGAGTTGAACAACGGTTTTTTCGTGTTGTCA
>Aethionema_grandiflorum_k21_TIPcontig255_133bp
TTCTTGCAAAAGATCTTTTCTTACTACCAAGTGTGTTCATGCTAGATAAAAATAAAAAAGGAAACTCTCAAAATTTCTTTGTTCTGACGCCCTTAAATTTCCAGGAATTAGTCATTTCAACAGTCTTCAATGG
>Aethionema_grandiflorum_k21_TIPcontig256_182bp
TTTCCTTGTTTCAGGATTCTTTATCCGTACGTTGAATGTTTGGATTTAGACATGACTTTCGGTGATCTTGAATTGTTTTTTTATTAAAAAAGGGCAGCAACAAGCCCCTTATTTTGTTTATGATTTCTTTCTATCAAAGCATCATACAAACGCCTGATTCACGCGTGATAGACTTTTGATTC
>Aethionema_grandiflorum_k21_TIPcontig257_267bp
CAATGTTACGCCTTCAACCACTCGGCCATCTCTCCTACGTTAAAATTATGACTGAGTACCTGGGTGAATAGCGAGTTATTCATAGTTTTTTAGATTATGGTTAATAGATACCTTTTTTGACCGGAAAAATTGGAAGTCGATAGAAGGTTATTTTAATAAGTCCGCTTTTATGTTAGTTCGTACTATAAAATTCCTTTGTTTGTGAGATAATTTTCTCACAAAAGAAAGGGGAAAGGAAATAAAAAGAGTTATAGAATGGATAACTAC
>Aethionema_grandiflorum_k21_TIPcontig258_295bp
TGGTTGATGGCTCCGGTCTTGAAAACCGGTATAGTTCATAAAAACGAACTATCGAGGGTTCGAATCCCTCTCTCTCCTTTTGTTGGATGAATTTTTTTTCTTTATTGGCTTTTTTTTACCTCTTAGCATCATAAATAAATCAGAATGGCTCGGCTGGATAGTATAGCCGAGCCAGAAAAAATTCTATTTAATTGAAAGAAAAAAGAAGACTTTTGAATATGAACGGATTCTTACTTTATTATTTGAACTACTACTTTATTTAGTTAAGAGGAGTCATGGAAAGAACAGGTTCAAA
>Aethionema_grandiflorum_k21_TIPcontig259_83bp
TTGCCCAAAATTTTTGGAATTCATTTATTTCTTTCAGGAGTCGCTTGCTTTGGTTTTGGCGCATTTCATGTAACAGGATTATA
>Aethionema_grandiflorum_k21_TIPcontig260_448bp
GTTATAATAGATTCATACACAATCTGTACAAGAAGCAGGTACTGCTTAATCGGAAAATACTTGCACAAATAGCTTTATTAAATAGGAGTTGTCTTTATACGATTTCGAATGAGATCATAAAATAAGGGGATTGGAAAAAATCCACTCAAAAATTTTCAATAGAGTTCTAAGGAGAATGAACCCGGGGAAGGTAGAGTAGAAATTAGTATTATAAAAAAAAGTCGTGAAAACAAAATGAGGGTATATAGTCGATAAAAAAAGATTGATTCTTTTTCTTTTCCACGATTCTTTTCGTTTTTTTTTATGACAGACACAGACGTAAGAATAAAATTAGGACTCTTGATTGTATTTTTCGAACAAAATAGTAATCTCTTTTTGAGTTCCTTCAGATTGGAATTTTTATTCAATTGAGGATAAGTCTATTTTTTTCTGGTTCTAAGGCTAGTAG
>Aethionema_grandiflorum_k21_TIPcontig261_88bp
ATCCAGTCCATATGATGTCTTTTTCGGGAGCTAGGGGAAACGCATCTCAAGTACATCAATTAGTAGGTATGAGAGGATTAATGTCGGA
>Aethionema_grandiflorum_k21_TIPcontig262_219bp
CTGGTATTGATCCAGATTTGGATGCTCAAGTGGAATTTGGGGCCTTCCAAAAACTTGGAGATCCAACTACAAAAAGACAAGCAGCCTGATGCAACATTGCTTTTTTGCTTCTAGTTTCTTTCTGTATTTAAATCGCTGCCGTTTCTTTCACTCTTTTTCTTTATTTATCCGGGGGGGGATGATCCCAAGTAAACAAAACAGGTATGAAAGCTATAATTG
>Aethionema_grandiflorum_k21_TIPcontig263_154bp
CGAGAAACGAAAGAAGGCTTCCATCTCCAAGTTTAACTCAGACGTAGCTACCTTCTTTTTGCTTCTTTTTGGGTGTGAAGCTGTGTCAAACCTAAATACCCAAGAAGCCTTAGCTCTCCCTGAAAAGGAGGTGATCCAGCCGCACCTTCCAGTA
>Aethionema_grandiflorum_k21_TIPcontig264_84bp
GTGGTTTCATTGCTTGTTGTTTTGTCTGGTTTAATAATACGGCTTACCCTAGTGAGTTTTACGGACCTACGGGGCCAGAAGCTT
>Aethionema_grandiflorum_k21_TIPcontig265_195bp
AAAAGGATTGAGCCGAGTTTGATTGCAATTAAACTAATAAAACGAACGTGAATTACTAAGCTACTTTATCTACGCTTGGATCTAATTTATCGATGGTATCGATGGTTGGGAAGTTAAATCTGATCTCCTTCCATACTTCACAAGCAGCAGCTAGCTCAGGACTCCATTTGCAAGCCTCACGGATAATTTCATTAC
>Aethionema_grandiflorum_k21_TIPcontig266_104bp
CCCCTATGCCACATAATGGTTGTAGACCCCCGAAAAAAAGACGTGTATAGAAATAAATAAAGACTGAAAGGGTTTCAAGAGAAATAAACGATTCAATGATCTGA
>Aethionema_grandiflorum_k21_TIPcontig267_105bp
CTGATGCTCACGATTTTGATAGTCATACCAGTGATTTAGAGGAAATCTCTCGAAAAGTATTTAGCGCCCATTTTGGCCAACTCTCTATCATCTTTCTTTGGCTGA
>Aethionema_grandiflorum_k21_TIPcontig268_86bp
AAGCTGCGTTATATACCCATCACCAATACATTGCAGGATTCATAATGACAGGAGCTTTTGCTCATGGAGCTATATTTTTTATTAGA
>Aethionema_grandiflorum_k21_TIPcontig269_146bp
TATCATGTAGATAATTTCTTGTCAAGATGAATAGTACATGATCTAACATTATATCTCGTTGTTTATTGGTATTGCTTAGAAATACTATTAGATTTATAATCCTATCGATGTGATAGGTCTATCTTTTCCTTCTCTTTATGATGATA
>Aethionema_grandiflorum_k21_TIPcontig270_138bp
GATCTAAAAGTGACAACGATCCGCACTATGATCCTTCCATTAAGGATACTAAATATGATTGTAATAATCATATTAATAGTTGCATTGACTCGTATTTTCGTTCTCACATCTGTATTGATAGTCACTTTTTAAGCGATA
>Aethionema_grandiflorum_k21_TIPcontig271_117bp
AATAAGGATGATGAATTCCACATTCGAACATACTATAACTATAACAAAATTTCTGAAAATATAGATGGAAATAAAGAAAATTCTAATTTAGAATTTTTAAAAATAAAAAAAAAAGAG
>Aethionema_grandiflorum_k21_TIPcontig272_332bp
AAGTGATTTCCCTAACGAAAACGCTTTCAACGATATCCAATACCCTTTCCTTTTCCAAATTTGTTTACGAATACGCTTTTTCGAGATCGAAGTACGTTTTTTTGGAACTGCCATTCAAAATTTTAAAAAGTTATTCAGTGGTATAATTGGATGTCAAAGACATTTATTACTCTATTCTTTAGTACTCCATATCAAGCTAGTTTTTTCTTTACACTTTTATTAGATATTAGTTTCAAAAAAAAAAGACATTCAAAAATTGAGGAACGCAACCCTTTTTTTTTACGTTTTCTTTTTTATATTTATTTCAATAAATTGATTTATTAAATAATTTG
>Aethionema_grandiflorum_k21_TIPcontig273_219bp
CACGATCTAATTCAAAAATTTCACCCAATTGAGCCCTTCGAGCATATTTTTTCACAGTTGCGGGATCACTATAACTCACTCCATTGAGTTCACCACCATAAAGCTCAACGGTTACACCTACTTGTTCGACACTATATTTAGATTCTGCCCTTCTAAATGGGACGTAGGCTCTAACAATTCCGTCGCCATCTACCAAAACAACCGGAAATGTTTCAAAAA
>Aethionema_grandiflorum_k21_TIPcontig274_118bp
CGTTGTTTCGTTCTCTTGTTTAAAACAAGTAAGCAATATGTTGAATTCATTTTCAATTTAAAGTGAAAAGACTTGGAAAGAAGTTGTTAATAATAGATTACCGAGAGAAATAGGTAAA
>Aethionema_grandiflorum_k21_TIPcontig275_234bp
AACTTCAAAAAAAAAAGATTTCTGATCTAATTAAGATTTTATTATTTATAAACTAATGAAATCAAAATTATAAAGTAGATATATTGCTATATTCTATTAATTAATTAAGGTTATGTTTTATTATGTTTTATTTAGTTAATGATAGTCACTATTTATTTGAGCTATATTCTGTTCTAGAATATATAGAATCTGTATGATTCATTCTATATAGATAAGGATGAATAGAATAGTTAA
>Aethionema_grandiflorum_k21_TIPcontig276_84bp
TTGCGAATCCTTTTGTTTAATCCTATAAATCTGAAAATTATGGATTTTTTTTTTCGTAGTTTTTTGAATTCTATCAAGATTTAA
>Aethionema_grandiflorum_k21_TIPcontig277_286bp
GAACAGAATCATTTGATTATTCCCACTAAGGATTTGAACCACAATCCCTTTTTTGGGCAGAGCAATCTTTTCTATTATCAAAAAATTTCTGTCTTATTTGCAGTTATTGTGGAAATTCCATTTTCCCTAAGATTAGTATCCTCTTTCGAAGGAAAGCAACTCCAAAAATCTTATAATTTAAAATCAATTCATTCAATATTTCCCTTTTTAGAAGACAAATTATTACATTTTAATTATGTGTTAGAGGTACGAATACCTTACCCTATCCATCTGGAAATCTTAGTTC
>Aethionema_grandiflorum_k21_TIPcontig278_83bp
GAAATGGATGTAGCAGTGGCTTGCTGGAAACCCAGAGTCTTGACTTGATCCAGGATGTGTGATGTATATGCCATTCCGAAGTG
>Aethionema_grandiflorum_k21_TIPcontig279_220bp
TTCACAATTACCGCGAGCAAACATATTAATTTAATGACTTAATGACGAGGAACGCATTTTTGCTATGCTACTAATACTTGTACTTGCTCTGCTATTCTGCCCAAGCCTGACTGAGGAAGAGTTACGGGGCTTCAAAAAATATGCTGATTCGGCCGGTAAAAAATACTATATGTAAAAATTTTGGAGCGATAGATATATATATCTAAATTCAAATAAAAAA
>Aethionema_grandiflorum_k21_TIPcontig280_204bp
TGAACTTTTGCTCCCGGAGTAGCCAAATAGGGCTTTGCGCATCTTAGTACTACAGAATCCATTTGAACAATTAAAACTTGACCCGATTTTAGGTGTGGTCCTTTTTTGGCTATACATAAATTTTCACAAAAAAATTGTCCAAGACTGATTATTGTGGAAATTTCCTCACAATAATTATGATGATAATTTTGATGAAGAAAATAC
>Aethionema_grandiflorum_k21_TIPcontig281_133bp
CCAATTTCTAATCCATCCAGATAACCATTCGTCCCGGTATAAATGGTCATTATCTGTTCTTCGACTGTGAGAGGGGCTGATTGGGATTGTTTCAATAATTCACGTAATCGTTGACCTCTTGCCAACTGATTCT
>Aethionema_grandiflorum_k21_TIPcontig282_300bp
GAGAATTGCTGTCTTGTTTTCCACATCCTTCTTTTTTTTATTGGTATGTCAAATTCATTTCTTTTTTTTTTTTTGTCTCATATCAGATAACAAACATATAATAAAAAAAATTACTTTTTTTACGAGAATTCTCTCAATTTAAATTTCACATAAATAGGCGTTTCCATTGGAAATTTGAATCTATAAGATAGTTCTAGTATACAATATTTCAATTCTAATTTTAAAAATGAGGGGTCAAAGTTACGTATAAAAATACAAGAATGTCGTAACTACATGTACATCTGTAGTTATATATATTAC
>Aethionema_grandiflorum_k21_TIPcontig283_325bp
TGCGGAATTCATCCATGAAAATGAAAAAGAGGGGGGGGGTTGAGAAAGGGATAAATAGGTGGGACGCATAAACCTATATGCTAAAATGAAAATATTAAAAAAAGGCTAATGAGATCGAAATAATGACTCATAAATAGAGTTTCGGTTCGAATTCGCTAGATAAAAAAAGTATTGCTTATTATTTATTATAATAAATGAAAGACTTTCCGCAAAATTGGTATTTTTGATTCATATATTTTGTATTTTACAACTCAACTTTCGGTTAGTTGAGCTTGAAAATGACTATTCCTTCAAAATCGAGTGCTTACTCCCATTTATTATTGAA
>Aethionema_grandiflorum_k21_TIPcontig284_547bp
AAGAAAATTTCCTTTTAGATTGTCAAATTGCTTGAACGGGATTTTTTTAAATATCTAAAAAAAAAAGACTTACGAAGTTGGAACAACTTATTGATTCGCACTAACCCTAGATCCTTACTCCTAAAGAAAGGGAATCAAAACTTTCTATTTTCCTCGAGCTCCATCCTGTACTCTTTTTTTGATATTAAAAAAACGAGTAGGACTCTACTAAAATAGAACACAAAATGTCGAGCCAAGAGCACCTATATTCCTATGGCGGATCAAAAAATCCACAGCGGATTATGTCCTTCAATTCAAGTCGCGCGTTGCTTTCTCCCACATCGTTTTAAACAAAGTTTTACCATAACATTCCTCTAGTTTGTGTAATTGATACAATTATCGAATCATGAATAGTCGTAGTTAAGTCAGTATATCGTAATCTATCCTTTTTGTTTCTCGATGAAAGGAATAGTTAATTTATGAGTAAAAATAGTTAGTCCGAAGTCAAATGAGTCCCCTATTAAGATTGTATATATGTAAACTCTCAATTTGAATTAACAATCTATAT
>Aethionema_grandiflorum_k21_TIPcontig285_131bp
TTGAGTTCGGTTACTTTATTGATCCACTTAGTTGTATTATGGTAATATTAATTACCACTGTTGGAATTTTTGTTCTGATTTATAGTGATAATTATATGTCGCATGATCAAGGATATCTGAGGTTTTTTGCT
>Aethionema_grandiflorum_k21_TIPcontig286_145bp
GATTTGTTTGAAATATTCAATAATTTGATTTTAAATAATAGAGTCAATCTCTTATTCCTTACTTTATGTGCCTTTCTATTCTTTATGGGTCCTATTGCAAAATCCGCACAATTTCCGCTTCATGTATGGTTACCTGATGCCATGG
>Aethionema_grandiflorum_k21_TIPcontig287_129bp
ACTAGAGCAAACATATAATAACGGATTCTAAATTGTAACCAAGCATCACCGATGGGTTCTATACCTGATTCATAACTAGAAAGTTTTTCTGGCCCCTTCCTAATTGGAGATAAAACTCCGGAAATTAGA
>Aethionema_grandiflorum_k21_TIPcontig288_117bp
CTTCTATTATTGGATCGTTGGCTAAAGAAAAATTTTGTAATGTATTAGGGCACCCCGTTAGTAAATCGAGTTGGACAGATTCATCAGATTCTGAGATTCGTGAACGATTTGTGCGTA
>Aethionema_grandiflorum_k21_TIPcontig289_102bp
GAAAATCCTCGTGTCACCAGTTCGAATCTGGTTCCTGGCATAGGCCCACACCTTTTTGATATAAAATTTGATTAATTTTGAGTGGATCCATCCGTTCAAAAG
>Aethionema_grandiflorum_k21_TIPcontig290_619bp
AGGTAGACTGCTAAACGGATTCTCTATCTTTAATAAGTTTATGTATGTTCGTTATATTCGAAAATAACAAAACAAGATGATTAGAAATCCTTTATTTTTGTAAACTAATCGCTCTTTTGATTTTGGAAATATATATTTTTTTATCAATATACTGCTTCTTTTACACATCCATGGCCAACCTAACCCAAACAGAATATGGAAAAAATAATTAGGACTCATGAAAAAATTGACAATAACAAGCAAGAAAAAAACTCCTTCCCATACCCGTACTAGGCACTAATCTATTTTTAACATTTAATTAGATTGGGTAATTTTTCAAATTACGAATGGAAGCTCGTTTCTTTTTTTTCCGGTAATCAGGAAAACTGGGTTTTTTATCCATCCATTTATATTTATTTACTCGACCCAAATTGGAATTTCTTTTTTTGTTCCACACCGAACACAAAGTTGTACCGATGAGGAAAGCAAAAAAAAAATGTTATCTTAATTCTCCCTTGATACGACATGCTATTTTTTCATTCATTCCATTCAGGATCAGTCGTGGTCTTACAAACTCTACCGCAGATCTGGACGAATCCTTTTCGTCATACAAATGTGTAAAAGATGCTAGTCGCACTTA
>Aethionema_grandiflorum_k21_TIPcontig291_274bp
GAACATGATAGAACATTCATATTGCCCTCTGACAGAAATAATAACTTTTAATTATTTTGATTCAAGATCTCTTTTTTTCTTTTTTGACTTATTTACTTGAATTGTATATTTCAGTTTTGGATACCAACTAAACTAATCACACAATATCCCCCTTTTTTTTTATCTTTTTCTCTTTTGTACGATTCAGGAGTAGTAAGCGATTTTTTAAATCGAAATACAAGGAGCCCCTCCCTCCAAAAAAAATTGATTTATTTATCTTATTATTAATCAAGAA
>Aethionema_grandiflorum_k21_TIPcontig292_305bp
CGAATTTTTTCTGGGTTATAACTTGAACCCCCCTTTTTCTGAACCCATCCCACATCAATAACTCGACCTCTACCACCTATAGGCAATTTTAAACACGTTTCTTTTGAAGTCGATACCTGAATACCCAGTATGGCCCGTAATAATCGATCTTCCGGAGCATACGATGATTCTTTCGCCACCTGAGGCGTTAATTTACCTACTAAAATATCACCCGTTTCAACCCAGGATCCTAGCATCACAATTCCATTTTTGTCTAAATTTCGGAGTAAATGGCCTTCTAGATGCGGTATTTCCTTAGTGATCCT
>Aethionema_grandiflorum_k21_TIPcontig293_82bp
GGTAAAAATGCAAACCGATAGCTGCAGAAGTAGGAATAATCGCACCTGAAATAATATTGTTTCCGTAAAGAAGAGATCCAGA
>Aethionema_grandiflorum_k21_TIPcontig294_180bp
GGTTCTCTTGACGTAGGTTTGCTTTTGGCCTAGATCAACCTAAGTTAAATAGAGTCTCTACCATCCTGTTTAAAAAATCAAACATGAAACTTCATACACCTTAAGGTTCATAGGACGAAAAGATCGTTTTTGAGTTCCTTATACTTATTCTGCCTAGCATTAAGTCGACTGGGTATTCAC
>Aethionema_grandiflorum_k21_TIPcontig295_138bp
CACAATTGATTGTAGTTTTGAGTTATATCGAAATCCTGAATTAAATCACTACGATTCATATTAGTTCTTATCTTGCAATTTTGGCTTTCACGAATCTTTTCACTTTTACTACAAATTAAATTATAAATGTAACTTTCA
>Aethionema_grandiflorum_k21_TIPcontig296_88bp
CAATTACATCTGAAAATGACTTGTAAACCTTATTATGACCATCCTTCATGGGTTGTCCACGGATTCCATTATCAAGAAGTGTATCCAC
>Aethionema_grandiflorum_k21_TIPcontig297_84bp
GTCATTGGGTCCCTTTCCTCGTTCGAGAATCTCCTTCCTTCTTCCACTCCGTCCCGAAGAGTAACTAGGACAAACTCGGTCACG
>Aethionema_grandiflorum_k21_TIPcontig298_164bp
AGTCATTTCAAAATGAATTCTCCCTAGATACATATTAATTTAATTAATTCAAATGGGTTCGACCGAAAAATAGAAATTACGGTGAAGGTTTCAAATTGATTTCAATTTGAAATGAATTTTCTATTTTTTTCTAGAATGTCTAATATCTTTTTTACATCTTCTAT
>Aethionema_grandiflorum_k21_TIPcontig299_87bp
ACACGGATTATATCTGTTTGCACAAATACCTCGACGAGTAGCGCTCGTTAATACATAGAGTCCAATAAGCATATCTTGAGTCGGTAC
>Aethionema_grandiflorum_k21_TIPcontig300_125bp
TGCAAAAAAGGGGAGGTTTAGGTTTTTTGAAATTGACATCCAACTGGGTCTCAAATTCTAGCTTAATTCTAATAAGTCTCATTATTACTATTGAAAATTCAAAATTTTTGAAAATACATTTGTAA
>Aethionema_grandiflorum_k21_TIPcontig301_103bp
AAAGTGTGATTCGTTCCTTTAATCTCTTTAATAGTTAAAGGTTCTCTCGGTTTGAGTCATCTTCCGATCCAAAACTTTATTTCTTAAAAGGATTTAGTCCTTT
>Aethionema_grandiflorum_k21_TIPcontig302_222bp
TAGAATGGGACTCTATCTTTATTCTCGTCTTATTAATAAGTTCCACCAAAGATCTATCAGACTATGAAGTGAATCATTTGATCAATGAATATTCAATTTTGTCTTCAACTTCGATTTGATTCACAACATTTTTATTTCTTCAAATAGAAAAAAAAGAAATAGAGATTCAGGTCGTCATTTTTGAGATCGTTTTGTGTTACCTATCTTTATGCAATATAGGTT
>Aethionema_grandiflorum_k21_TIPcontig303_284bp
TGAATGTCATAAATTTTCAATCTAGTAAACTTTTACCGGAATGATATATTAAAATACTAGATGAATCAATGATTTCCATTAACAGAATTTTTGTAATGAATTCTGGTTCAATTGCTAAAAAAATAGGGCTAAAATACTTAGATTTCGTAGATTTTTACAAATATAATCGAGTGGGTCATAACCTATCATATATGCTAATTTTCAATCTCTCATTTTTTTATTTATGCTACTTATTTAATAAGGTTGATTGGTTGATGCGAGTTGATTTTCTGTTACGATAAATT
>Aethionema_grandiflorum_k21_TIPcontig304_154bp
ATTTGGATATTCGTAGACGAAGAATAAAAAAACTGTATTTGTCTGTAGCTTTTATCCAACGATAAAAAACGAAAACTATTTAGTATAACACTATGCAGTCAGAAAAAAATCAGCAATTCTATAAGATTGAATAAAAATTTCCATCAAAACTCCT
>Aethionema_grandiflorum_k21_TIPcontig305_85bp
ATTGATTTCTAAGATCGCTCCCTGCCCTAGGCCTTTTACTAGTGAGTCCCGGTAAAGCCCCCAGACGGCGTATTTTTTTAAAACG
>Aethionema_grandiflorum_k21_TIPcontig306_189bp
CAAAGTCTTTTTAGACTATCTTTCTTTTTTCCTTATATAAAAACTATATTAATAACTCAATCAAAAAGAAATTATCCACAAGAACACCAATTTTTTGTTATGCTTAATATATTTCATTTGATCTTTATTTCTTTTAATTCTGCCCTTTTTTCAACCCCTTTTTTAGTCGCCAAATTGCCAGAGGCCTAC
>Aethionema_grandiflorum_k21_TIPcontig307_323bp
GTTTAGCCAAAACCCAATTGATAATTAATATATAATATTTTTAGAATTACTACTTCTATGATATGAAAAATTATGATAAAAGATTCTATTATAAAAATTTTGAAACAGGGTGATCTCAAACTTTTGATCAAATCAAATAATATGATTAATAATTTGTGGACCACTTAATAGAAGACATGTGAAAGAAATGAAGTGAAAAAAAAAACGAAGGAGTCGTAAAAAAAAGACGCGGTATTTGGTTCATTTGTCCTATATGTGCAAATAAAAATCGGGCAAATTTTTCCCTTTACTCGGGGTAGAGCATAAACCTAAAAAACGGAATA
>Aethionema_grandiflorum_k21_TIPcontig308_159bp
ATCTACACGTGTCAAAACTCTAGCACCAATGTAATCTCTATTTAATTTGGGATGAAATCGAATTGACGAACAACCACTACCAATATTACTCTTTTAGTAGTCTTGAATAAAAAGAGACATGGGGCGTAGCCAAGCGGTAAGGCAACGGGTTTTGGTCCC
>Aethionema_grandiflorum_k21_TIPcontig309_87bp
ATGGATCCATACATCTCGATCCGAAAAGAATCAATAGAAAAATCCAAAATCGGAATTGATCGATCTCTTTCTCGAAACAAACGAAAA
>Aethionema_grandiflorum_k21_TIPcontig310_262bp
CGTTAGCTTGGAAGGCTAAGGGTTTTAGTCGACGCCGATTGATCATTTTGAGATTTGTAACGTCTCTAATTCAAAACCGAACATGAAACTTTGGTTTCATTCGGCTCCTTTATGATGGATGGAGAAATTCCTAAATATAAAAAGACCAGAACTAAATCAAAATGAAAATTCGACCCATAACATCTATGTTAACTTTTTTTTCCGCCTTGGTGCTTTGACAGAAAATTTAGCTTTCTAGATGATCCTTCTAGAAGATCGAAAA
>Aethionema_grandiflorum_k21_TIPcontig311_184bp
GCAATAAGAAATCCAATATACAATATTATTTCGAGTGTGACAGGATAGGATTGATTAGCTAATAGTTCTAAATTTAATGTTGGTTCATTCGAACCATATAAACTTATACCTAAAACTCCTATTAATAAAAAAATAGAACTGCCTGCAGTGTATAAAATAAATTTTGTAGCTGAATACAGACGTT
>Aethionema_grandiflorum_k21_TIPcontig312_222bp
TCATCTCGTACAGCTCAAACAAAAAAAAAAAAAGACCCAAATACTGATTGAAACAGATAGGGACTATAAAGTTTGCAACTTCTCTATCATTCAATATTATTTAAAGATATGAACGAGTCAAAATGCGACAGCTCTTCTTTGTGGGTAAATGCCAAAAAATCAAGTCAGCTCATTCGTCGTTATGTTGTGTTGATCGTTACAGGCCTCTTGAATCTTCTAGAT
>Aethionema_grandiflorum_k21_TIPcontig313_761bp
AAGAATCAAAAAAGCGCTTCGGAATTCATCTCATCCTTTACTAATTTTCATTTCTATTTGTTGAGTAATAACTGAATCCTTTAATAAAATACTCCTTGTAAAAATATAAATAGGTATTTCAGCCCATCGTTGTTTTTAATTACGAAAAAGAATTAGACAGCCTCTTAGTTTATTATTCATCACATAAATTCTATTTTTTTGAAATATATGAAAAAACGATCCTTGGTTCGGGCCTATTCTTCTTTCTTTTTGAGGAAAAAAAAGGTTGGTGGACTTCAAAAATAAAGGATTATTTCGTTTCTGATAGTCATTCCATTTATGGGTGGATAGGAGCATACTCTGAATCGGAATCTTGGGGAATACTGTCTGATCATTTCTACTAATTTTAAGCCCCAATTAACCTTCTTTTTTTTCTTATCTTATGTTATGCATAAATATCCTTTTCAATTTGATTAATCTCTATTACAAATTCTTTGTGTATTTTTGGTGTTTCTAACCATCCACTCACTTTTGCCTAATTGCCGCTCACTTTGTAATACATTTATCTTAATCTATATAACTGATAGTGAAAACGTCATACGGTTACTTTTTTTAACCCGCTTCAAGCCAGGATGATTAATCAACCCATCTTGGGGTAAACTACTTCTTACGCTTATGTTTATTTCCATTTTACCTTTGACATAGAAAATGAGACTCAATTTTTATTTTTACTGCCAATTTATAAGCAGTTTTTTTCACTCATATATAACTATCAAATTTCC
>Aethionema_grandiflorum_k21_TIPcontig314_83bp
CAGATTTAAATCGGTGGACTGTTGGGGATGGGATTACTTCGTTGATTTGCACAACTATTCTTTTTTCATTAATTTCGACTATT
>Ageratina_adenophora_k21_TIPcontig1_86bp
GCGGGTACTGATACCATTAACAGAACACCCAATAATTTATTGGGGACTGTACGAAGTATTTGAAATACGGGAAAGAAATACCATTC
>Ageratina_adenophora_k21_TIPcontig2_229bp
GGTATTTTGGCCAAAATACCAAAAGGAAGTAAATCCCTTTTTTTTTATTCCCGTGGAAGTCCACGTTTTGGCCGAATCTTCTTCCATAATGGTACGGCACAATAGTATTATTGGGGTAGATACAGAAATCACTTTAAATAGAAGAAGTCGGGTCGGCGGATTGGTCCGAGTGAAGAAAAAAGCAGAAAAAATGAAACTGATAATATTTTCTGGAGATATCCATTTTCCT
>Ageratina_adenophora_k21_TIPcontig3_118bp
CCTTCTTTCACAGAAAATGGAGAGGCGAATTGATGTACTTATTGGATCCGTAGGAAAATGAGTAAGTGGTCAAATCATATTTTGGTAAAGCACCTTGAATCCACTGGAGAGTAAAGGA
>Ageratina_adenophora_k21_TIPcontig4_242bp
ATTAATACATTACAGAAACCCCTACTTGAGTCCATTTTTTTTACCGCCAAAACCTGTGCTCAAAAAAAGATATTTTTGGGCACAGGTTTTTCTGGTCCAAGTGTATCTTGTCTTTACCATGAACAAATTTCCTTGGTTAACAATAATTGTAGTTTTACCAATATTTGCAGGTTCCTTAATTTTCTTTCTTCCCCATAAAGGAAATAGGGTTATTAGGTGGTATACTATATGTATATGCATGT
>Ageratina_adenophora_k21_TIPcontig5_85bp
GTTATACTATTCAATTCTCGACGACGAATTAATTTAATAGTATAACATACGAACATCTTTTATCCATACCGAATCCAAGATTGGA
>Ageratina_adenophora_k21_TIPcontig6_444bp
AAAACGTTAGGTGGAAATATCTATGTTAGGTTGAAATATCTATTGTTACAAGAAACATTTTATTCAAGGATTAAGTTATTACTCAACAAAGAAGAATTGAATTTATTAAAAGATAAGATGAATTCAGAAGCACTTTATTATATATATAGTATATAGCAGACAGAATTCCAGTGTCTAATGGGGACCTTACAATGGATTTAATTTGATATCTATCTATCCTACAAAAATAGAAAGAAAAATAATAATGGACGGGTCCTTAGATTTATTTGTGTACATGAGATTTTCATTGACAGTGCCAAAATACTTTGATTTCTTATCTTTGTGATAACAAGATCATATCTTACGTGGCAGACATGCTAATTTGAATTAATTTATGAAAATTAGAATTGATATGATAATATATCTAACAGTTCAAGTACAGTTGATATAGTTGAAGCGCAGTCA
>Ageratina_adenophora_k21_TIPcontig7_278bp
TCGTTGGATTAGCTTTGCTACTCGGATTTTTGATTGAAAAAGCGGATAACATAGAAATAGGGATGGTCCAGCATTTTTGAAATTTCTTTCTTTTTTTGATCGGGAAATTTTTTATTTTTTCATCTAATTTAGTCATTTTTATGTTCCAAATAGACTAGAAAAAATTTTTATATTTTTTTTATTTCGTATATTAATGCTTTGATTTAATCATTTTGTTTTATTCTGATTGTATCTACATACCCTTTTTCTATTTGGGTTGCTAACTCAACGGTAGAGTA
>Ageratina_adenophora_k21_TIPcontig8_96bp
ATAAGATTTACTTTTTGTTAAATACAGAAAAAAACGTCCTTTTCTTCCCCAATCTTCCCCAAAAAGACTCAGTTATTTTTCCTTGGGGTTCCGTTC
>Ageratina_adenophora_k21_TIPcontig9_82bp
TCAAAAGTACTTATCTTTCTCATTCACTACTCTTTACACAAATGGATCTGAGCGGAAATGTATCACATGTCACATGTGACAT
>Ageratina_adenophora_k21_TIPcontig10_140bp
CTTTACTTGGGGGGTTGGAATCTTTCTATTCCGTACATATATGTTCCCGAGCTTTTTGATATTACTAAAAGGGGTAGAGTCTTTGGAACAATAATGGGTATCTTTATTACATTAGCTAAAACTTATTTGTTCTTGTTCAT
>Ageratina_adenophora_k21_TIPcontig11_170bp
TTTTCTTTCCCTATAATCAAAATGAAATTAATTGAAGCCGTGGGGCCCTATCCATTTATTAATTCGACCCAACTTTAAATTGACTTCGATTTGCTCTCTTTGAATAATTTAAATGAAGGCTTTTTATCGAGCCGGAAAGAATAAAATATTCTCAGAACTCTTAATTGATA
>Ageratina_adenophora_k21_TIPcontig12_187bp
AACTTTGGTTTCATTCGGCTCCTTTATGGAAAATGGAGAAATTGCTAAATTTAAGATGTGAACCAACTTACAAAAAAATGATACCCATCTTACAAAAAAAGGATACCCATAACATCTATGTCAGCTTTTTGTTTGAATCTATTTAATTCAAAACGACTCGCTTTCTAGATGATCCCTCTAGAAGAAG
>Ageratina_adenophora_k21_TIPcontig13_107bp
GATCTTGTTCATGAGATTAAGAAAAAGAACTCTCTTTCTATTCTAATACTAAATTACCAAGCTTTTTTATTTCTTTTTCTTTGTTAGAAAAGAGATAGTTTCCAATT
>Ageratina_adenophora_k21_TIPcontig14_149bp
CCCTCAGCGTCGAGGAACATGTACTAGGGTGTATACTATCACCGTTCAGATCATGAACTAGAACAAAGGAAAGAGAACAACGTTCGAATATCAATGATAAAATAGTATATAACGGAAAAACGAACTACATTTCCTATCTAAAAATCGAT
>Ageratina_adenophora_k21_TIPcontig15_88bp
AGTATTTTAAGAAATGAGCCGATAAATGAATGCTTTCTCAGCAGGCGGGCAAAAACGCAAGAATCCTCTTTTTCTAGAACATAACTTA
>Ageratina_adenophora_k21_TIPcontig16_88bp
CCATGTACGATCTATACTAGATCTGACCAACTGCCCATCCTACCGGAACGCATTAGCTGTCCGCTCTCAGGTTGGGCAGTAAGGGTCG
>Ageratina_adenophora_k21_TIPcontig17_87bp
AAAGATGGGTAATCTGTCTTTTCAGAGCTATCGCCCCAACCAAAAAAAAATTCTTGTCATAGGCCCTGTTCCTGGTCAGAAATATAG
>Ageratina_adenophora_k21_TIPcontig18_281bp
TATCTATCCAAGGGATGGAAGGGCAGAGTCCTTTGGTGTCCAGAATTGGGGCCTCGCAATCTATTCTGGTGTCCTAGGCGTAGAGGAACCACACCAATCCATCCCGAACTTGGGGGTTAATCTCTACTGCGGTGACGATACTGTAGGGGAGGTCCTGCGGAAAAATAGCTCGAACCATGAACGAAGAAAGGCTTCACACCTCCCGTTCTTCATACTTTTTCAATATGAGATAAAAAAGCCCCCAGAGGGAAAGGCCCTTCCCTTTTGGGCCGGTTGTGGGC
>Ageratina_adenophora_k21_TIPcontig19_182bp
CTCTTGAAATAGCGGAAGCTGCTTTGAGAAAAGCTGAAGGAATGAGAGAAAGAATTGAGGCTAATCTAGCTCTCAGACGAGCTAGGACACGAGTAGAGGCTATCAATATGATTTCGTAACAAGTTGGTGCGTACGAATAACAAATAATCATCGATTTATACACCCTATATTTGGTTGTTTTG
>Ageratina_adenophora_k21_TIPcontig20_94bp
GCAATAGTATCACTACCCATGAAAATAAGAGCTTCTGTTCGTAAAATTGAAAAGAAATGTCGACTAATCCGTCGTCGGGGACGAATTATAGTAA
>Ageratina_adenophora_k21_TIPcontig21_131bp
GAAGGATTTTGTAGGTTCGTTGATCAGGGTTTGGCAGAAGAGCTTTCTAAGTTTCCAAAAATTGAAGATACAAATCAAGAAATCGACTTTGAATTCTTTTTGGAAAGATATCAATTGGTAGAACCCCTGAT
>Ageratina_adenophora_k21_TIPcontig22_89bp
CAATATCTCTACGTGTGATTCGTTAAGACATAAATTTCCCGCTACTTTTTTCTTTCTAGGAAGGAAGTGTCATGAGTTGAATATATATT
>Ageratina_adenophora_k21_TIPcontig23_124bp
TTTGGACCTTATTAACCAAAGAGATACGACTTTGCATTATAGTTAGCTCAGCACCAATAAAGAATGCCCAAGGAATTCCAATAATTCTTGTTATACATTTGTTCCAACCCTCAATCCTCTTTTC
>Ageratina_adenophora_k21_TIPcontig24_104bp
CGCACATCTTTACCCTTGGCCATGAACCTCCTTTGTATTTTTCATTTACTCAACTCTTCCTCTTTCAATCCGAAACTAAAAAGAATAAGAGGATAGCAAGTTAC
>Ageratina_adenophora_k21_TIPcontig25_93bp
GAGTAACTTCCGTGGTCTGTACAAGTCTTTTTGTTTCACTAATTACCACTATTCCAGATACGTCATGGTACGGGATTATTTGGACTACAAAAG
>Ageratina_adenophora_k21_TIPcontig26_87bp
ACTCTAGAGATATAGTAATATGGAGAAGACAAAATTGTTTCAAGCGGATATATAGGAATCAAAATCTGCCGAATCACTCATGTTATG
>Ageratina_adenophora_k21_TIPcontig27_153bp
TAATTGATTTACCGAAAAATCAGTTTTAAATCCATTGTATTTTTTTCTCTTTTTTTTTTAGAAAAGGGCCAAAATAGGTTTTGAATCTTTAGGACAATTCATATATTCGGGATCAGCATAGATTCATAATTTAATTGAATAGATGTATCTAGG
>Ageratina_adenophora_k21_TIPcontig28_169bp
GGAGCTAATGAAACTATTTTAGTAAAATGAAACTGTCTCAATTCCCCGGCAATCGCACCAAAAAATCGACTTCCTTTTTGATTTCCTTCTTGATCAATGACAACTGAAGCATTGTAATCATATCCTACCCAATTTGTGTCCTACCATACGATCTGTTATATAAATAGGT
>Ageratina_adenophora_k21_TIPcontig29_82bp
CCCTTTCTTTTTTATTTCGATTGACAACTTAGAAGCAGATTTTTTAATAAAAAAGATTTCAGTTGCTACAACAATATGAACA
>Ageratina_adenophora_k21_TIPcontig30_159bp
TTATTCTCGTCAGACTTAAACCTAACAAAAATAAAATCAAAACTAATAGTAATAAGGGTTCGACCAATTTTGCTCCCTTTCGGCGAAGTAAATTAACCTAAGTTTAAGATAAAATCAATAAGGGTTTGATCCGGATTTTTCTTCCATTTAGGTGTCATA
>Ageratina_adenophora_k21_TIPcontig31_90bp
AGGCGTTTTCTTTTATGGTTCATATTCCGGATTGGGTTCATCTTAATAATCGGATGAATTGAGTTGTAGACATGAAAGCGTAAGAACTCA
>Ageratina_adenophora_k21_TIPcontig32_119bp
TTCATGAAATTGATTAGAATATTACCGCAATTGTAAGTAGATTTGAGATCTATAAATCTTTGTTATTCATAGTTGTATAAGCGCTTTTTGTTGGAATCTTTTTTTATCTTTTAAGGAAT
>Ageratina_adenophora_k21_TIPcontig33_128bp
ATTATAGTAATTTGTTCCAACCCAAGACATAAACAAAGACAAGGAGATTAATTAAAATTATTGGTGCCTTCCGAGACCAGGACCCTTTTTCATCACTTCCGCTCGTTAATGGCAAAAGCTATACCGAA
>Ageratina_adenophora_k21_TIPcontig34_171bp
AATGGGCTGGTTTAGATCGATCCTAACCGGATGATTATGAATAACTTTTATTCAATAGAATAATAAATAAAAGTCATAGAATATTAATATTAAACTCGGCAGGGTTAATTTCAGAATTGACGTGAAATCCAAGCTATTGTCATTCAACCGCTACAAGATCAACAATTCCAT
>Ageratina_adenophora_k21_TIPcontig35_142bp
TTATGAAGGTTGGCTGGGTAGCTGACCCTGTTAGTCCGTTCTTGCAGGAGGGGTCTATTTTAACTAAGAATTTCTCCGCTTAATGGATAACCATTTGCTACCAACGGAGAATTGCTTCTCATCTTGAATTGAGGTGAGTGGA
>Ageratina_adenophora_k21_TIPcontig36_86bp
ATTAGGAATAGGCGTAATCGGACCTGCTTTTTACATATCTCTTGGGACCCTATTCACCTCTTTGGGCTTCTATTGAATCGAGAAAT
>Ageratina_adenophora_k21_TIPcontig37_261bp
TATTATTCATAATTAATATGAATATATTAAAGAATAGAAAAAGAATAGAATATATCATTTCAAATAACTGTTAAATATTATAGAACATAACGATTAATCTAGCGATATAGAATTTTCATTTTTTTTTATCCCTATTAATTTATCACGACTAAACATAAAAAAATTTTTTTTTAAGAATCGATCGTTCAAGTATTCGAAATTTAAGGAGAAAATCAGTGGAAGAGAGACAGATTTATAGGGTATGTATCCACCTATATTGAA
>Ageratina_adenophora_k21_TIPcontig38_83bp
TTAGTTTATGCATGGCGAAAGGGAGCATTGGAATGGTCTTAGATGGTCTTAGCTCCTAAATATTCAGATAATCAAAATCAAAA
>Ageratina_adenophora_k21_TIPcontig39_157bp
CTCGATTTAGTTCAGTTTGTGAAAAATTCAGATATGATTCCGAAAAGAATCATTCAAAATAAAAAAAGAAAGAGGAATAATATTCTATCCAATATTAGACCTTGAAACAGAATCTTGTTGAACAAAAAAGAAGTATTCGGATACAAGGGATATGCTC
>Ageratina_adenophora_k21_TIPcontig40_153bp
ACATATTCTTCTGAATTATATGTATCCGCGAGACTCGTTTGGAAAAACGATAGGCGTAGGTATATCCAAGAACAAACAATTTTGATAGGAAAGATTCCTCTAATGACTTCTCTGGGAGCATTTATAGTAAATGGAATCTATAGAATTGTGATC
>Ageratina_adenophora_k21_TIPcontig41_141bp
CCAATGGCTTTGGCTACTATAACCTTCCCAACCACAATTTTTATTTTTTTCTAGGCATTTCACCTCGAAATACGAAATTTTACTATACTAGGTATTAAAAAATAAAAGTAATGATAAAGAAATAGTGGATTCCATCGTTTC
>Ageratina_adenophora_k21_TIPcontig42_116bp
TATACATATCATAATACGACATAGTTGTATCCTTTTTTTTCGATTTAGGTTTTTGTGACCATGTAATAGAGTTGGTATCTATATATTCATCTAAGGATATATCTTTCATTACAATA
>Ageratina_adenophora_k21_TIPcontig43_193bp
CTAGAATTGGGTATACCAAAGAAGGGTAGTATAATTAACCCACGTTCTCTAGTAAAATGAAAATGAGGATGAGACATCAGGAATAGTAAACAGGATAGGTGAAATGAAATGTGTTTTTGTTTTTACTTTGATATTATACTTTAAACGATCCGGCTCTAGGGCTATACGGACTCGAACCGTAGACCTTCTCGGT
>Ageratina_adenophora_k21_TIPcontig44_137bp
ATAAAAAGAACTTTCTAGTTCACTACAAAAAGGATGATCATTGTCAATCTCAAAAATATGATTTTCAATATCAAAATAGATAGAATAAATGTCCCCATTACTCTCTTTAACTAAAAAAGTATCATCAGAGATGAAAT
>Ageratina_adenophora_k21_TIPcontig45_89bp
AGATGAATTTACAAAAAGAATTTAATTCTGTAAATCGAAAACTTAACATTGCTATCACACGAATTGCTACAGAACCGTACATGAGATTT
>Ageratina_adenophora_k21_TIPcontig46_190bp
AAGAAACTCATAAAACCAACTCCATTTGGAATTCCATCTATTATTCGTCTATCAAAAAAATGAGTGAGTTCAGCCAATTTTCTCACCCCCACAGTTAAGAATGTTCCATAAAAGGCATCTATGTAACCCCGATTATATGACCAGTCATATAGAGCATTTTTTATTTTGTCAGAAAAAATTCTCTTAGGAC
>Ageratina_adenophora_k21_TIPcontig47_127bp
ATAAGGCTTAGCTGATCGTATTACCACAGAGTCAACTTGAATAATTAGAACTTGACCTGATTTTAAATGCGGTCCTTTTTTGGCTATACATACTTTTTCACAAAGAAACTGCCCAAGACTAACGATT
>Ageratina_adenophora_k21_TIPcontig48_81bp
ATATTCTACCATAATGGGTATTCAAGAATCAGTAAATGAAATTTTAATGAATTTGAAAGAAATCGTATTGAGAAGTAATCT
>Ageratina_adenophora_k21_TIPcontig49_204bp
AACTCCGGGAAGGTCGAATAAAAATGAATAGAATATGATAAAATATGATAAAGTAGTCAAAATAAATATGAATCAACACGTTCAATAAAAAAATTGATTCTTCCCATATTATTTTTTTTCTTACGACACGAGAATTCAATCCGGATTCTTGGATTTTTACAACAAAATATCAATCCGCGTTTGAGTTCGGATGGGGGTTTGAAT
>Ageratina_adenophora_k21_TIPcontig50_86bp
AGTAAGAAATCAATTTCTTACTTACCATACTCTCGGATCTCATATTTAAGACGCAAAAATAGAATACTTTTCATTTGATTTCTTCA
>Ageratina_adenophora_k21_TIPcontig51_86bp
CAGGATCCCGATTCATGGATCTCTCGGTTCGAGAAAAAAAAGTAAGAGGATCGAACCATCTCTTCTGACTCTTTTTCAAATTCGAT
>Ageratina_adenophora_k21_TIPcontig52_120bp
GATGCTTAATAATAAGAAGGAATAATCAAATTGAATTCATTAATTTACCTGGGTGGTCAATTTATGGGCCAATAAAGAAAGAAAGGATTTTTATCTTCGAAACCCATTGTAAGGGGTAGT
>Ageratina_adenophora_k21_TIPcontig53_132bp
AGATCAGTAGAACTTTCTCGTATAATTTGATCACTCGTTCTGGCATCCGCGTTTTTACTACTATTTTCACTTTCACCACAAATGGAACTAGAAATGTAATCGTTACTGGAAGTCTCGTTACTGGAATTCTCG
>Ageratina_adenophora_k21_TIPcontig54_86bp
GTAGAAGTAAGAAACTTTTTCAAGTATAAAGATTTGTAATGCTTCTTTATGGATTGAATCTTTGGGAAGTTTTGGGAAGTTGGAAT
>Ageratina_adenophora_k21_TIPcontig55_180bp
ACCTAATCCAATTATAATGTTTCTTACTTTGCAGTTGTATATAAGCAAAACATTGAAAATCGCTTTATATTTATACCCATCCCGGAGATTGATCCTATATTCCTATATATTAATCGAGTCAAATTATTCCAGTTCAAATTATTCCAGTAAATAACAGAATCGTGGATAGGAAACTCCATT
>Ageratina_adenophora_k21_TIPcontig56_82bp
CAATATTGGCATATTGGCGGCGATGAAACAAATAACGGATTAGTTCTTCTACTTTAGGCATTATTTTTTTTTTTTTTTTTTT
>Ageratina_adenophora_k21_TIPcontig57_213bp
CGATTCCCGCTATCCGCCCAAAATGAAGTCATTTATTTCATATCTAAAATTCTAAATTAAAATGCTAAATTGGTATAGTTAGTCGTCATAGTGTAGTGATTCTATCCTTCCCCTCTTTGCCTTCTACCCCAAAATAAAAAGTGTTAACTAATTACTAGTTAACAGAGTAAAACATACAATTTTTTTTTACAAAAAGTATTGCGGAGACAGGAT
>Ageratina_adenophora_k21_TIPcontig58_130bp
TTTGAGTGCGGTTTGAACTATTGATTTACGTAATTGGAAGTAACCGATTAGGTTTACGACGAAACCTAGAAATCGATCACTGATCAGCACCCGCTGCTCTAGCTAATTGTCCACCCTTTCCAAGTGTGAT
>Ageratina_adenophora_k21_TIPcontig59_190bp
TCGAATTCAAGTAATAACATTCTTGAATCATCAAAATGACTTTGATATCTCTTTTTTAGTTTCTCTCAATAATGTATTTGTGAATCCATACAACGTTAGTTTTTCCGTTTCTTTGTCCCGAATCGCTCTTTGAATTCTTCGATTTTTTTATTTACTTCATCCGTTTATTCAACTCACAGTCACAGATGAG
>Ageratina_adenophora_k21_TIPcontig60_82bp
TTGATACCACCAGGAGGGGGAAAACAAAATTCCAAAAAATACAAAAAATTGAAAAATTGGCTCTATATCCAACGAATGAAAC
>Ageratina_adenophora_k21_TIPcontig61_118bp
ACACTACTTCTTATATCCACTTATCTTTCAGGAGTATATTTATGTCCTTGCTCATGATCATGGTTTAAACGGATCAATTTTGTTGGAAAATGCAGGTTATGACAATAAATCCAGTTTA
>Ageratina_adenophora_k21_TIPcontig62_154bp
CCATTTTTAAATTAGTTTATTCTGCAGCAGCAAATGCTAGTTCCAACTTGGGTTCGAATGAAACAAATTTAGTGATTAGTAAAGCCGAAGTAAATAAAGGTACTATCATGAAGAGATTAAAACATCGAGCTCGAGGGCGTAGTTTTGCGATACA
>Ageratina_adenophora_k21_TIPcontig63_86bp
ACGTTTTGCAGAGATATAAGGTGCCATTTTAGGATTCCATTTCCTCGTACCATGGCCAAAATGAACTCCTGCTTCCATCATCTCTT
>Ageratina_adenophora_k21_TIPcontig64_187bp
GAGTAATTGAACAAACATTGAATAAAACAGTACCGGACGGTTCACAAGCGGCTGAGTATTTATTCCAGAAGGGCTTATTCGATCTAATCGTACCACGTAATACTTTAAAAAGCGTTCTGAGTGAGTTATTTCAACTCCACACTTTCTTTCCTTTGAATCAAAAATAAAACATTAAGTTCAATTATTT
>Ageratina_adenophora_k21_TIPcontig65_271bp
GTACATGTTCGAGCATCATTAACCAACTCCTTATAAATCTCGATTCATTTCAATATGAACAACAGTTTAACCAATTGGATTGACTAGAATATAACGAGTAATGGAATAAAGGAATATATTGGGAATAGACCGAAAGAATAAAGAATTTATATTTTATATACAAAGTCAAATAGAAAAAAGGAAATTAATGTGATAGCTCATAACAAGGTTTTTCCAATTCTAGAAGTTATTATTGACGAGCTACAGCAATTGCGCCGATTAACGCAACTAA
>Ageratina_adenophora_k21_TIPcontig66_148bp
ATTGAATATACAATTCAAAAATTTTTCTTACATAAATCCTACTATTATTTTATTTATTTATTTTCAAATAAAAGATCAGAAAGTAAAAATACCCAAAAATCACAATTAAAGCGTCCATTGTCTAATGGATAGGACAGAGGTCTTCTAA
>Ageratina_adenophora_k21_TIPcontig67_136bp
TTTTTCCATGGATTCATTCCATAATTTGGAAGTTTCGTATGTCTTACTTCGGAATCAAATATTCCTTGTCTTCCAAAAAAATCCTTTATCTCATTCTTAAGAAAAAAAGACGGTCCATTATACTGAAGAATAGATC
>Ageratina_adenophora_k21_TIPcontig68_112bp
GATTATATGTATGGGAATCAAGAAAATTTGAAGTTCAACATTAGACAATATAGTCTTTGTTTCAAGTATATTTAGATAAATAAATACTGTCTCTAAGGCCTCAATTCTATTT
>Ageratina_adenophora_k21_TIPcontig69_105bp
ATTGCGGATACAGAAATGATAAAATCGTTTTTGATTGGATTGAATATGAGCCTCCTATAGAAGATGAAAGATGAAAGAAGATAGACAAGAAATCAAAGACAAAGA
>Ageratina_adenophora_k21_TIPcontig70_127bp
AAAAAAAAAAAAAAAAAAATTCTTTCTATTCTGAAATGTTGATGTAGTATGTAGTAAGGATTAAATCAAATGAGTATTCAACCTTTTCTTGTCTAATGAAAGAACTGAGTTTTAGATGTATACAGAG
>Ageratina_adenophora_k21_TIPcontig71_193bp
TTCTATTTTTGTGAAAAATAATTTGCATCCCTAAAATATTAAAATTGAAATATTTAACAATGTATTGTTCGATCTATTTAGATTATTTGCTTTACATCATCGACAATTCCATTCGAAAAGAAAAAGAAAATGATCTTTCTTATGATAATAAAATGGAGTCTTTACTGTAAAACTTGACTCAAATAATGATGTA
>Ageratina_adenophora_k21_TIPcontig72_159bp
CGAAATCTGAAGGTTCTTTCTTGACCTAACTACAAAGAGGTGGATTTCTAATATGGAAAGATAAAAAATAGAACTTCTAAAGCAAAAAGATAATAGAAATTACTAGTTTTAGAATATAGTTGAACCAAAAATTTTTTCGAGTGATCGTGTGATAACTTT
>Ageratina_adenophora_k21_TIPcontig73_101bp
CGTAGAATCGAGAATGAAGTTTTCATTCTGTACATGCCAGATCATAATTAGTAACTGCATCCAATTTCTAAAAAAATCCCAACTGTTTCCATTTTTGGAAT
>Ageratina_adenophora_k21_TIPcontig74_82bp
ATCAACATTGCTGTAATTGTCATGACCACCCCAACTCTGAATTTTTTTATCCGTATCATTTCTATTCGGATCTTTACTTTCG
>Ageratina_adenophora_k21_TIPcontig75_341bp
CGATAAGTACCAATACGCAATGGGGAAGTTAATGCTATTTTCTATGAGCGAATGTGCCCATACTTGTTCATCATTATAGGACACTATTCGTAATAATTTTCCCTTATTTTTTCTTACTTTCTTTATAAAATTTCATAATTTGTGAATAAAATCTGATTAGGATAAAGTACAATATTATAAAGAAAAATAAAGGCTTTGTTACGTTTCCACATCAAAGTAAAATATAGTACTTAGTTTTTTTTTCATTTAATGCCTATTGGTGTTCCAAAAGTACCTTTTCGAAGTCCTGGAGAGGAAGATGCTTCTTGGGTTGACATATATTGCGACTTGTCAGATATATT
>Ageratina_adenophora_k21_TIPcontig76_190bp
GATTTTCCTTGATACCTAACATAATGCATGAAAGAATCTTTCAATAACCATAAATTCACTTGAAAAGCCCTGGCAAAGACTTCTGCAAGATGCTCTATTTTCCCATAGAAATATATTCGTTCAATAAGGGCTCCAGAAGATATTGATCGTAAGTGAGAAGATTGGTTACGGAGAAAGAGGAAGCCAGATT
>Ageratina_adenophora_k21_TIPcontig77_170bp
CGGCTATCCCGCCTAGCCAAGCCAGAAAAAATGGATTCAATATAAACGAGCTGAAAAAAAAACAATTTTATGACATGATCCCTATATGTATGAGGGAACCGAAGTGACTCCTATTTCAAGTCTTTGATCTCCTGTCTCAATTAAGAGGAGTCATGGAAAGAACAGGTTCA
>Ageratina_adenophora_k21_TIPcontig78_344bp
TAAAATTGTTTCTAATAAAGTTGGTATACTATAATTAGATTCTATCTTCAATATATGTAGTTATTAATCCATATATGGAATTGACGTAGGACCCAATTCCATTTCTTTGATACATCTATTTATTCCGATGAATCTGAAATAATTGTTTTACTGTTATAGAATAAATTTCTCCACTAGAATCCAATGGAATTTCGAAATCAAGATATTTTTATTTGAAAATTATTTCAATTCAAATAAAAAATGCGTTGCAGAACGATCTATAAAAAAATTGATACCGTTTCATTCCTCAACTAAATTAGGAGTGCTTCTAAAGCCCACTTCTTCCCCATACTACGAGTGAAAGG
>Ageratina_adenophora_k21_TIPcontig79_124bp
GGGGAGTTTCGAATTTCGTGATTTATTCCAAATATTCAATAACTTGATTTCTAATAATGAGATCAATTTTGTATTTGTTACTTTGTGCGCTGTTCTATTATTTGCCGGTGCGATTGCTAAATCT
>Ageratina_adenophora_k21_TIPcontig80_124bp
GGATTTCACTTGACTGTCTACGGTTCCATTGCGTGTGCTCGGGAGTTCTTTTCTTTCTAAATGTATCGCCATAAATGTATCGCCATGCTATTAAGTATTTTGATTTAAGTTCTTTTCTTTCTAA
>Ageratina_adenophora_k21_TIPcontig81_81bp
TTGTAACGCATTGGGGCATCCTATTGGTAAGGCGATTTGGGTCGATTTATCAGATTCTGATATTATTGAGCGCTTTGGCCG
>Ageratina_adenophora_k21_TIPcontig82_94bp
ATAAACCCTTGTCAGGGTTTCACGTAGTTTCAGCAGCTCTCCCACTTCCAGGATAAATTCTCCCGTTGCTACTTCAGAAAAAGAACCAGCAGGT
>Ageratina_adenophora_k21_TIPcontig83_236bp
TTTTTACCTATTTCGTTTATTCCAATATATTTTTTTTCACCTTTAGGGTTAGTTAGAATTGCGTTCAATGAAAACTTTAACCTATTTTTTGAATCAATTTTTAGTTAAAAAAACTAAAAATAATAATGGAGAATCACACCCAAAAATTTGGAAAATATTAAAAATAAAAAATATTGAATTAATAGTTCAATTTTTTATTCAAAAAATATACATAGATATCTTTCTATGTATCATTA
>Ageratina_adenophora_k21_TIPcontig84_81bp
GGATACGACTATTCCAACAGTTAGACCTTTCTTTGATATGGATTCTATATTCCTAATGGCTGTGGTACGGAAAATACTGTT
>Ageratina_adenophora_k21_TIPcontig85_403bp
GAACTAATAGCTCCGTTGTAGAATTCAGACCTAATCATTAAGTAGGAAGCGATGGGAACGATGGAACCTGTGAATTCAAAAGATTTTAGTGAAAATAAATTCGAATTATTCATTGATCGGGATGGCGGAACCGGCCAGAGACCAATTCATCTATTCGGAAAAGTTATGAACTAATGATAGAACTTAAATAGAAATTGAAAGAGTAAATATTCGCCCGCGAAAACTTTATTTTCTTGGATTGCTCAAATTGGGTCAATCCAATACGATAAAGAGTAAAACAAAAGAAAGATTTGTTTTAACATTCTAAAATAGATAAATATAAGAAAAAAGAGTTATTGAATATATTTAGATTTAGTTATGTATACAAACAAGATATACAAATTAATAATAGATTTGATCTAGA
>Ageratina_adenophora_k21_TIPcontig86_88bp
GCTAATGAATCCCCCTCTTTTTGCCATTGGACTTCCCAATCAAACTCATCGTAACACTCATAATGATCAACTTTACGAAGATCCCATT
>Ageratina_adenophora_k21_TIPcontig87_163bp
GTCTATCACTTTATTGTGAAAGACCTGAGTGGGCCGTTCTGCCATTAGTACCTCCATATTGTGTTGCGCTGAGTAGAATTTGACAATGGGTTTGAGTCAGTGATTGGAAAACTTCCTTAACCCGGAGAGACTCGAATTCCCGTTGGTAGCATAGAATTACAAC
>Ageratina_adenophora_k21_TIPcontig88_682bp
CTTGCTCGAACTCATAATAGCCTATTTATATTCAATCGTCGAGATTGAACAAGTCAATTCAATCAAATCAGTTTTTTTAGTAAAGATTCAAATTGATAAAAAAATGAGTTCAAAAGTCAATTTTTCAAAAGTCAATTTGAGGGTTCATTAGTTTCATTTTTTTACTTTTATTGTCATTATTTCTGGTTTATCTGATTTCATAAAGTTGAAACAAAAAATAAATTTTCTCAATGAATTTGAAATATGTCTATTTTTGATTATTCCAAACTGACACATTTTTTGTACATAATATTGCAACAATTAAGTTCTTTTATTGATTTTCTTGATTGGGCTGAAAATTGGAGATGTATAGAAAACTCATTCCATATAGTAAATAAATTATAGTAAATAAATTAATTAGTAAATAAATTAAGAAGTGAGAAAGTTATCCAAAAATTTTTAACATGGAATAAATTAGTTTCAACACTTCATTAATTCGAACTAAAAATATTATATCTGGCCTTCCCGAGAAACATAAAAATTTTTCATTTTTGTAAAGGTCGATGGGGAAAACAAGACTCCCCACCACCAAAATTTGAGTGAAAATATACTAAAAAGAAATCAAAAATTTTGTCTTTTTTTCTTTCTTTATTTTTTTTTCCTTTGTCGTACAAAAAAACTTTTTGAATTCCCGGTAGAAAGA
>Ageratina_adenophora_k21_TIPcontig89_81bp
AAAATAGTTTCATTAGCTCCTTAGGTATTATAAGATGAGACCATATGTTAAATAAGAGAACAACAGAAGTATACGCTTTAG
>Ageratina_adenophora_k21_TIPcontig90_87bp
AAAATAGTTTCATTAGCTCCCGAGGTATTAACTCTTACGTGAACCAATACGTCCACGTGAACCTTTTTTCGGTATAGCTTTTGCCAT
>Ageratina_adenophora_k21_TIPcontig91_90bp
ATCAACTTTCTGAGGTTTTTACTATCTATTACCATATTTATTACCCGAAAGTAGATTGATAAAAATGAGTGGATAGCTAGGAACACTAAG
>Ageratina_adenophora_k21_TIPcontig92_85bp
CAGGTCTTCCATCTTGCAAATAAGGCATATCTTGTCTAGTTAAAATTTTTGAAATGATACCCTTATTTCCATGTCTTCCAGCTAC
>Ageratina_adenophora_k21_TIPcontig93_97bp
GATATGGTAGAGGGGCGCATTCAATCCTTGCTTGTATACTTGTATATTAGGGTTCAGTTCTTCTCTTCGGCGCGGGGTAGAGCAGTTTGGTAGCTCG
>Ageratina_adenophora_k21_TIPcontig94_328bp
TTGAATCAAAAAATGATGAATAATATCCAGATATATGGTCTCCTTATTAGCCTCATAAATGTAAGAAAAATTACTATATCCTATATTCAAAGGAAAGAAATGAATCTGGATATAATGAGGAGACGTTTAAATCTTACACAATTAACGAAAAAGGGAATATTAATTATGGAACCTGCCCGTCTATCTGTAAAAAAGGACGGACAGTTTTTTATGTATCAAATAATAGGTATTTCATTGGTTCATAAAAGTAAGCACCAAAGTAATCAAAGATACCGAAACCTCCAAAATGTTGCTAAGAATCATTTTGATGAATCCATTCCAAGACATA
>Ageratina_adenophora_k21_TIPcontig95_84bp
CCGAGTCTCCAGGAAAAAGCAGAATATTTGATGGAAGAACGGGGGGTCCTTTTGAACAACCTGTTATAATAGGAAAGCCTTATA
>Ageratina_adenophora_k21_TIPcontig96_229bp
CGTTGAGAAAATAACCCACGGGAAGGGCTGATTTGGCAGATGAGGAATTAGCATACCAACTCGCTTTCATCCTTCCCGTTCGTGTTCGTAGACCTTTTTTTAGGGGGTGCAACCAAGGAGATAATTCATGATTTCTAAATCGAATAGATTTTTGATTCTATTTAGAAAGTAGGAAACTATAACTATATATAAAGAGGACAAAGTAATACAAAAAGAACTCTGTTCGATT
>Ageratina_adenophora_k21_TIPcontig97_86bp
AAAAATATGATTGATAGAACAACAGAATATATAGGAAAATTCAAATTTTAAATTAGGGATACATATATATCCTTAACATACTAAAG
>Ageratina_adenophora_k21_TIPcontig98_212bp
ATATTGTCCTTTTTGTTCCGTATTCGTATTGTAATAGAAACTTCTTATTAGTTATTAGACGAGATTTTACGAAAAATTGTTCGTAGGTTCGTGGAGAGAACAAATATTTTTTTCAGTACTCACACTCCTTATTAGTTAATAATCCCTTATTAGTTAATAATCCTAGTGATTTTTTTTATATGCTTATTCCTGATAGGAAATACAATATTCAA
>Ageratina_adenophora_k21_TIPcontig99_83bp
TGAAACATAACCTAGAATCATATCTTCATTATCTAACCGAACCCGGAACATGCCGTTGGGAAGCGATTCAGTAATTAAACCTT
>Ageratina_adenophora_k21_TIPcontig100_151bp
GTTTCTCGACCCTTTGTCTTAGGATTAGTCAGTTCTATTTCTCGATTAGTCTTAGTTAGTGATCCCGGCTTAGTGAGTCCTTTCTTCCGTGATGAACTGTTGGCGTCAGTCCTACATTTTGTCTCTGTGGACCGAGGAGAAAGGGGGCTCG
>Ageratina_adenophora_k21_TIPcontig101_365bp
ATTTCATAACATTTAATAACACGTCGTAATACCACAAGACTTATTCGTCAAATTACGACTCCGAATAGTGAATATTCAGATTCGATGACCCATCTATTCATTGAGGGGAAGGTATGATTATGATATAAATGGACCAAACGGGAATTTGAGGAAAAAAGATTTGAGATATCTTTTTTTTTCAATTCTCTACTCTAATATCAATATTGTCGTTTTTCTTGTAATCTTTTTTTCTATTACTCTAGATCGTATATAGTGTAGTTGTATATTTTCATTCCCTAAGTTAAATTTTTTTAGCCACGCACACATTGCCTTAGGTTAAACTAAAAAAAAACTATTTAGAAAACTAGTCAATGGTGGCCCTCCAT
>Ageratina_adenophora_k21_TIPcontig102_160bp
AATCAAAATCATCTTGTTGCTTTCGATCTCTATCAGAGAGTCCTATTTTAGATCTGTGCCAAGGTTTCAAATGAAAAGGATATAGTATTTTTATCTGAAAACCTTCTCTTAACCAATTTTTAGGAAATCCTGTTTTGGAGAATTGAAGACCATTATAGCT
>Ageratina_adenophora_k21_TIPcontig103_134bp
AGTAAGCAGTTCTTATTGTATCGGCCAAAACCTCGCTAATTAATCTTTACGGTGCTTACTCTATCAATTAGATCCTTTACCCATAGACTAAAATAGCTAGGCATATCTATTTCTTCATATTTCAACTTCTATGA
>Ageratina_adenophora_k21_TIPcontig104_83bp
GCTACAGGCCCCACTGCGTCTCCACTGGATCTGTTCCCGGAAGTCTTTTGTCGAAATGGAATGGCCTTTTTCTTTATTATTTA
>Ageratina_adenophora_k21_TIPcontig105_83bp
CAACCCTGGAAATACAGGATCCCAATTTTTTTTACTACCCGTAGCTTCGATACATTTCGAAATCGAGAGATGTCTACCGGGGG
>Ageratina_adenophora_k21_TIPcontig106_149bp
TTTTTAGAGAACCGCCGAAAATTTCAACTAAAAAATAAAAAAAGTGAAATTGTTTTTCATTATCGCAATTGAAGTAATGAGCCTCAATTGAAGTAATGAGCCTTACACCCCATGTTCCTCGAATGGATCTCTTAGTTGTTGAGAAGGTT
>Ageratina_adenophora_k21_TIPcontig107_95bp
ATTGGAAATATACTATGACTATGTTATGGACCCCCCCTATTTAGTGGATTATTTCAACGCAAAGGTTCATATTTGTTCTATTCTGTTGGTAATAA
>Ageratina_adenophora_k21_TIPcontig108_237bp
AAAAAAAAAAAAAAAAAAAACCATTTTGGCGAAACGAAATCTAACCACCCGTCCGAACTACAAAACTCCAACAAACAATACAAGCGAAGTGGAAAAATAGAGGAATTAGGTTCTAAATTTTAATGATCTAAATTTCTTTGGAAGAAAAAGAAGTATGAGAAAGATGAGTCCGGGAGAAAAGATGGAATATTCTATCAACTTAACTATTTTAGTTATTTTCATTTTAGTTTAGGGTTT
>Ageratina_adenophora_k21_TIPcontig109_104bp
CTGCTGTAAGTTTTCGATAAGATCTTTAATAGTATCCTCGAAAATTCATTTTTTATTCGATAAAAATGATAACAATTGATAAGATCAAATAAGTCTGACAGTAT
>Ageratina_adenophora_k21_TIPcontig110_246bp
AAGACGAGAAAGACCAATGAAATCAAGTTTCAAGGTTGTAATTTAATGGTAAAGTTTGATTACCATTAACCTCCAGAATATTTAATGAGTTTTTCGGTTTGATTCATCTCCTATTCATCTACTAAAGGCGGCTCTCGGCCTGAGTTATATTAAGTTAAGGTGGCCTTAGGCATTAATTACCATTAATTACCTATGGTATTTTTCTTATTACCTATTGTATTTCTAGTGCTTTTTGATTTCCTAAAG
>Ageratina_adenophora_k21_TIPcontig111_361bp
ACTTTATTGACCCGGTCAGGAAAAAAGAAGTCACTCTACTTTTTTATAACAGTTCTTAATTATTCAATTTTCAAAAATCCATTTTCATGGATATGGATTGATGTAGATATAGTTATTGGCCTAATCTATCGAAAGATTAATTTGAGTCTATCTATTTTCAAATCATCAATATGGACTATAGAAAAGAAATCTTTTTTTCATATTAATATAAATTAAAACACAATTCTCGCCCCCTAATCAATATAATGATGAATAGAATTGTAGTGATTCACAAAAAAAACCTTCATTCTTTTAGATCAAAATGAGTTCTTAAGTTTTGATTTCAGGAAAATTTAAAATTGTTCGAATTGTGTAATCGTCA
>Ageratina_adenophora_k21_TIPcontig112_109bp
TGAATCATGAATTGTCTTCTTATGACTCATGAATCAGATATATTCGTTTTTTGAAAGAACTTTTCAAGGAAAAAGCAATCCCCTCGCCCACTACCGGTTGATCCTCAGA
>Ageratina_adenophora_k21_TIPcontig113_136bp
TCTTACATCCACCATTTTCTATAGGAATGAAGGTGCTCTTGGCTCGACGTCGTTTTTCTATTCTACTAGAACTCTTCTTTTTTTGTTGTTGTAATGTAAATAGTTAGTGATGGAGCTCGAGTAGAAAGTATTTATT
>Ageratina_adenophora_k21_TIPcontig114_208bp
AATATTCAAAACAAGAAGTTACAATTGGTCAAATGATATGACTAAGTGACATATAAAAACGAATACTTATAATAAGAAAATAAAAATATAGCAAGGATCTAAATTTAGGCTAAAAAGAGTACTTTATCCTGATATGAATTATAGGATTAACTAAGGGCATCGGTCTAATGAAAAAAACTCTTTATTTTAGTTAGTTTATTTCAACTCA
>Ageratina_adenophora_k21_TIPcontig115_81bp
CAAAAAAGAGAGAAAAATAACAAGGAATAGAATTTGATTGGTTGGTATTCAAAATATACGATTCAAGTAGTCAAGTCGAGA
>Ageratina_adenophora_k21_TIPcontig116_239bp
AAAATGGGTTGGTTGAACTTGAAACTTCATTCATTGAAATTGAATAAGTAAACAATTAAATTGGATTCGGTTGGATGATACTAACAAAATCGTGTGCTAACTCCCATTTCTTATTGAATTAACCGATCAACTTTTCATCGGACATTTCTTTTGAATGCGATCATTTTCGCAAAAAAATTAGATCTTTTTTACTTTATTTTTATATTATGAGAATGAATCCTACTACTTCTAGTTCTGGG
>Ageratina_adenophora_k21_TIPcontig117_89bp
CTGAAAGCATCTAAGTAGTAAGCCCACCCCAAGATGAGTGCTCTCCGAAGGTCACGGCGAGACGAGCCGTTTATCATTACGATAGGTGT
>Ageratina_adenophora_k21_TIPcontig118_145bp
TTGTAATGCGATGGTCATCGGTTCGATTCCGATAGTCGGCAAAAAAGCGTCTTCCTCTTTTCGCAAAAGCCATTGATTTATTATGTTATAGGAATCTCCTACTATCTCACGAAAAGAATCCTTTTCTTTTTCTATATATAGAATA
>Ageratina_adenophora_k21_TIPcontig119_183bp
GTAATTACAATTGAAACAATAGAAAAAGAAATATGAGTTAAGATATGCTCTAAAGTTGAAAATATCATAAAAATGAAAAAAGGGAGGGAATCCCCTATATCAATTAAAATTAATTAATAAATAGAAATGGGGAATTGAATTTATTTTTATTATAGGATCTATTGGATCTCTTTTAGAAGATGG
>Ageratina_adenophora_k21_TIPcontig120_89bp
CCCGCATGCCAAGTATGGTTCGTAACAATCTATCTTCCGGGGCATAAGATGATTCTTTCACCATTTGGGGCGTTAATTTACCTACTAAA
>Ageratina_adenophora_k21_TIPcontig121_162bp
AAAAAGGATTTATGCAATCAATAGTGTATTGAATCCATATAGAATAAGTCGAATAAAGAACTTCGATTCCTTGTTTCTTACTTGGTATTAGAGTTCGAATGAAAAGGTAATGACAGAATTTTCTATTTTGTAAGGATCCATCAAATAAGGTTTCCTTATAAA
>Ageratina_adenophora_k21_TIPcontig122_140bp
AAGAGGCCGTCTATGATCATCGATCATAGAAATGAAATAAAGATATATTTTAATCCTTACCAACTCGATCTTGTCGCCCCTGGCAACAAACATGCATGAACCATTTCACGAAGTATGTGCCCGGATAGTCCAAAGTCTCG
>Ageratina_adenophora_k21_TIPcontig123_111bp
ATTTATCGACTCCGAAACAAAGATTCGAAAGATTAGTTCTCTTTTTTTCACAAATAGTAAATTTAGGATCTAATTCGGATATCAGAAGGATTACCATATATAACACAAAAT
>Ageratina_adenophora_k21_TIPcontig124_107bp
ATCAAGCCGCGATCTGATAGCTATAAATCTAAATAGAAATTTCTATTTTATATTATATAGATAAAAATGAATCTTGATCCTGTAATCAAAGAAAGATAGTGAATTCT
>Ageratina_adenophora_k21_TIPcontig125_91bp
TGAGAAAAAGATGGCTTTTCCCGGATGAAATGCAAATTGGATTCATGTAACAGGAGAAGGATTTCCCATTCCTTAGCCGGAAAGATATGTG
>Ageratina_adenophora_k21_TIPcontig126_110bp
ATGTTCAAAAAAACAAGATTGTTTAGAGCCGACGGCACAAAATCTCATCCATTTTTTTCAAATCGACGTTTGTATCATAACACAGATATCCATTTAGCAAAATATGGTAT
>Ageratina_adenophora_k21_TIPcontig127_87bp
AGTCATCTCATAAAAAATCTGCGTAATAAAGCATCAACACGGATTCATCATTAAATGGATCTGCTCATCGAACAAAAAATAAAGAGC
>Ageratina_adenophora_k21_TIPcontig128_90bp
ACCCAGCTCATCTGGAAATCTTGGTTCAGGTTCTTCGCTATTGGATAAAGGATGCTTCCTCTTTGCATTTATTAAGATTCTTTCTCCATG
>Ageratina_adenophora_k21_TIPcontig129_155bp
CGTCAACAAGGGCGTTCTAGTGCGTTGTAGATTCTTATCCAGACTTGTATCATTTAATGATGCCATGTGAATCGCTAGAAACATGTGAAGTGTATGGCTAAATTTCGAATTGTTTGTAAGGGGACTGGAGCAGGCTACCATGAGACAAAAGATCT
>Ageratina_adenophora_k21_TIPcontig130_91bp
CAGGATCTTTCAGAAAATGGATTCCTATTCGAAGAGTGCATAACCTTTTTTTATTATTCTCAAAGGAGAAGATTATTCTCTTTACCAAACA
>Ageratina_adenophora_k21_TIPcontig131_184bp
AATTATTCTTGGTTGTGAGACACATTCACATTCAATATAACCAAAATCAAAATAAATATAAGAAAAAAAATGAAAAATTAGATTAGAAGAGGGGCCAAACTTCTTGTTCTTGAAAAAAATGAATATTTAATTCAAATTAATAAAAATTTTGGGCTCAATCTGAAGAGAGTCTCCGGCCCAGCAC
>Ageratina_adenophora_k21_TIPcontig132_94bp
CGTTTTCCGAAAACAAACAAAGGTTCAGAAAGCGAAAATCAAAAAGAGGATAGGTGCAGAGACTCGATGGAAGCTGTTCTAACGAATGGAGTTG
>Ageratina_adenophora_k21_TIPcontig133_521bp
ATCTTAATTGCAAAGGAAAATCTCCTTTGAGGAATATTTTTAGTTTTTCGATCGATTCTAAAAAAGATTCTTCAATATTGTTTTGATTTTTTAATTCAAAATATTGTTTTGAATTGGATGGGCTAAAATTTAAAAAATTATAATCCTCCTCTTGCTGTCCCTTTATATTTTGATTTTCAATCAAATTTGGATTTATATTCAAATTAAAAAGAAGTAAGTTGCTTGGGATAAACCAAGGTTTCTTTTTATATTTATGATAAAGTATCACAAACTCTGGAAAGAAAAAAAATTTCGGATTTGATATGAGGCGATTTAATATTAAGAATTTTTCATTCATTCCCATCCAATCAAAAGACATTCCCATCCAATCAAAAAATAACTTTTTGTAATTGATTTCGGAATTTGAATCAATCGGAAGATAAAAAAAACCATTATTATGAATTTGATCCCTTATTTTGATTTGGTCCTTATTAGGTTCAACCTGAAAATTTGTATTCAATTTCCAACCCAAATATTTTCTA
>Ageratina_adenophora_k21_TIPcontig134_107bp
AAAGGGACGTTTCTTTTGATGAATAAATGGAAATCTTACTTTGTCAATTTCTGGAAATCTTATTTTGACCTGTGGTCTCAACCAGGAAGGATTTATATAAACCAATT
>Ageratina_adenophora_k21_TIPcontig135_180bp
ATAGTGGCGGTATCCACTCATATGGCCATGTTCTATTCGTTGGGAGAGCTTTCAACCACTCGGCCATCTCTCCATTGCTAATCCGTTGTACGAGTTATTCGTACCGAGGGTTCGAATCCCTCTCTTTCCGTTTTCCCTCTCTCTCCTTTTTTGCTTGTTGAATAGATTTGTTTCTTTATT
>Ageratina_adenophora_k21_TIPcontig136_92bp
CTAATTGTCCAGGCGGTAATGATAGTATCTTGTACCTGAACCGGGCTGGGCCATCCTGGACTTGAACCAGAGACCTCGCCCGTGAAGTAAAT
>Ageratina_adenophora_k21_TIPcontig137_463bp
TTCGTCAACTCTATGTAATCTAATATTTCTCTCGCGCATCAATTCTATTACAAGTACAAGTTATCAAACCTATGAATATATTCATTATTTTTTATTTGTGATTTCGTGGTTAGGCCTTGAATCTAGAAAAAAATACAGAAATAGACGAAAAATTCGAATGAATAAAGAATCAAAAAATATTGTTTCCCTATAGTCAAATTCGAAGTACATATCTCCTTTCGATGAATGCCCCGAAAATTAAAATAATGAATATGAATATTATTCAGATTTTGAGACGAAAGAACTCCTTTTCTATCATTATATAAAAAGATAGAATATTTCGAAAAAATTGAAAGTAGTCAGGGATAGAATAATGGAGGGAATTTTCTGAATAATATTGTGAAAAATGAGTGGCAAAAAATGACAAAAATTGGCTAGTTATCATTATAAGAGAGCCAATTTTTTGGTCATTAAGGAGCACAAA
>Ageratina_adenophora_k21_TIPcontig138_81bp
TTGTTCATTCGCAACAAAATATTTTCTTTGTGCGTCGGTCAAAAAAAACATGCTTTTTGGGGGAGAGATACTATTTCAGCA
>Ageratina_adenophora_k21_TIPcontig139_87bp
GTTCGAGAACTACGATCTTTAGCTCTGGAACTGAATCATTTTATTGTATCTGAGAAGACTTTCCAGCTTAATAGGAAGGAAGCTTAA
>Ageratina_adenophora_k21_TIPcontig140_148bp
CTATTCACCGATTAAGTAAATAACTATCAAGAACGACGTAATCCTTTAACTTTGTTTAAGGTCCCCCTTTTTTGAGAAAAAAAATAGAAAAGCTTAATGGAATTGCACTATAAAAAGTATCTTTTTTTCTATCTCTATATAGAGATAG
>Ageratina_adenophora_k21_TIPcontig141_147bp
AATAAAGTATATAAAATGGATGAAAATGTAAGAAACCTTATCCAACCCTTTCTTTCTATTCCGAATTTTGGCAATACCAAAACTTCTTTGTATCCTTATGAATCGGATAATATGATGTTATTCCCAATACTTATATTAATTCTATTT
>Ageratina_adenophora_k21_TIPcontig142_153bp
AACGAATTTACAGTCCGTCCCCATTAACCACTCGGGATTAACCCCCATAATGGTTAGGGGGTCTTTCGGTTTGATTCATCTTCCTTTCGTCTCCCAGCAGATTTGACAAATAAATATCACTTGATCTAAAATACAAAGTCCCACTGAGTAGAC
>Ageratina_adenophora_k21_TIPcontig143_110bp
ATGACTATATCCGCTATTCTGATATTCAAATTCAATAGAGATTCAATTGGAACAAGTTGACCCCTTTTTATTGATTTTCATTTCTTTGGACTCCGCAAGAATTTGTCGAT
>Ageratina_adenophora_k21_TIPcontig144_87bp
GCCACAATTGCCGCGAGCAAACATATTAATGACGAGGAACGCGAAAACAAAAAAATACGCTGATGGGGGACGGGCATACTATGTGTA
>Ageratina_adenophora_k21_TIPcontig145_172bp
CAATTAAGTCCGTAGCGTCTACCAATTTCGCCATATCCCCTTTTTGAGATGAAAATCTCATTGCGATCTCGTTCCCCTTTTTCTTTGATTTATACCGGAACCGTTGAATTCATTAGATAGAAGCCGATTCCTGTCTCGAAAAAGTGTTTTCTCCTCTTTGTCTTTGATTTCT
>Ageratina_adenophora_k21_TIPcontig146_85bp
GCGAAGGAAGGCTGGAATGCCAACAGGCGTCTATTATTGAATTCCCCACCCCTCGAGTATATGCTTCAACAGGAATCACACAAGG
>Ageratina_adenophora_k21_TIPcontig147_93bp
ACTCTTCAGTTTTCTGTTGAGGTCTATCCTGTAGAGGTACTCAAATTGAGAAGAGATATATTTTACATCCCAGGGGGGCTATAATTGGAGATA
>Ageratina_adenophora_k21_TIPcontig148_335bp
TCAAAGAATTTCCATGATACACAAGAACAATCATTTTTTTAGTTTTTTTAATGATACCTAAGAGCAGATGCACCCCTTTCTTTTATCTTTTATTTTCTCTTTTAAAAGGATCTGTTGGTTTTTAGGTGCAGTCATTTTATTTGGTAATAGTAATCAAAAAAATAACAAATAGAGAAGAATAATGGCTTGGGCTGTGTATCTACGCCAATCTACGGTAGAAGAGAAGGTTCCATCGGAACAATTCTTTATTTCAGTGTACCTCTTCGCTTTTTTTTCAAAAGGGGGAGGCAATGTGGGGAGAAATGACAAGAAGATATTGGAACATTAATTTAGAA
>Ageratina_adenophora_k21_TIPcontig149_116bp
GATCTCTTGCAGGAAAGTGATAATCTACAACTTAGAGTTGTCAATTATATCCTTTATTACGACCCAATTCTTGAATTTTGGGACACAAGTATTCAATTAGTTCGGACTTGTTTAGT
>Ageratina_adenophora_k21_TIPcontig150_121bp
TATTGGACCTTTTGAATAACAGTCAAGAAGATCTTATGAAAACGGAACATTTTCGCATAGAAGATGTCAAACAAATTTTAGGGATTCTAGAAAAAATTTCGTAATTGATTTACCGAAAAAT
>Ageratina_adenophora_k21_TIPcontig151_81bp
ATATGGTATAAGCGGCTTCCGCCGAAAAATTCTTATGCCTCCAGAAAATGCTATGTTCTAGCTATTTTCAAATAGACCCGA
>Ageratina_adenophora_k21_TIPcontig152_104bp
CAAAAATGGGATATGCATTTGAAATGGATGTACGAGTGATTATATATATCATGAGCGATATGGAAATAGATCGAGTAATCTGTTCCTTTATCCAAGAAAAAGTA
>Ageratina_adenophora_k21_TIPcontig153_336bp
TAATATACCAAGACCCATCTATTCTAAAGAAACTTCCTATACATTCTCTTACATCTGACTACTTGTGACTACTTGTTCTATTCTAAACCACTAATAAAAAATAAAAAAGAGACAAATGGACATATTCATAAAAAAATGAAATATATTATATAAATATAATCAAATAGAAAGTATAATACAAATCTATTTCAATTTCGACCAATTTCTAATAACTAGAATTCAAAATTAGAAAAAAAGTGAGAATTCTATTTAGAATCCCTTTTCTTTAGAGAGAATTCTCGGTAAGATTGAGATAAAAACAAGAGAATTTGGATAAGAGCAATAGTTAGTTTTAAC
>Ageratina_adenophora_k21_TIPcontig154_112bp
ATGCCTTGAAGAGGACTCGAACCTCCACGCTCTTTAGCACGAGATTTTGAGTCTCGCGTGTCTCCCGATCCGACAGTACCCGTTTGGGGAACGTCCAGTGCCAAAGTCACTG
>Ageratina_adenophora_k21_TIPcontig155_257bp
GTTCAGTCGGTACAGAGACATAGTCATTTATATTCTTTTTTCTTATCTACATAGAGAATAAAGATTTTTCTGAAGAAATATTAGCAATACCCCCGCTTTTTTGTATGAACTAAACTTTTTCTATTTTCTATAAATCTCTATATCAAAAAAATGTCTAACAGAAATATTCAGAAATCTAAATATAGAAATAACATAACTAACAGAAATCAAACGAAAAAAGAAATTCTATTTGACTCTGCCTCTTCAAGTGACTCAAT
>Ageratina_adenophora_k21_TIPcontig156_246bp
TCATAATAGAATTTACAAGTCGCTTTCAGATGTAATTGATGAAAGAAGGGACTACCTTCACATTCATAAGAGATTGACTTGTCTATGTACTGTTCCATTCGATCTTTTAGGTCTCGACTTCAACTCGATGGTTATGCCACGCACGATGTCCCTGCAGTCTATATGCGATGAATAGACTCCTGCAACCATGACATATTTACTTCCTTGAACATACTTTTCGAACATAGGAGTTGCTAAGAGTCAAAT
>Ageratina_adenophora_k21_TIPcontig157_82bp
ATACTTGTTTCTTTCTCTTGTTTGAGACAAGTCGTGAATATAGAAGTATTTTTTTACAGTGAAAGAAGTTGGGAAGAAGTTG
>Ageratina_adenophora_k21_TIPcontig158_84bp
CTAAAGTTAGGGATTTATCAATAGGTAATGTTGCACCAATACCCAGCCAAAGGGCCACTGCGGTACCAATCAAAAATACGGTTG
>Ageratina_adenophora_k21_TIPcontig159_112bp
AGTTCCGGGTTCGAATCCCGGGCAACCCATTGTCATAGTTTCATTCTATTCTATGGTAAAATCTTGGTAAACCTTTTTTTCTTTACAAAAAATTGTAATATATCCAGATATA
>Ageratina_adenophora_k21_TIPcontig160_124bp
ATACATTGACAATAACGAAACAAATCAAGAAAAGATTAATAAAACAAAACAAAATAAAATTGATTTTATTTCGACTATGACTATAAAAAAGGCTCTTGATAATCTTAGAAATAGTAAGCGGAAG
>Ageratina_adenophora_k21_TIPcontig161_208bp
TTCCGTTTCCGTTGATGACTTTCTATTTTTTTATTTCAATTTTAGCAAACCCCTGCTTATTTTTTCATTTTTTCCTAGTTAAATGTGTGGAATAGCTAAAATAAAATATGATCAAATAAAATATTAAGAAAAGTGTAAAATCAAGCAAGAAAAACGAAAAATTTATTTTATTCTTCACGCCCAGGATTACGTCCTGGATCATTGGATA
>Ageratina_adenophora_k21_TIPcontig162_99bp
CTGTTATTTTCTCTCGAACCATAATAATATTCTTTTATCTGATCATTGAATCATTTTTTTCTCTTGTTTCTCTTGCTATTGAAATATCTTCAATTTTTA
>Ageratina_adenophora_k21_TIPcontig163_160bp
CTATGGTTCGGTATTACAGGTCAATCCTAGTCCACTAATACAAATAGGCAGCAGAGGGGAAGAAGCACTACACCTAGGAATCAACAACACTAAAACTTTGTTATAAATTAGCCTAGAAGGCGTGGGACTAAAAGAATGGTTGGGACAACAAACATCCATC
>Ageratina_adenophora_k21_TIPcontig164_128bp
TCGAGTCCTCTTCAAGGCATAATATTGAGAATGCTCATTGATCAATAAGAGAGCTCGGATAGCAATACCGATTCGATCCGAGCTCTCTTGGAATAAGTTCGACAGCGGATGCCTTGAAGAGGACTCGA
>Ageratina_adenophora_k21_TIPcontig165_82bp
TATAGAAAATTTCAAATAAAAACTCGAAGACTAAACACCTCAAATCTTTCTTTGGATCCACAATTAATCCTATGGATCCTTA
>Ageratina_adenophora_k21_TIPcontig166_87bp
AATATTTTATCAATATAGAACACTCATTTCGATAAAATGATTTGAACTACTTGTTGGGGGTTTTCTCCCCCTTTTTAGCCAATGCTG
>Ageratina_adenophora_k21_TIPcontig167_93bp
GAGAGGCGGTGGTTTACCCTGCGGCGGATGTCAGCGGTTCGAGCCGCTTATCTCCAACTCGTGAACTTAGCCGATACAAAGCTATATGATAGC
>Ageratina_adenophora_k21_TIPcontig168_127bp
ACGAGTGAATCGAAAGTTGGATCTACATAGGATCTCACCTGAATCGCCCCATCTATCCTCCTGAGGAGAAGTTTGGTTTCAAAAAAAAAAAGGCTCGAATGGTATGATCCCTCCGTCACCCCAGAAT
>Ageratina_adenophora_k21_TIPcontig169_341bp
CTTATTGGTGAAACTTACTACTTGAAATTCAATAGATCCTCTGTTTTCTTTGTTTTCTTCTTGTTCTTTCAAAAGAATTGAAATAAATGAATTTTTTACCATAAAATAATTTGACACTCCCCTTTTTACAGATATTTATTTTATTGATCAGTAATAATAATGTCAGAAATTTTCATGGAGTATACACAATAATCATAATTTCTTTATATTCATTTTATCAATTAACATTAATAAATCGGATTTTTGAGTTCATTTGGATAGTGATACAAAAAGACGATACCAAATAGTTTAGTACAAAGATTCAGTTGATTAATTTATAGCTTTAATTGATACGCCATTTC
>Ageratina_adenophora_k21_TIPcontig170_324bp
TATTACGGAATCTAATTAGTTAAAATGAAAGTCAAAGTTTTATAAGATTACTGTTCGCTCTAAAAGATAAAATATATTCGATACAAAAAAATGAGAAAAATAGGAATCATTTTATAATTTGATTCCATAATGATTCGAAAAGAGTTTCATTTGAAAACGAAATTACACGACCCAATTCTTATTATTCGTTTATAAGTTGAGTTGAAAAATGATCCAAGAATGCATTCGCTGATTGCAAACGCGGTATGCGTAGATGTTACAGATGATTAATCAATTTCTTTTTATAAAGTAGTGACTTTATCCTTGTTAGTGCTGTCTATAATG
>Ageratina_adenophora_k21_TIPcontig171_178bp
ATGACATGCAAAAGTAACTAAACCCTTTTGTGATCCAGATAAAGATCAGATGGGACGTAGATCTGTAGAAATATTACTTAACCTCAGGTTAAAAAAAATATGAAAATACATATAAAAGAGGAAGTGCTTAGCCTATAGGTATGTATTGTTATCCTATTTCAGTGACAAAAAGTCTTTC
>Ageratina_adenophora_k21_TIPcontig172_132bp
GTTCCTGAAAAAATTTTATCGTCTAGACGTCGTAGAGAATTTAGAATTCTAATTTCTTTCAATTTAAAGAATCAAAATAATGTGCATAGAAATCAATTATTTTGCAAGGAGAACAAGATAAAAAACTGGAGT
>Ageratina_adenophora_k21_TIPcontig173_104bp
AGTTCACTTAACTTCAGATTATTTAATAGTATAAAATGCATTCATTTCCTCTGCATTGACGCAATCTATGATACTATCGGAGTGAAAAAAGGGTCTAAAGAAGA
>Ageratina_adenophora_k21_TIPcontig174_237bp
GAACATTGTTTTTGCAAACATGAATAGAATTTTTTTAACTGTTTTTGTAAGAAAACAATTTGATCTTTATCCCCCCAGCCTAGAAGGAAAGATCCTGCTTTTACTATGATGAAAAATTTTATATTTTGATCGCTTTCTAGTTAGAATTGATTGGTTGTACCTACCCAATAATCTAATATGAATGATTCACTATTCACTCTATTTTCGGTTTTGGGGTCATAATCATTATGTAGGAGA
>Ageratina_adenophora_k21_TIPcontig175_126bp
AAGATTATAATTCTTGAAATGAGACTTCTTAAAACTTCGTCCGGAACGAGTTAAAAAAGTTATACGTTTAAATCTTCTTGTTCGAAGCTGGTGATCCAGCCCTTGCATTATGCCTTGTTCTTTTCG
>Ageratina_adenophora_k21_TIPcontig176_88bp
CTACTGAGACAAAGATGGGCTGTCAAGAACGTCAAGAACGTAGAGGCAAGCTGTTCGCAAGGGCCAACTTGATCCTCTTCCCCAGGGA
>Ageratina_adenophora_k21_TIPcontig177_83bp
CGAAGATATATTTCTAACCCCTCAGTAACTAATAATGAAGTGAGAAACAAATTTTTTAGTTCGTATTTTTCTGGTAAAAATCA
>Ageratina_adenophora_k21_TIPcontig178_699bp
CATCACTTTGGCATGTATAAAAAAAATATTGGGAGGCTTCTTTTCTTACAGAGCCTTTAAAATTTTTATTTCTCTTTCTTATGTATCGTAATGGACGATTCCATCGGTTATAATCGAAAAAAAAAGTAAGAATAGGTTTTTCAAAAAAATTTTTTGCCTAGTTAAAACGTATGATCCCTTTTTGAATGGGATGTATCGTGGAAGAATGAATCAATTTTTTTCTTCTTCAATCATAAATGAAACTTCGATAGAAAATTGCACAGAAACAGCTGAACTAAATAAAATTCATGAGATCCTTCTTCCCTATCCTAATTCTACAGAAAATGAACAGAAAATCGAAAGATCAGAAAAAAAAAATTTTTTTATTTTATTTATATTATTTCTGATTGTGTTTCTTCTATCAATTCTATGTTTCATTTCTTCTTCTGACTGTGAATAATTTGTCAAACCTGTAGATCGATTTTGACTAAGCGATTCATGAATTATCTGTATAGAATCCTTTTCTATTTCAGTTTCATTTGATTCATATATTTCTCTCGATATAAAGAATGGAATTTTCTTTCCTTTTAAAAGTTCTTTTAGTATTTGTTTTACTGCTCTGGCTTCTTTTTTTTTTATTTTTTTTAAAGCTCTTCGAACTCTAAAATTTAATTTTCTTATTTCGACTTTATAGTCTATATCTTTAAAAATGGGTTCAAA
>Ageratina_adenophora_k21_TIPcontig179_93bp
AGATTTCTCTATGAAAAAGACGAATCGGAGTTTGAAGAGGGGGACGACCGGCAACAGATAGAGGAGGATTTATTCAATCACATAGTTTGGGCT
>Ageratina_adenophora_k21_TIPcontig180_435bp
TTACTATTATTATATGTTAAATGAGACCAAAAAGACGAAATGTAAATCAAAATTCTAGATTTTAATAGAGAATGGATCCCTCGTGACTGCCCAGAGGAGAAGAATAGGTAGGGATGACAGGATTGGAACCCGTGATTTGACCCAAAACAAAGGCGCTACCAAGCTGCGCTACATCCCTTTCAATTGGTCTACAGTGTCATTGTAGAGAATCCCTGCCCTGTTTTCCACATCGAGGGATTTTTTGAGATCAACTCACATTGGACATATCATATAGAATCTTTCATACTTATGATACTATATAGTATGCATACAAGATGTATTGGGACCAATACTTTTCTTTACAGTTTTATCTTTTATGATAAGAAAACGCTCTTAGTTCAGTTCGGTAGAACGTGGGTCTCCAAAACCTGATGTCGTAGGTTCAAATCCTACAGA
>Ageratina_adenophora_k21_TIPcontig181_135bp
TCAATAATTTCACATTTCATTTATGTCATAATTGAATAAAGGATTCATAAAATCTAAATAAAAATAATAAGGAAGACAGAATCAATGAAGTTTTGCTTTATCTTCACTGGAAACTTGAGTAAGGAGTAGATCTTT
>Ageratina_adenophora_k21_TIPcontig182_90bp
AGGTCAGTCTGGTTGGTTCTTTGCGCCTAGTTTTGGTGTAGCAGCAATATTTCGATTTATCCTCTTTTTTCAAGGATTTCATAACTGGAC
>Ageratina_adenophora_k21_TIPcontig183_275bp
CTTTTTTTCAAGTATTCTGATTTTTTTTTTTTAGAATTCAGAAAACAGAAGAATTCTTTTATAAAATGAAGGGTCTATTTCATATTGATTAGAATCGGGACTGCCAATTATTAATTTGATATTAACTATTAATAATTAATTTGATATTAACTTTGATATTAACAAATTACTGAGCCCATTTTTTTAGTCAAATCCATTCTGATTATTCAGAGATTTTAGGACTTATTTGTCAAACATTGAAAAAATAGTAAATTAATAAAAAAATTGCTACATAA
>Ageratina_adenophora_k21_TIPcontig184_123bp
TCTACCCGGTGATAAATAAAGCATCTGTGCCCCTTTTGATCTCTCCGAAATTTTATAAAACGGACTTTCTAGAGACCCCCAACGTCCAATCCTCGCATGAATTGCTAAGGATCCAATAAGTCC
>Ageratina_adenophora_k21_TIPcontig185_135bp
AGAGCGTGATTCGGATCTTCTTCGATCGAATTCGACTGAAAAACTAACTGGAACTGGAATATCTTTTTTCCCCTTTCAAATCAATCGAAATGCTTGAAGTTTTTCTATTTGGAATCGTGTTAGGTCTAATTCCTA
>Ageratina_adenophora_k21_TIPcontig186_160bp
TCAGTCGACCTGGTCTACGAATCTATTCTAACTATCACCGAATTCTTCAAATTTTAGGTGGGATGGGGATTGTAATTATTTATACTTCTCGAGGTATAATGACAGACCGGGAGGCTAGATTCGAAGGAATCGGCGGATCAATTTTGTGTTATATATGGTA
>Ageratina_adenophora_k21_TIPcontig187_147bp
TCGATAAAGAGAAATATGACCAAGAGTGGTTCGAATATATATATAGATCATTTCTTTTTTTATACTTCTTACTATTAGATAGTGTCCATAAATCTCATAATGGGTCCCCAAAGATTCATAGTGAATTTCGATAGGAGCTTCTCTTGC
>Ageratina_adenophora_k21_TIPcontig188_88bp
TGGAAGGAGATCAAATTTGAGTTCCAGGCAATGGATACTTTGGATGGATAAGGATAAGGATAAGAAGAGATAACGTTCGTTCTCTTAA
>Ageratina_adenophora_k21_TIPcontig189_179bp
TTTTTCTTTATTTATTCTCCATCTAAACTAAAAATTTTAGTCTATATGCATATGCAGTGCCAATCCAACACAAGTTTTTTTTACTATTATTTCAATTTTAGTTCTTGTATTTTTTCATCGTATTCTTTTATTTTCCTTTATATTGACAATATTGTATCGAACAAATATAATTCATCGTG
>Ageratina_adenophora_k21_TIPcontig190_133bp
AATTCCTATCAATAATAAATAAAACAAATATAATAAACATTATAGTATAGACAAAAACAAATAAAAGAAAAAGAAAGAAATAGGGAAGAGATAATTCAGGAGGCCCGTAAGGATCAAGATAAAGACGACTGAG
>Ageratina_adenophora_k21_TIPcontig191_296bp
TGAAGTGACTGAGCGAGGGGTCTATATTTTATGGTTAATAGTTAGATCATGATTCTATTTAGACTACGATTCCATATCAGAAGAATTATCAAATTGCTTTATAGGCCCGTTTTAGAGTTATCAACAAAAATCCTTATCCTATCTATATTCTATTCAAAATAGAAATTGAGAAACCCTTTTTTTTATAGTTGATTGTATAGTGTATACCCGTAAATACACAACACAAAAAAAAGGGCGGTTATTCTATTTTCATCATACAACGATTCTTTTTCTTCTTTGGATCATAATTCAATCAA
>Ageratina_adenophora_k21_TIPcontig192_169bp
TTTAGTATAGGTTCAAATCCTATTGGACGCAATTTTTTTCCAGATCTTTTTTTAGAGTTCGAGATCCAAAAATAAATTTTGAATGATTTGAATCCGAAACGCTTAAGTACCCTTTTTATTTTATTTAAAAAATGATTGAAAAGGTTGATCAATTTGTTTAGGCTGCTTG
>Ageratina_adenophora_k21_TIPcontig193_200bp
CGCAATCGCCTGAATCTCGAGACGCTCTTCAAACCAATCATAAACTTTACTCATTTGAGATAGGTGTGATCCCCCCTCCGAGAACTGTATATGAAACTTTCATCTCGTACAGCTCAAGCAAAAACACCCAAATACTGGTTGAAACGGATATTTACTAGAAAGTTTGAAACTTCTTACTTTCCGATTCAATCTGCTATGAA
>Ageratina_adenophora_k21_TIPcontig194_130bp
CTATTTGATCTATTGTGGTTAGTAAGATCGGTCAATTAGGTGAAGGTTGGAGAGATGGCTGAGTGGACGAAAGCGGCGGATTGCTAATCCGTTGTACCCTCGGTAAGCAAAAGCCTACATAGCAGTTCCA
>Ageratina_adenophora_k21_TIPcontig195_141bp
GTAAACTTGAAGGGGAAAGAGAAATCACTTTGGGGTTTGTTGATTTACTGCGTGATGATTTTATTGAAAAAGATAGAAGTCGCGGTATTTATTTTACCCAAGATTGGGTCTCTCTACCAGGTGTTCTGCCTGTAGCTTCGG
>Ageratina_adenophora_k21_TIPcontig196_216bp
TCAATTAGAAGAATTTATGGTTGGCTTAGTTGGATTGAAGTATCCAGGCTCCGTTTAAAAAAAACCAAGTGGTAATATATCTATTTTATATCATTCATAAAGGATTCCTATTTTTAAAGAAATCTTTTTTTTTTGTTACTCTTGCTCTTTCTTTATCCGGGATATGATCCCCCCAAGAATAAACAGGTATGGAAGCTATAATTGTAAACCACGATC
>Ageratina_adenophora_k21_TIPcontig197_89bp
AGTTTCCTTTTGCGGGGCGTGTTTCCTTTCAAGATTCATCGATTATCATCCTATTTTTAGTACATAGCTTTTGCTTTTTTTAGTTATAG
>Ageratina_adenophora_k21_TIPcontig198_97bp
ACGACCAATCGGTTAACAGCCGACCGCTCTACCACTGAGCTACTGAGGAAAACGGTGAGATTCGATCTCATAGAGTTCCATTCCCGTTCTCAACCCA
>Ageratina_adenophora_k21_TIPcontig199_95bp
CCTTTTGTTTAATATTAGAAATATGAAAAATTTTTATTTTTCGTATTTTATTGACCTGGACTTGTGCTTTGTTTTTTCGAATTATAGAAAGGTTT
>Ageratina_adenophora_k21_TIPcontig200_183bp
CGGATCATCACTTATTCCACGAATAGATAATCACAAAAAATCCGAAGAAAGATTTGTCTTTGAGTCAAAATAAGCATAAACGCATTTGAAAGAAGAAAAAATTTCTATTTCTAAATTCTAATTCTTGGAAATTTTTTGGAGTCTGGCCGCGAGGTTTGAATATTAAGTATGAATCATAGTTCA
>Ageratina_adenophora_k21_TIPcontig201_104bp
CATGATTCGTGATCGGGAAAAAAAGAAAATAAAAAAAATCTACGCTTATTGAAGGTAAAGTTTGGAAATAGAACAATCCCTTCTGTCGTGTATCCTCGATTAAT
>Ageratina_adenophora_k21_TIPcontig202_132bp
ACCAAATTTTACCCAGCAGAATAAGGGGACTGTTAATACTTGGTTGATTCTAAACACCCGTTCTGGGGATTTTTTAAAGAAATATTTGAATATTCGTTGACTGAGAATTCGTGAATGATTCTTGGATTTGAA
>Ageratina_adenophora_k21_TIPcontig203_87bp
AGTGACGAATCCTGTATGTGTTCCTAAGAAAAGGAATTTTTCCATTTTTCGGGGTCTCAAAGGAGCGTGGAAACACATAAGAACTCT
>Ageratina_adenophora_k21_TIPcontig204_279bp
AATTTTTATGAAATACAAGATGCTCATTGAATGATAAAAAGCTAATCTTCACTTCTACAATTCTATATTCTATTCTAGATTAAACAGAGTAATTGAAATCTCGTTTGTATTATGGTTTGTATTTTTATTATGTATAGAATCAAAAAAATACAATAAAATTAGGGATTCCTTGGGATTCTCAAATTTGGAAAAGACTTAATGAATATGTATTCCTATCAATTAATTGGTAGAATAGAGACTCATACAAATTAATCGTGTGTCAGGAACCAGATTTGAACT
>Ageratina_adenophora_k21_TIPcontig205_232bp
CGTCTCAAGGAAATCCCCATTCCCCCCTTTTTTTGGAAAAAATGAAAGATTTTCCTTTTCCTATATCCGATCTAAGGAAACTTTTTTTTAATATGAGAAATTGGTTGGGTAAAAAGTCAGAATTCGAAATTTTAGATCAAAAATTCCAAATAAAAAAAAACAACCAGGAAGACACAATAGAATTTTGGGAGAACATTCCATATGCACAAAAATCAAGAAGTGTTCTGTTACT
>Ageratina_adenophora_k21_TIPcontig206_311bp
TAGGCATCAAAATTTGGATATTTATAGAAGGGGAATAATAAATCTTTATTTCCCTTTGCATTCTATCCAGCGATGGAACAAAAAATTATAAATTAGTTTATTCTTTTTATTTTCTGTTCAATAAAAAAAATGAACAATTATAATTCTATTATAATTCTTCTATTATAATTCTATAGGGTTTAATAAAAATTAAATGAATCTTTTGATAAAATTGCTATGCTTAGTGTGTGACTCGTTGGTTTTTTGAGGGTTAGTATAAAAAAAAGCCCATAGTATAAACAAATAACTATAGAAGTAATAACCAACTCATC
>Ageratina_adenophora_k21_TIPcontig207_234bp
TTTGGTTTGCCTAATGACATAAGAAAATACAAATTGATACATATTTAATTGATATTGATTCTTTTGAATCAAAAATCCTTCTCAAATTCCATTATAACAAAAATGATAAGTATATGTAAACCCCAGAACGGAAATTTTTACACAGATACCAAATTGGCTATTTAGAGTATGTTGCCTATAAATAAAAAATAAAGTCAATTTTTTGGAACAAAAAAAGGCCCGGCTGGGTATTGA
>Ageratina_adenophora_k21_TIPcontig208_128bp
ACACCATCAGATTTCAAAGTAGCACGATCTAATTCAAAAACTTCCCCCAATTGAGCGCGTCTAGCATATTTTTTGACAGTAACCGGATCACTATAACTGACTCCATTGAGTTCACCACCATAGAACTC
>Ageratina_adenophora_k21_TIPcontig209_92bp
TCTATGAGTCTCTTCCCTTTTGCGTATGGCATCGCCACTCCCTTTAGCAGCATCCACTAATTCGGAACTTAATTTGAAAGCCATATTTCGAC
>Ageratina_adenophora_k21_TIPcontig210_89bp
CCGCCAGCGTTCATCCTGAGCCAGGATCGAACTCTCCATGAGACCATGAGATTCATAGTTGCATTACTTATAGCTTCCTTGTTCGTAGA
>Ageratina_adenophora_k21_TIPcontig211_90bp
TGTCAATTGAACGGGTATTACAAAGCCTCATCCAGGTCCTAGAATTTGTCAAAAGAACAACTTTGTAAGTTTCAATATGAATCAAAATAT
>Ageratina_adenophora_k21_TIPcontig212_96bp
AAGCCTTATTTGGCTACTCCAGGAGCAACTGTTCATGGACATTATGGGAAAATCCTTTACGACGGAGATACATTAGTTACATTTATATATGAAAAA
>Ageratina_adenophora_k21_TIPcontig213_260bp
GAATTCGAACCTGAACTCTATTTACGATTCAGTATTTCTATATCATTGGCTCTTCTTATTTCAAGATATCTTATTATATATCTTATTATATATAAGGATATCTTACTTATTATAATTTGAGAATTCTAAATTGGAATTATTATGACTTAATATCTATAGATATAAGTATCTATCTAAGTGAGTATATAATGTAGTTTTTTATTTATCTTTCTACATGAAACATGAAGGATTTGAAAGGATATGGATGAGATATTATTTTC
>Ageratina_adenophora_k21_TIPcontig214_145bp
ATGATTCGTGATAACTAATATACTATAACTCATTAGATGATAATATGATACAGTTGGTTACTTTTTTATTCCTATTAAGAATATCGCTATTCTTCATATGAATCTGAATACTACGACTGAAAAAACAAACAAACAAAGCCCCTTG
>Ageratina_adenophora_k21_TIPcontig215_86bp
ATCGGATTTTGCAGTTTTTTCTTCTGCAGTACCTCGACGTGACATCAAGAATCAGTTTTCTTTTTATAAGGGCTAAAATCACTTAT
>Ageratina_adenophora_k21_TIPcontig216_90bp
GTCAATAAAAATCGATTTCAACGCCTTTTTTTTTTTATTTTTTTTTAGTTTAGCCAATTTATCATAAAAGGTAAAAGGGGGTAAAGGAAC
>Ageratina_adenophora_k21_TIPcontig217_82bp
GTCAATAAAAATCGATTTCATCCCAATATACTAATTGAAGTAATGAGCCTCCCTTAAAACTTATTTTTCGGTAAATCAATTA
>Ageratina_adenophora_k21_TIPcontig218_382bp
ATGTATAAAAAGAACATATTTCATTTAGCTCCTTGATGCCTATTATAACTAGTTATTTCGGTTTTCTACTAACAGCTTTAACTATAACCTCAGCTCTATTTATTGGTCTGAGCAAGATACGACTTATTTGAAATGAATTGCACAATTCATAAAAGGAAATCTTTCCGCGAACTTCTGTGTATTTTACCTAAATAAACATCCGAATCACCCATGAATCTCAATGACCAAGAATTGGCAATTGACGCAGGAAGGAACTATATAATACTTACCTCTTTCTGAATTGAACCTCCTGCGGATAAAAAAAAGGAGGAAGTCAATAAAAAAGAGATGTTAATGAATCAAAGGTCCAACTGATCGCCGCGTCTGTATTGTAAATATGCAG
>Ageratina_adenophora_k21_TIPcontig219_200bp
GTAATGATCAATAAATTCAGTTGAATTCTAGATATACACATGTCAAAATACTAGCAACGAATCTATAATAAATTCTAAAAAGAATAAATATTTTATATAGATAGTTGGACTGGAATTGACGAACACTTAATACCAATATTATTCTTTATTAGTATTAGGTCCAATAAAAATAGAAATGGGGCGTAGCCAAGCGGTAAGGC
>Ageratina_adenophora_k21_TIPcontig220_193bp
ATATGGAATTGAATGGCTATAAGTTAACTCTTGTGAAGGGTTAGACGCATCCTTATCAAATTGAATTGAAGATGAAGGAAGAGTTGGTTTACATTGTGGAAGAAATACATGTATATGTGATATTAGATATTGACTAGTTATATACGAGCTAAGGATATATCTAATTTTCCCTACTAATCGAATGTGAATGTAG
>Ageratina_adenophora_k21_TIPcontig221_137bp
CGCATATACGATATATGGATGCTTTTATGTAAGTCAAATCAAAAATTTACTGGATTCTTTTTTCTGGAGTTGAAACTATCGAGTGCAAAAAATTAAGTTCTTACAAATAAATACTCAATACCCAAGTAGGCTTATAA
>Ageratina_adenophora_k21_TIPcontig222_130bp
AAAGATATCCAAAATGATATAGAAATCACTATCCTATCCTTAGTGTTTATTTCCTTAATTGAAAATTTAATTGAATTTCGTTTTATTAGGGCAAAGTTCCTTAAAAACCTCTGCCTTTTTTAAAATATCC
>Ageratina_adenophora_k21_TIPcontig223_141bp
AGACCAAGTATATTGGGTAAAATTTTAAGTTCATATTTTGTTTTTACTTTATTTAAAATTTAAGAGAATAAAAATCCTTCTTTTTTTTCTTAAAAATAATAGGAGTTTTTTTATTTAAGAAAACTATCTATAAAAATAATT
>Ageratina_adenophora_k21_TIPcontig224_119bp
TTGATTCATATTCCGATAAAAAACTTTATTTCATTTAAAGGATTTAATCCTTTACCTTTCAATGACACATTCAAGGAAAATCTAAATTTTCGGGATTTTTATCCAAGGTCAATTAAAAA
>Ageratina_adenophora_k21_TIPcontig225_101bp
GCTATCACACATACAATCATACTCAATTCGATGGAATTGTTTGATCTTTAAAAAAGGGTATCCTGAGCAATTGCAATAATCGGATTCATTGATATTCCTGG
>Ageratina_adenophora_k21_TIPcontig226_104bp
AGAGTTCTTTACGGAAGAAGAACAAGTTTTTTCCTTGACTTTTCCAAGAGTTTCTTCTATTTCGCGAAGGTTATATAGAAGGCGGATTTGGTATTTGGATATTG
>Ageratina_adenophora_k21_TIPcontig227_87bp
GTAGCAGCGGAACCGGGGAAAGTATACAGAAAAGACAGTTCTTTTCCATTTCCGAAGGAACTGGAGTTCCATCTCTTTTCCATTTCC
>Ageratina_adenophora_k21_TIPcontig228_159bp
TTCTAAATTTAGAAAAATGATTAAAAAAGGGATGCAAGTACAATAAACTAAAATTTAGTAATCCAAAGGCGGCACCCGGATTTGAACTGGGGAAAAAGGATTTGCGGCGGCATGGCCGAGTGGTAAGGCGGGGGACTGCTTCTTTTCTCATTTTTCTAA
>Ageratina_adenophora_k21_TIPcontig229_142bp
TCTTTTTTTCCATATATATAATATCACTTTTTCCTAGATAATTCCTGATAGGAATCTTTTTTAGTATGTTAACAACTTTTTCTTTATTTCTGGTGGAATTTTCTTTCTTCTTATTTGTTTCTAATGATGATCTATAAATATA
>Ageratina_adenophora_k21_TIPcontig230_85bp
GGGAGCAGGTTTGAAAAAGGATCTTAGAGTGTCTAGGGTTGGGTCGGCCTCAATGGGAAAATAAAATGGAGCACCTAACAACGCA
>Ageratina_adenophora_k21_TIPcontig231_155bp
TTTGTTTGGTCAGAAGAGTCCTCCGAATATTTTGATCTTGGATTAGCGATTCCTTTTGAGATTTTGATTTCATTTTAAAATATGACAAGAGAATAGAGGATAGGCTCATTACATTAACAATAAAAATATGGGAATTTACATTGAGCGTGAGAGCC
>Ageratina_adenophora_k21_TIPcontig232_182bp
GGCACAATACGCCTAATCGATTGGAGTTACTCAAATTCTGTCCATATTGTTACAAACATACGATTCACGGGGAGATAAAGAAATAGATTGAAGCGAGCACTTGCGCCCTTATCTTATAAGTCTTATAAGGAAAGGGAAAAATGACATTATATATAACATATTTAACATAGTTAAAGATAATT
>Ageratina_adenophora_k21_TIPcontig233_173bp
GTTTTGTTTGACTTGATTCTGTCGATTAAATACAATCAAGCGCAATCATATTTTGATGCAACGAAAAATAAATAGAAAAGATACAAAATCAATATTACTAAAAAAACGGGTATAAAAACTTATTAGATACCATTCGGTATCTAATAAGTTCTACCTACTATTGGATTTGAACC
>Ageratina_adenophora_k21_TIPcontig234_83bp
TTCTAGCCTTTCCCCGAAGTCGATGACTATTCATCGCGATTGCCTTGACACCAAAGAAGAGTTCGACCCAATGCTTTATTTCT
>Ageratina_adenophora_k21_TIPcontig235_99bp
ATAATAAGCTCATGAGCTTGGTCTTACTTCACTGTCGAGAAACGAAAGAAGACTTCCACCTAAACCTGTGCTCGAGAGATAGCTGTCCATACACTGATA
>Ageratina_adenophora_k21_TIPcontig236_266bp
TCTCCGGGCAACTCCGTTTAACCGGTGGATTCCTTCCAACTTATTTCTTTTATGATCTCATTGGAAATCATATAAAGACAATTCCTGTTTGATATAGCTATTTGTGCAAGTATTTTACGATTAAGAAGCAACTGTCTTTTATACAGATCATTTATTAATCTACTATAACTATAACATACCCCCCTTTCGCGAATTGCTGCATTTATTCGAGTGATCCACAAACGACGAAAATTTATTTTTTGCCTATCCCTATCCCGATGAGCCGA
>Ageratina_adenophora_k21_TIPcontig237_268bp
TTAAATGTTATGAAATAAAAAAAGGATGTTCTATAGAATGATTCCCCTTTTCAGTTTATTTTATTCACCGATTGACCAAACAAAAATATTAATCAATAATAAATTGTATGAACTTAGATCAATAAAATCAATTTCTATGCAACGATTCGCCCCAATCGATTTATCCATTGATTATCTTATCAATTTAGGTTGCAGGATAATGATAAAAATGATAAAAGAAGGGGGAAGGAAAAGGATAATTTATAAAAAGCGGGGTTCATAAATGGTT
>Ageratina_adenophora_k21_TIPcontig238_102bp
TCAATGCGTAATCTCAGCATTCAATGTGTATTCCTGAATAATCTCATATCAACTATGAACTACCTTTTTCTTCATCTTTTTGCTTTTTTTCAAGTATTCTGA
>Ageratina_adenophora_k21_TIPcontig239_133bp
GTTCATGTGCCTTTATCTTTAGAAGCTCAAGCAGAGGCACGTTTACTTATGTTTTCTCATATGAATCTTTTGTCTCCAACTATTGGAGATCCTATTTCTGCACCAACTCAAGATATGCTTAGTGGACTCTATG
>Ageratina_adenophora_k21_TIPcontig240_102bp
CCCGTCGATGGATTATAAATATCATATTACTTATAAGCAATACCGATCAATATCATCTTGGATCATGGAATAGTCATCTTGATAATATTCATCTTGACAAGA
>Ageratina_adenophora_k21_TIPcontig241_96bp
GGATTCTGGCAATGCAATGTAGTTGGACTCTCATGTCGATCCGAACGAATAATCCTTTCCACGGAGGCAAATCTTTGCCTGTTAGGTAAGAGGATA
>Ageratina_adenophora_k21_TIPcontig242_81bp
GAATTTTATCAACAATTTGCTTGTGTAGAGGGAGATCCGGTCTTTTCTGAATCCTTATCTAAGGATTTACAAAAAAAATTC
>Ageratina_adenophora_k21_TIPcontig243_217bp
TGGAACAAGTATAAAAAAACTCTTTTGGGGATCTTTTATATATATCGAAATATACACAACTCAATAAAAAAAAATAATAATAATAAACAAATAGAAATATCTCATAATAAACCATTTCGAAATAAGGAAATCCCCCTTTTTACTTGTTGGAATTGAGATTTTAGATTCAGATAGATCATATCTTGTCATTTTTTCGACGCTTCTTTTTGTGCTCCTT
>Ageratina_adenophora_k21_TIPcontig244_177bp
TGGCTACACAAACTGTTGAGAACGGTTCTAGATCTGGTCCAAGACGAACTACTGTAGGGAATTTATTAAAACCCTTGAATTCGGAATATGGTAAAGTAGCTCCTGGGTGGGGAACGACCCCTTTGATGGGCGTCGCAATGGCTTTATTTGCGGTATTTCTATCTATTATTTTAGAGA
>Ageratina_adenophora_k21_TIPcontig245_85bp
TTATTTATCCTTCTTTTCTGTTCTTTCTTTTCTATAACCTCGATGAGATTATGGAAGTAAATATTCTTGCATTTATTGCTACTGC
>Ageratina_adenophora_k21_TIPcontig246_324bp
AACATTAAGTTCAATTATTTTGAGCAAACAAGTAATTAGTTTATCGGAATCCAAGTCAAAATTAGACGAACGGGGTTTTCTTTGTTGACATAAGATCTAATTGTATAAAGAATCAAAAGTCACAGAAAATAGAAAATCCGCCCCCTTTTCTATATTCCTGATTATTGATCAAGAAACCTCTATTAACAAGATAAAAGATGAAATTCTTATTTTTGTAAAATTAGGCAAAAAAAATATCTTCTTCTCGTCATATATAATTAAAATCTAGAAAATATAAAATTTTTTATCTTTCTATATCTTACGATAATCCTATTTTGAATAAGA
>Ageratina_adenophora_k21_TIPcontig247_105bp
AATGATACGTAAACAAGGTATTTCTGGTCCTTTATAGATATAGATAAGATATAGCATAGATGTTTTGAATTCATCATTTATCACTTGGGGTAGGAACTATAGTAT
>Ageratina_adenophora_k21_TIPcontig248_559bp
TCTTATTCATTATCTATTTTTTATCTAAATAAGATTCGCTTCATAAAAAAGAAATATAGATATGTCAAAGATCCGTGAAAATTGGACCAAAAATTACTCGAAATAAAAATCAAAAATTTTTTTTCCATACACTATTCGTAAAACCAAACATTTTTGGTTTGGAACTTTTAGTTCTCGTTGTTTATCTCTCAAAGTTATATCTTTAGAATCTGCTAAATCAAACTTAATAAAATCAATAAAGAACCTAAAAGACCTTTATTTTCCTCATTCTATATTTTATTTACATTTAATAAAATACCTCAAAGGATTGTAAACTTTTGCCTAATAAATGGAGTCTTTTTTTAGTCAAACTTGAGAAAAAAGAAACCTCATTTCCATTTTAAAATTTGAATGAGACTGGTAATAAATCTGTTAAAGGATACGTGGTTTTCTAAAAAAGATCTCGGTCATTTTTGATCCTTTCTCGATAAAAAAAGTTCATTTTAGATCTAAAATCTTATAAACCTTACTAATCAATTGTTTTTATTGAAATGGAAAACAATCAATCCCATAATGAATT
>Ageratina_adenophora_k21_TIPcontig249_82bp
ACAAGGTAGCCGTACTGGAAGGTGCGGCTGGATCACCTCCTTCCCCGGTTCGAACAGGAGGAGTACGCCATGCTAATGTGCC
>Ageratina_adenophora_k21_TIPcontig250_98bp
CTTAAAAATAGCGGGTGCAGGTTTCTTTTTTTTTAACAAATAATATTTCTTTTTTTCTTCGGCCTTTGTATTGTAAAAAACAGATAAAAAAATGATAT
>Ageratina_adenophora_k21_TIPcontig251_121bp
CCATGGGATTACTCTACCACTGAGTTAAAAAAAAGGGCTTGGTTCATTGAATTCCTGAACGGGTCACTGTACTAGGTAAGTAAAATGTATCTTCTTATATAAGAAGCCCAGCTACACATAT
>Ageratina_adenophora_k21_TIPcontig252_139bp
ATCTTTTACATCAAAATTCAAACAATTCCATAGATTGGTATGAATTTTGTAAAGATGCAGTTTTTTCAGTCAGTATAGCCTCTTTCGGAATATTAATAGCATTTTTCTTATATAAACCTGTTTATTCATCTTTTCAAAA
>Ageratina_adenophora_k21_TIPcontig253_83bp
ACTATTGATTGGTCTGTGCAGATATGTGCCTTTATTTATAATTTATATTTATCTGCCACATTTGAATTCACAACCAAATGTGT
>Ageratina_adenophora_k21_TIPcontig254_87bp
TAGTATTCTTGCTTATTTCGACGATCCTCGATATATAAGAAAAAGCTCGGGACTTACTAAATATGAGACTAGAGAACTGAATTCAAT
>Ageratina_adenophora_k21_TIPcontig255_138bp
GACCAATTTAGTCACGTTTTCATGTTCCAATTGAACTCTCGATTGATTCAAACACTGTACCTATGGGATAGAGGAAGAGGAAAAAACCGAATCTTTCACATAGTGCTTTTAATCAATCTGATTTATTTCGTACCCTTC
>Ageratina_adenophora_k21_TIPcontig256_87bp
TGTCTACATTAGAAAAACTCTCCCCTGATGAACTATACGCCGAGTGGCTTTATACCAATAAAGAGAAAAAGAACAACTTAAATAATG
>Ageratina_adenophora_k21_TIPcontig257_126bp
TGATTTCAGCTTTCTCCAGACCTCGGGGAAAAGCATGAAAAAAAAAGTTGTATGCTGCGTTCGGGAAGGATGAATCGCTCCCGAAAGGAATCTATTGATTCTCTCCCAATTGGTTGGACCGTAGGT
>Ageratina_adenophora_k21_TIPcontig258_102bp
AATTCAAATAGTTAATAGCAAAGATTCTAAGATTTTATTGAATTCCTATACATGTCGAATTTCTTTTATGTGAGCCTGCTTAGCTCAGAGGTTAGAGCATCG
>Ageratina_adenophora_k21_TIPcontig259_231bp
GTAACTTGCTATCCTCTTATGCAAGATTTAACTACAATCAATATAGGAAATAAGATAGAAAGATTTCTAACCTTTCAAATCACAGTACAGCATTTCATATGAGTATCTTGTATAATACTCTTTTCCTAGAACCACTGTTTGTATTCGACTTCCTCATATTAATTGAATTCCAACCTGACCCCGAGTCTCACAGCTGTTGAATGCACTTTTATTCTTTCTCTTTCCTCCCTT
>Ageratina_adenophora_k21_TIPcontig260_156bp
ATTCTTGTAATGTAAAAAAGAACAATTTGAATATTTCATTTTTGAATATTGAATAGACGGACCATTTTTTTTTATGATAACGAATATGTTTTTATGTTATTTCGTACTGTAGAATTCTTTTCCTGGTGGGATCATTTTCCCGCGAGAAGTAATGAG
>Ageratina_adenophora_k21_TIPcontig261_198bp
ACCGAATCAGTATAGCTATCCTTCTTCTGACACAGCAATGCATTTTCAATCAGTATTGGAAAGAGGTGCTACAAAATTTCTTTATTCCTTTACTTGTTGTTTGTCGATGTAAAATAATGTCCCATTCAATAGAAAATTATTGAATTTAAAATACTCAATTTCTCGCCATTATGAGTTTAGGGCTATAAACTAAGGATC
>Ageratina_adenophora_k21_TIPcontig262_136bp
TTATTTCTTTTTCTTCTTTTGTGTTAAGCTTCTTTATTTTTTTTAATAAATTATTCGCTACAAAAGGATTTTTTTTTAGTGAACGTGTCATAGCTTCCTCCTATTTTTTTTTGTAAAGACGAAGAAAGAAATTCTA
>Ageratina_adenophora_k21_TIPcontig263_83bp
ACAAGAATTGATAAGAACTAAGAAATCAATATGGGAACCAGATTCGATTCCATCTTACTGGAATAGTCTACCAACGAAAGAAA
>Ageratina_adenophora_k21_TIPcontig264_94bp
CTCATGTACGGTTCTGCAATAGGGATGAGAACAGTGATGTTATCATCTACTATGATTTACTTATTCAATAAATTCGATTGATTTATACGAGTTG
>Ageratina_adenophora_k21_TIPcontig265_161bp
ATCTGATTATGGGTTATTAAATGGGAAAATAAATCGAAATTATAAATTGGAAAGCCTGTTCCTAAGGGGCCCAACGAATTCCTAATTGAAATTATTGAAATTAGGGGGTCCTTTTTTTTGATTGATTCTTTTATCACATTGGGAGATTTTACATCGTTGAA
>Ageratina_adenophora_k21_TIPcontig266_146bp
CAATTGTTGAATAAATTGGGCCTTGTAATAATTCTTATCATAAAAAAAAGAAGTTTTTTTAAAAATATTGTTTCTTTCATTTTTGTATTGGATTTCACCAAAATAAAATGACTCATTTAATTTTAATAAATTATTACTTTTAGAAC
>Ageratina_adenophora_k21_TIPcontig267_128bp
GATAAGAAGGTGGATCTCTTCTTCATCGAAAGAAATGATATTATCGCGGATACAAAACATTCAATTCAAAAATTAACCAAATTTCCCTGATGTAGAGGCAATTAAGAAAGCTGCATAAGTAAATATAT
>Ageratina_adenophora_k21_TIPcontig268_222bp
TTTAAATTTCCGAGGCCATGCAAAAAGCGATAATAGATCGCGTCGTTAAATTAATATGAATTTTGAAAAATATGAATTTTGAAAGGTATATACGTGAGACAAAATCTACTAAAGTAATCTTAATCCATTTTTTTTAAATACCCTACTATAACCTATAACCATATAGTGGTCTCATTTTAATACGTAAAATACCAAAGGGGGTAAAAGAAGAAAAAGAAATAA
>Ageratina_adenophora_k21_TIPcontig269_112bp
TTTTGAACCCGCTTCAAGTCATGATGATTAATCAATAAATCTTGGGGTAAACAGTCTCTAATACTTATATTGACTTTTCTTAACTTTTGTACATAGGAAATGAGATTCAATA
>Ageratina_adenophora_k21_TIPcontig270_125bp
TTTTTTTTTTTTTTTTTTTTGCTTTTCATTATTTATTATTTCATTATTGATTAGTATTAGAATATTTAGCGATCAAATTTTTCTTTACAACGTTTCATAACGAATCATTAATGATTGGCCAAATC
>Ageratina_adenophora_k21_TIPcontig271_102bp
CTAAAGTTTTTGTTACTTATTTTTGAACCTTCTTTACCCCATATAGATATTGAATACAAGGGGGTATTCCTTTTTCCACTGTAATTTTGAAAATGAACGTTT
>Ageratina_adenophora_k21_TIPcontig272_144bp
TGAATTGCTGAAAGCGAAAAGAAGTTCATCAAACTTTAAGCAAATAATTCAAACTAACTCTTCAAATTAACGAGTTTTTCTCTCTCGAATATCCAACTGTCCTATTAATTCTTTATAACGCGCTCTATTTTTTTTTGACAAATA
>Ageratina_adenophora_k21_TIPcontig273_120bp
GCAGTGATGTATGCAGCTGAGGCATCCTAACAGACCGGTAGACTCTTGAATTCTCAAAACTTCTGTCGCTCCATGAACCTTGTTCCTACATGACCCGATCAATTCGATCGGGCACTCGCC
>Ageratina_adenophora_k21_TIPcontig274_208bp
AAATAGAAAAGAATGTTCAGAAATTCAAATGAAGTTTAAATTTTTAATAAGAGTCTTTGATTACCACAAATCACTTTCATACCCACAATTAGATATTGTAAGCGACCCTAAGCTAATAAGGTCTTTCGCCGAAAAAAGGATTCAAATTGGGAAATGGGGCGAGCCTAATTTATCGCGGCTATCCGAGAATTTCAATGTTTGAATTGAA
>Ageratina_adenophora_k21_TIPcontig275_100bp
GCCGTCGGAAAAAGAAGAAGTCCCAATCCTATTAACATAGGAACTGGAAGTGGAATAAAAGGTATTATCCACGCATATTGATATGTCTGTTCCATAAAAA
>Ageratina_adenophora_k21_TIPcontig276_155bp
CTAATAGTAATTTACGTCGGTATTGTGCGGTATTTGTGTTTGTGCACAAGATCAAGTTTGAAAACGAATCTCTTTGCTAATGCTAAGTTTCATTGTAAACATTGTCAACAATGTAAAATAGGCTTTCCTTAGTATACCTTACTTAGACCTAGTCT
>Ageratina_adenophora_k21_TIPcontig277_448bp
ACACTACAAAGGAATGTTACTAATGGAACATCTAGTAATAAATAATAAAATAAGAGGGTCCATTGTACCCTTTCCCGATTGTCTCTCTGAAGGAGTTGAGAGATAGTATATTATACAGGGGTTAAAAAAATTTTTTTTTCGCTTTTTATTTTCTATAAAAAAGTAAATTTTCCATCTCAATCTAATAGTGATTGAATGCCTGAACACTCAGAGATTCTCGCGAGTCTATATATGTAAATTACAGTATAGAAAGAACTTCCCCCAACCAGCAATTAAATGATCTGCCGGCTATCCAATCAAGACTAGACATTACATTAGTAGTAGAAAGGAATCGGGAAGTCTTGCTTCGACCATTAGAATCTTTCTTTTAATTTTGGATTCTTTTTTTGAGTGAAAATAGAATTTTTTTTCAATAGAAAAGTGAGGGGAAGCTTTTTGGCATTGTGTG
>Ageratina_adenophora_k21_TIPcontig278_168bp
TTTCTAATCGTAACTAAATCTTCAATTTTTGTTTTGATTTTTAGCCAATAAATTGAAGCAAAATAGCTATTAAATTATGTCTTTAGTTTACTAGAGACATCGACATATTATTTTAGCTCGGTGGAAATCAAATCCTTTTCCTTAGGACCCTCTCAAATAGAAATAGAG
>Ageratina_adenophora_k21_TIPcontig279_254bp
GTCACATTTTATTCATGAAATGGATTGGATTTCAATTAGTTTGGATACGGCAAAATAGATCTATTCGGAAATACATTCGATCTAATAAGTACCTTGTGTCAGAATTGAAAAATTCTATGTCTATGGCTGGCATCTTTAGTATTTTCTTATTAGTTAACTGTGTCTACTATTTAGGCAGAATACCGTCACCCATTTTTAGTAAGAAACTGAACAAGCTCGACAAAATGGAAGAAGAAGAAGAATTTGATAACAAT
>Ageratina_adenophora_k21_TIPcontig280_93bp
TGCATGAAGGAGTCAGACGCTTCTTCTATTCTTTTCCCTGGCGCGGCTCACTTTTTCTAAGTAATGGGGAAGAGGACCGAAACATGCCACTGA
>Ageratina_adenophora_k21_TIPcontig281_177bp
AAATACAAAAGTTCAGTATCTTCCCACGAATTAATGAATTAGTCCTTTGCACAGAATAAAAAGTCATGGCTCAATCTTCAGAAATTTCATCGTAAATCTGAAATACTTATACAAAAAAAATGCGGGAGAGATAAAAAAGATGCAAGGTAATTTGTCTGCTTGGCTAGTTAAGCATGC
>Ageratina_adenophora_k21_TIPcontig282_86bp
GCTAAGTCGATTCTTAGAAAATCTCTAATCAAACCATTTGTGCTTATTTCAACAAAGGAAGCACAGGCCTTTTCGATCTTTTTGTC
>Ageratina_adenophora_k21_TIPcontig283_94bp
ATATCCGACGAAGGAGAACCATCTCTATCAAGATGACAGACGCATTCTCTGTACTATGAATAGGATCAATTATAACAAGTCACACACTCATATT
>Ageratina_adenophora_k21_TIPcontig284_88bp
GTGTGTTTTGAGATACTATACAATCAATCGAAGGGGTAGATCAAATACAATCAAAAGGGGAAAAGGGGTTCTTTTCTCATTTTTCTAA
>Ageratina_adenophora_k21_TIPcontig285_187bp
GCTTCGGGCAATTTGGCGAAAAAAAGACTACTCGGATAAAGGGCAGAATTAAGACAGATCAAACTAAAGATATTAAGCATATCGGGATAGATGTAGATGAAAAAGAACCCCCCCCCTTTTTTTCATCGAGATAATTGCATTTTGATTAAGTTATTGATATAAGGAAAAATGAAGAAAGTAAGGTAGA
>Ageratina_adenophora_k21_TIPcontig286_233bp
GTTTATTTTACTTGTGTTTAGTCTTTCCCGATTAGAAATAGTAATTTTTGAAATGGATTGATTTGATTGGTTCATCATTTATTTGATTGGTTCATCAACAGTGTTCGGCCAGAATCCCTTTTTGACTCTGGACCATTCATTCTACTATTATTAGTGAGCAATAATGAAATAATTCTATCATAGAGATAAGGGACATAATGCACATGGATATAGTAAGTCTCGCTTGGGCTGCT
>Ageratina_adenophora_k21_TIPcontig287_487bp
GGATTAAGAAGCACCGAAGTAATGTCTAAACCTAATGATTTAAAACCAAGATAAAGGATCCCAGAACAAGGAAACACCACTTCAATTGTCTCACGGATCCAAATAAAAAATCCAAATCTATTTTAAACGAGATTAAAAAAGGGGGGGTTAAAGACCACTCAAAAAAAGAAAAACATTCGTTTATTTAAGATATTTGAGAATTATTCAACTTGAGTTATGAGTACAAATGATTTTTTTCAGGAAGGAAGCTAAAGAAAAATGACTATGAGTTAAATTATAGACTAATTGATTTTACGGATTCCTTTCCTATTTATTCTAATTTTATCCATAGACAAAACCTCGAATCATTTTTTATCGAGCCGTACGAGGAGAAAACTTCTTATACGGTTCTAGGGGGGGGGAAATGTCTGTTATGGTAAAACTTCGTTTAAAACGATGTGGTAGAAAGCAACGAGCCGTCTATCGAATCGTTGCAATTGATGTTCGA
>Ageratina_adenophora_k21_TIPcontig288_93bp
AAAAAGTTTTAGCCGTTCCAACAAATTTTTTTGAATTGAAAATTTGCTCGACTCGGATCCTTTCGATTTCTATATCGAAGATATACTTACGAA
>Ageratina_adenophora_k21_TIPcontig289_126bp
AAGGCGGACGTTGCGGGTTCGAGCCCCGTCAGTCCCGACGCCGGATTCAAAAAATACATCAATTCATCTCTCCATTTTCTGTGATGAAAGAAGGGACAGAGAGTATAATTGAATTCCGAAGGGGGT
>Ageratina_adenophora_k21_TIPcontig290_185bp
TAACACTCCCTTTCCAAAAAAGATGAAGACCCCAAGCACTACACTTAGATTTATTAGATTTGTTACTAAAATATGGGTATTAAACCCGAAACTCCCGGCGGATGGCCAGTGTCCCAAAGAAACGAAAGAATCGGTTACATTTTTCATTGAAAGTAGATTATCTTTCCATTCATTTCAAAAATTCC
>Ageratina_adenophora_k21_TIPcontig291_111bp
ATGAGATCCTTCCGAATGGGCTAAGAGAGATAATACCTATAATGATTAGTCTATTATTTTAGTTCTCTCTTGTTTTCTTAATTGAAGAAATAATTGGAAAATAAAACAGCA
>Ageratina_adenophora_k21_TIPcontig292_140bp
CACTATACTACTTGATTCACACGGTTCTCGCCGGTTGAGACAAGATGTTTTATATACACCTATTGCATTCTGTTTGTATTCTTAAGAACTTTTCTTTAATTTAACTAGAGGTTAACGTAAATGAACCATAACTATGTAAC
>Ageratina_adenophora_k21_TIPcontig293_217bp
TTATCAATACGATTTATCTCAGATTACATGGTCTAGATTAGTCCCCCAAAAATTGCGAAATGGAAAAAATAAATGCCAGCCGTCTCAAAATAAGGATCTAACGAAATGGTATTCCTATGAAAAAGACCAATTATTTGATTACAAAAAAAAACAAAATTTGAAAGTCTATTTATTACCAAATAAAGAAGAAAATTTAAAAAAAAACTATAGATATGAT
>Agrostis_stolonifera_k21_TIPcontig1_203bp
TTTAAGGATACATAAAGCAGATTTTTTTTACTTTACTAGATAGACTTTTGAACTTAGAACACTAAGAGGTCAAATTTTAGATTTTTATTTAAAATTAAAAAAAATTAAGTATTAAAGAAGTCAGTTAATTCATTAAGGTTATGTTTATACAATGTATCAATGGCCAACTCTCAGTGGAAGGTTCCTTCGGAACAATTATTATT
>Agrostis_stolonifera_k21_TIPcontig2_94bp
AGGTCTCATGGTATATCTCAGTATAGAAGATGGAATTAGTGACATTTTTTTATTTATAAACTCCCCCGGCGGGTGGCTAATCTCAGGAATGGCT
>Agrostis_stolonifera_k21_TIPcontig3_101bp
AATCCGGGTATTTGGAGTTATGAAGGTGTGGCAGGTGCACATATTGTGTTTTCTGGTTTGTGTTTCTTGGCAGCGATCTGGCATTGGGTATATTGGGACCT
>Agrostis_stolonifera_k21_TIPcontig4_185bp
TCGTGGTAACAAAAATGTATTGTTCTGAGGGATATCAAGATTAAGTCTCCGATTCATATTTCGTCGACCAAACCTTCCTAATTCACATTTTTGTTGAAAAAATATCTTTTGTAATTCCTCACATAAGGACTCCGAAAATACCAAGTCCCCACCTACACAAGCAAATTGTTGATAAAACTCCAAAA
>Agrostis_stolonifera_k21_TIPcontig5_197bp
CCAATTGCCATTACAAAAGTAATTAGCATTTTTGGCATTAACAAAAATTTTGGACTAGTAATTAGTCCAAAAAAGACTACTAATTCGGCGACAAAACCACTCATTCCTGGTAAGGCAAGAGAAGCCATTGAAAAGCTACTAAACATAGTAAAAATTTTCGGCATTGGGATAGATATTCCCCCCAGTTCTTCGAGATA
>Agrostis_stolonifera_k21_TIPcontig6_208bp
ATGAGTCGCGAAATGCTATGGTTCTTCCATATAATTTCTGAATTTATTCAGAAGTAATTCGTCGAGATCGTGCACCCCTTTCTTATTTATCCGAAAAATACTAAAAAATATTCTAAAGTGCAGCCGGATATATCCAATCTATTCTTGAAATAGACAACTCGCACACACTCCCTTCCCAAAAAAAATCAAAACACCAACCACTACAGTT
>Agrostis_stolonifera_k21_TIPcontig7_111bp
GAGTTTCGGATTGCCTGGTATTCCACCAATTCTTAATCCAAAGTTCAAGACATTTGTTAAATGAGAAAGATACCCCCCAGGGCAAAAGTACGATAAATACAAGATATAGTA
>Agrostis_stolonifera_k21_TIPcontig8_480bp
AATGATGATACATAGTGCAATATGGTCAGAACAAGGTCTTGCATTTTTTAATACAAACCCCGGAAAGAAAGGGAGTCTAATCCACAGATTTTTTTCCGTTCCTTTTCTACCCAATTAGTTTATGTTTGTTCTAAATTACAAAAGAGAACAGAATAAATTTTTTATTTTTGCAGGCCAATTGCTCTTTTGACTTTGGAATGGAGCCCCTTTATCAATATACTGCTTCTTTTACACATTCAATCCATAATTCAAGAATAATTAGGATTTCTAAAAAAAAAAAGAAAAAAAAGGGTCCACTCATAGGAAAACCCAACCTTTCCCCGCATCCGGCACTAATCTATTTTTAACATCTAATTAGAGCGGGGAATTATTCCAACTAGGAAGTTAAGCTCGTTGCTTTTTATTTTACCAGAATTGGAGCTAAGCTCTATCCATTTATTCACTAGACCCAGAAAATCGTAATTTTTATTCCATTCAAAA
>Agrostis_stolonifera_k21_TIPcontig9_82bp
TTAGAAGATATAATTGGTGGGCATGTATGGTTGGGCTTCATTTGTGTATTTGGCGGAATTTGGCATATCTTAACCAAACCCT
>Agrostis_stolonifera_k21_TIPcontig10_109bp
TGGACGAGATGATAAAAGAGAAACTAAAGACACATGTACAAAAACCTCCTATAGGAATACACAAGCAAATAATACAATTGGTCAAAATAGATAATGAGGATCATCTCCA
>Agrostis_stolonifera_k21_TIPcontig11_127bp
GAGTAAAATAACTTAACAAAACAAAGTTGAATTGCAACTCGAATTTGACCTCCTCTCTGGTCTAGAGGAGGTCAATAAAAAAATCAAAATTACTCAATCAAAGATCCAACTGATCCCCACGCCTGTA
>Agrostis_stolonifera_k21_TIPcontig12_86bp
GCAATAAAGCTTTTTCAGCTATTTGTAATTCGCGATTTAATAACGAAACGCGCTACTTCTAATGTCAGGATTGCTAAAAGGAAAAT
>Agrostis_stolonifera_k21_TIPcontig13_1240bp
GCTTGGCCATGCCGCCAAAAAATCCGAGCGAAAATCGAAAAAAGAGCAAGTATTCGTCCACGTTTTCTTACGAAAACCCCTTTTATTTTATTTGGAATATAATTCTACTTACTTTTTTCCAATCTTTTTCAAAAAAATTATTCCTGCTTTTTTTGATCCAGTTTCTATTATTCTCTTCGATAGATTCTATCTTAAAACAGATACTGCTAATACAATAAAACTTTCTGTTTTTTTCTATTAAAATGAAAAAGGAGAAAAAGTGGATTTCTAGTCACAGGCTGCAAAATTCAGAACAAATTGGAACCATTAACTATAAATTGGCTCTTTTTTTTTTATTGCAGTAGTGAACGACTCTTAAATAGGTATTCTCTCCCTCCTTCCTTTTAATGGCATAATAAAATAGAATGGCTTTATGCCTAATCTGTGTATTAGGTAAACTCCAGCTCCGAACAGCATTATTATCCAAAGATCCCCCTTATGTACATATCTCTATGGAGAATCGTGCTTTAATTTTGCAAAGCATTAAATATCTTGAATAAAAAAAAAGGAAATTTGCTCTGATATAGAGTATAACCTGACTATCTTAGCCTATCCAAGTGAAATTATGATAAAAGAAAAGCATGAATATGTGGAGAGGTGGATAACTAGATTGGCATGTACTTAAAAAAGGGACTTACTTTATTTTGAATTCCACAATGAAATCCAAAATTTTCTAGCAATTCTACTACTCCGAAATAAAAAATAACCCTCAAATTTTTTTTTTTGAAATTAAAGTAAGCGCGCTATTCTAAATCGAAGTAAAGTCAAACTTTCTAGTGTATTTATTATATTATGGCTTTATTACATTAATAGAAAAGAGATAAAATGTGAAATCTTTGCCATCCAATCTGATTAGAATATCATGAAAGTATAAGTAACAGAATTTTTTTCTAGGAATGTTTTATCAATTCATTTTCATTCCATTTGTGCCCCTCCCCTGGCAAACTCGAACTTTCGTCAAAATAGTCTCTATTCATATGTATGAAATACATATATGAAATAGGTATGTGGAGTTCCCTAGAATTTCATGTGATTCAGTAAACAGAATAGAATATGGATTCCATGATTGCTAGATCAATCCATAGGGATTGATGAAGAGTGAGCTGATAATGGAATGTTTCTTTGATAAACAGGAAACTTAAGATTAAGATGCTCCGAAATGGAAACGAGGGAATGTCCACAATACCCGGATTTAGTCAGA
>Agrostis_stolonifera_k21_TIPcontig14_607bp
ACCGAATAGGTATTGATACAAATACCTCGAGATGGATTGGGATACATATTCGTTCATAATATAAATAGAGTATGATTTATTCATCTAAGTGAATTAGTCTATAATATAGAAGCACTTCTTTTTCTTTTTAGAGAATGGTAAAAATATAATATATCTTTTCTTTATGGTACAGAAGGAGGTGAGATTAGGCTCCCCTTTATTTTTTTTTCATTTCTTAATTTTTTATTCTGCTATTCCGACGAATCTTTTTTTAGTCTTGCTTATCTTATCTTATCTTACTTTCCTAGTTGTGGTAAGTCATGCGCGCGATACAAAGTTCGGGGTAGAGAACTTCTTTGAATCATCCTATTTTTCTGTTCATTATGAAGGAAATTAATATGCGATTTTCAAAATAGGGAATCAAAATAAAACCCTTTTTTTGCTCAGTCTATCTGGACTGCTTTTGTATAATAGTAATTAATTAGAAATAGGTATTCCGTTTCATCTAGGAACAGAGCGTAAAAATATTCCTTGACTTGAATAAAATCTATAGTTGTGTTCTATAAATGAGCATGAATTTCTTATCGTTCAATGAGCATCTTGTATTTCATAAAAATTGGGGGTTATA
>Agrostis_stolonifera_k21_TIPcontig15_882bp
GCTATCTATGGAGCAATATGGATAAAAGAAAGTTAAGTATTTATCGGGGAAGCCCCCGCAAAGATCCGATTTATTTAAACCCATATTCTATCATATGAATGAAACATAGTTCGAAAAAGACAACTAAACAGGTTTGTTTAAGACTTATTTATTATTAAATTTCTATTCTCAACGGATGGCTCAAGATCATCAATTTTAAAGTGTAGAAGAAAAGGATCGACTCTTCCCCAATAAATAAACTATCAACCTACAAAAAAGTTTAATTAAATTAATTAAATTACTAATTAATTTAATTACTATATTAGAATTAGATTAGCAATATATTTTTTACGTAACAAAAAAAAATTAACTATTAACTAAAAAAAGTATTCCACTGAAAAGATTGAAAGTTTTTGGTAGTTATAGAATTCTCGTACTTCCCTACTTCTTCGACTCGAATACAAAAAAAAAGTAAGAAAAAAAATATGATTAAGTGAATAGTGGAGGCATACCCTGAATGTGCCTGATAGACACAATTTTGCCATAAAATAAAGATATTCAATTTGACTGGACTTAAGACTTTATTATGTTTTCTGGGAAAGAAAATGAATGCTTAGAAATGCATCTAATCTAAGAGTTCATAAGATATCGTTATTCTCTTTAATAAACTTTTGTCTCGTGCGGAGTACTATCCAAAACAATCTGGGACGGAAGGATTCGAACCTCCGAGTAACGGGATCAAAACCCGCTGCCTTACCACTTGGCCACGCCCCATTTCAAGTTTTATGCGACACTAACATAATAAACAGTATTATGTTTATTTGTTATTCGTCAATCCCATTTCAATTACATAAAAAATGAGGGATATTCTCTTGCTAGTATTCTAGACATGCAGATAATATA
>Agrostis_stolonifera_k21_TIPcontig16_212bp
CTCTGGATCGGAATCCGAAGAAAGTACTACTTGATAATTTCCACTAATTTCAAGTCCTTATTATGATTCCTTTTATGGGGAAAAATCTCTAATATCTTAGATTCCCCATTTCTAATCCTTTATGTACTTTAGTGTTCCTAACCCTTCACTAACTTTTGATGGATTCTTCTTATGCTTATAAGTTATAGTAATAACTAGGAATATTCTAGTAA
>Agrostis_stolonifera_k21_TIPcontig17_95bp
TTATGAAATCCTTGGAAGAAAAGGATGAATCTAAATATCGCTGCTACCCCAAAACTCGGCGCAAAGAACCAACCGGATTGCCCCAGTGGATAAAT
>Agrostis_stolonifera_k21_TIPcontig18_195bp
TGGAAAGCTATATATTCTGCAAGAATGTTAGGCTCCCTATAAGGCTCTTTCACTTTTTCAATAGAAATATTAAGTCTTTGGTTTACAGAATGAATTTCCTTTTGTAGATCTTTCTCTAATTCTTCGATTGCTCCTTTTTTCTTTAATAAATTAGGGAATCCAATATGGATTATGACGTGGATCGTATCGATTTCT
>Agrostis_stolonifera_k21_TIPcontig19_748bp
TCTACCACTGAGTTAAAAGGGCTTTTTATTTAATTCAAAAATTTCACACTTTGATTTCCCATTATGCGTCTACTGCATAATGTAAATGTACATAATATATGTATAGATAGAGATATTATGTAGAGATTATATATGTATATATCGATATATAGAAATAGAGAAGTTTAGTCATGGCGAGGTTCAAAATCTTGCGAGCTCAAAATCTTGAGAAAATTAAGAAAAATAAGAAAATATTTCATATTCTCTCTTATAACTTGCACAAAACTAAAGTAGAGGTTTTTTTATATAATAAAATACGTGAAGAAAGAGTGGACACAATAAAAAAAAGCATACCCTACATACTTAACTCTTCTTGGTTCAGGGTTTTCTGTTTCGGAAGACTAGACTAGTAAAATAGGCGGATTCTGCAACCCTAAGAATTAAATTACCCAATATGATTTTTGGAAGGAACATTTGGTAATGGTCTTGATCCTCTATGTTCTTTTTTATGTGTTCTTAGTTCTATATTTTATTCTTTTAAACAAGAATCGAATAAACTAGAATTGAGTGAGTGGAAAAAAGGAGAGAGAGGAAAGTCGTAAATGGAGAGAATTGACTAAGCAGAGACTTTTAGGATCCTCTTTACATCAGGTAAATCCGTCGGTCCTGTCCGTTTTTTCTTTAACTGATGACTCTTTGTTTCTTATCTTCTATCAAGCCATAGGGAAGGAAAGTCTATGATGAATTTTTAAAATGCATCTCACTCTTT
>Agrostis_stolonifera_k21_TIPcontig20_83bp
CAATGCTACGCCTTCAACCGCTCGGCCATCTCTCCTACAATAATCTTATTATGGAAAATAAACTGAGTGAATAGCGAGTTTTC
>Agrostis_stolonifera_k21_TIPcontig21_114bp
CGTTGTTTTTACGATCCCTATGTAGAAAGCCCTTTTTTTTTCTAGTATTTACTAGAAAATTTGATCCTCTCTTTTTTTCTTTCTATAGTGGAGATAGTCGCACGTAATGACAGA
>Agrostis_stolonifera_k21_TIPcontig22_138bp
GAGCTAAAGTTCTAGCGCATGAAAGTCGAAGTATATACTTTAGGCGATACAAAGTCTGTTTTTTCGAAGATCCACTATGATAATGAAAAAGATTTCTACATATGCGACCAAATCGATCAAGAATATCCCAATCTGATA
>Agrostis_stolonifera_k21_TIPcontig23_275bp
GATAGATATTATGATTAGTTCTTTTCTTTACTATCTACCGTTCTTCTATTTTTTTTTTTTAGTTATTCACTGGAGCAATTATATATTGAAGTCAATCGGAGGCAAGTGTTCGGATCTATTATGACATAAAGATTAGGTGCCTAACGGACATTGTTTGTCTTGAAAAACAAATATTTCCCGACGTAAGAAAAAAAAATATTTTTGAAATTTAAGAAACTAGTGTATTTTTTTGAAGGTATAAGCTCCTATATACATCTACTTTCCTTGAGCATAAT
>Agrostis_stolonifera_k21_TIPcontig24_205bp
CCCAATTGAGACATTGTAGAATAGGCTAAACTTCTTTTAATATCTCTCTGAGCAAGAGCTAAAGTAGCTCCTAAGAAGAGTGTTATTGTACCTACTAAAGAAATTAAACTCATTATCAAAGGTAGAGATATGAAAAGAGGAAGAAGTCGAGCTAGAAGAAAAATACCCGCAGCAACCATAGTTGCTGCGTGTATAAGAGCCGAAA
>Agrostis_stolonifera_k21_TIPcontig25_111bp
TCGTCTTTTGTCATTCTTTGCTCCTTTTTCACTCAATGATTCATTCAAATTTCCCGACCAAAAATTATATATGTCTATTCTATGATATTTCTATATATATAGAATATGATA
>Agrostis_stolonifera_k21_TIPcontig26_298bp
CCAAATTGTTGTACAATGCCATTGTACACAATTCCTGTCTTTTTTTCCACATCATAATTTTCTTCTTATTTCTCTATCTATATAGAACCCTCCTGTCATTTCTTCTTTTTGGTCTCATAATTAAGGAATTATATACATCTAAAATCCAATAGAATTTCGCCTCTAAAAGAAAGATTACTTGGTAATGTATAGGAAGAAGGGGTCATCTTTTTCTTTTTTAGGGATAGGAAAGTTTCGTCTATATGGTTCATTTTATATATAGCATAACAATCTTGGGCAAGAGTTTCTGATCATATAT
>Agrostis_stolonifera_k21_TIPcontig27_176bp
TTTTTTTCGTGTCACAGCTGATTACTCCTTTTTTTTTCCTTTTTAAAGAGTGGCATTCTATGTCCAATATCTCGATCGGAGTATGGAGGTCAGAATAAATAGACTAATGATGAATGGAAAAAAGATAAAAATCCCTTAGCTGGATAAGGGGCGGATGTAGCCAAGTGGATCAAGGC
>Agrostis_stolonifera_k21_TIPcontig28_439bp
GTCTACCAATTTCACCATGGCGGCTAACTTCAAATAATGGATAACTTAAAAGAATAATAGCTATTATCTCGCGAATCGTCGAGATTGGGAAAGTCTATAAAATTTAGGAACATTAGAGTCTTCATTAAAATAGACTTCGTTTGGTAGTATCGTTGCGATTTTTTTTTTACAATAAACTCTTGCTGTGCCTAATAGAAAGGCTCCTTGAAAGAGTTGGAACTACTTTTTTTATAAGTTGTGCAATATAGAACTAATTTTTTTAAAATTCTCCCTTAAATTTTGAAAATTCTTTCAATAAAAGGAAAAATTTAGAGAATGAAAGTCTTTATGCTCGTATTAATAGGATTTACTTTACTAACCTTAAACCAATGATTTTGGAGAAAATGGAAGTGGTAAGTCCTATTGCAAGAATACTCCACTTTTCATAATAGAATTCTCC
>Agrostis_stolonifera_k21_TIPcontig29_98bp
TATGATGGGAGTTGCCGGAGTATTAGGTGCGGCTCTGCTATGTGCTATTCATGGAGCGACCGTGGAAAACACTCTATTTGAGGACGGTGATGGTGCAA
>Agrostis_stolonifera_k21_TIPcontig30_151bp
TAAAAACCACCCTTCAATGGAAGAGTTTATGTTTTTTTTTTTGCAAAATTTCTGTAAGTTTGAAGTTGAACTTAATTGAACAAGTCAAGCAATTCTATTTGCTCACAATCACAAGAAATTTGTCCACTACCTCGCCTGAACCTAAGCAAAA
>Agrostis_stolonifera_k21_TIPcontig31_84bp
GGTTACGATTCTACCAGATATGTCTTTTTGATTCCGTCTAAAATCGATTTTACGGTATAGGCGCTTATGACCTCCCCCTCTATG
>Agrostis_stolonifera_k21_TIPcontig32_99bp
CTTTTCTTAAATCTAAGCAACCCTTTCGTAAATCCAAACAAACTTTTAATAAATCCAAGCAAACCTTTCGTAAATCCAAGCAAACTTTTCGTAAATTCA
>Agrostis_stolonifera_k21_TIPcontig33_151bp
TTGAAAACTTGCTTCAGATATGAAACTTTGGGTATTCAGAGAAGCCCTTGTTATTCCCAATAAGATTGCCCGATAATAGATCGATTCATCCAAAGCTCGCCCTGCTCGTTCCGCTCGTAATAGTCCGATTAATTCCCCAGGTGAAAAAACA
>Agrostis_stolonifera_k21_TIPcontig34_85bp
TTCTTGGGTCGTAATTACTATCTTGCTAGGTTCAGTTGTTATAGCTGTTCGGAATCCACAAACCATCCCGACCGACGGTCAGAAT
>Agrostis_stolonifera_k21_TIPcontig35_99bp
TTGACATGGGAAACATCTCCCATCCTTTCTTTAACTCTTTTTCTTTCTTTATATGGGAAACTCTCCCAAATGACAAATGAATAGGTGTGGAAGTTATAA
>Agrostis_stolonifera_k21_TIPcontig36_201bp
AAAATTACCCCTTTTTCGAGAACCTTTTAGAAGTTCTACCCATACATGTTCTGATCGCCAATTCATATTAGATATACTAAATCCAGTAGTGGTCGATTGAAATTGAGAGAATAAGCTAAAAAATTTTGACTTTACTTTTTTTGATTCTGAAATCGTCTTCAGCAATTAGTACTCCTGTGAAATAATAGGTTAGATACATTG
>Agrostis_stolonifera_k21_TIPcontig37_206bp
GAGGGTTCGAATCCCTCTCTCTCCTTTTGCTTATTGAATATGTTTGTTTCTTTAATTTGTTTTCTTTATTCTGTCCCTTATCTTTCTTTCATAAAAAGGAATGAATGGCTCGGCTAGAGGGAATAACCGAGCCAGAACAGAAAAAAAACAAAACATTAGAACAGGTATAAATAAATAAGAAAATCTTAGTTAAGAGGGTTCATGTA
>Agrostis_stolonifera_k21_TIPcontig38_202bp
GGAGGAGTGGACTCTAGGGATACTACTAATTGATTGAATAATCGAATTGTTGTATCAACTGTTTTCTTTAATTGATCGTTTTTTTTGCATTAATCATTTTGTCAAACGTTATTCTTTAATCTTTTTCTTTAGTTTTATTTCACTCCGATAATATAATATAAAGACTCTAAAGTGTCGTAGAAAAAACTATATGTAGTTCTTT
>Agrostis_stolonifera_k21_TIPcontig39_190bp
ATACAATCCTTGTCGAATTAGCAAAGATTTTGCTTCGAAACCCTTTCATTTAATTAGCTAGCCCAGCCTTTTTCTATGCTCTTATTTCGAAGGCCTCGTTTAGCTTGGATACCGCTTTAAATTGCATTTTTTTTTTTTCAAAATGGAATTTACCTAATTTTTCATGACTCTGAGGTTCAACCCAATCCAT
>Agrostis_stolonifera_k21_TIPcontig40_207bp
TACACGATTTCCAATAAAATAAAGATCATCAATTAAAGGGATAAATAAAGTAATATACTGGAATAATCAAAACCGAATTCCCGGAGAGGGCACTCCGGGAAGATACAATAAATTCAGATTAAGTGGTAGGAATCAACGAGCTCGATTACTTTCTTTATAATATATATAGGTCTGGCCCTTTCGAATAAAACATCAATCGGAACTTAA
>Agrostis_stolonifera_k21_TIPcontig41_896bp
ATAATCATAGTGGAATCAAGGGTACAGAGTCAAAAAGGGATTCTACGCTAAAGCTATGGATCAATCAGTTCAAGGAATTTACTCCTAACAAATTCTTATTCTTATAGGAATTCCAGTAGAATTAGAGAGCATTAAGTATAAATATGATACATAGCATAGCCCTTTTCCTTAAAAAAGAGTACGGGAATGATGTCCTAAATACTGAATAGAAGAAGCGGGAATAGGAATATTTTTTATTCCTTTTGTTACTCTTTTTTTTTATAAGCAAAGGACACCCGAATATACCATAAAATTATGGACAACTAAATATTTATTGGATACCTACCTTACCTATGTTTATTTTTGACCTAAACCCTACAGCCCTGCTTTCTATCATTCTATGAAAGAATAAAGAATGAGGAGACTTTATCCACAACACTACTCCTAAATTAACTTAGGATCGGCCTTTTTAATCTGATTCTCGCTAGAATAAGTAGTCCTTACTTTAAGTGTATGTAGGTCAAATAAGATGTACGATAATGTATGATAATTAGGAAGTCTTGATATTCCTTCGTGGAGTCCCTTCTTAAATCTGAAATAAAAAAAAAAAAGGAATGCCCCTTAGGGAACTTTCTTTGGATACCAAGATTTATGACATCTTATCCTCGTAGTTTTAAATTCTCAAATCGAATCAATATCCCTATTGCTAACCCTTTGGGCCACTACCACCAAAGCAAACCCTAGTTTGAGGATAGAACTATGGTATGGATTCTAAAAAGCCAGTATCGGCAGGCCTAGTTACTCTCTTGCCCAAACTTATGCGGAGTACGGATTTCTCGAGTTCGATCAGTACTATAAACCTAAGTATTTAAACCTAAGTATTTTATTGATCAGGCGGCACCCAGATTTGAACTGGG
>Agrostis_stolonifera_k21_TIPcontig42_213bp
GAGTCGGGATTCCATTGGATGAATCTTTAAAGAAGATGCAGCACATAGGAAAGAAAGTATAAAATAAGAACTTTTGTTTGAACAAAATGGATTCTTGTTTCACCGAGGAAAAAAGAGAAGTTCTGGATAAATTGACAATGCTGAATTGAATTGACTAATTTAAGTTTCGCCTATTCCACATTAATGGGAGTACATTATGTTTCTGCTTCACGA
>Agrostis_stolonifera_k21_TIPcontig43_99bp
GGACAAATTACTTCTCTTAGGAACACATACAAGAAAAAGGATAGCGGTAGCCCTCCCATTAACTACTTCATTTTCATTTATGAATTTCATAGTAATAGA
>Agrostis_stolonifera_k21_TIPcontig44_213bp
AAATCAACTAAAGTACCACAAAAAATGGAATTTCATAAAAATCTGTATTTTTTGTATATATATTATTTATTTTATTGTTTTGTATCTAGCAAAATTGTAAGGTCGAAAACATAAAAGATCCTGGATTCTCCATTTAATTAGGAAAAAAAAGAGATTTTTGTTCGTAGAACATCAATAGAGAAAAAAAGCCGACTATCGGATTTGAACCGATGA
>Agrostis_stolonifera_k21_TIPcontig45_140bp
GAAAGAGTAAATATTCGCCCGCGAAATACTTTTTGAATAAGAGTAAAAATAAGGATATTTTTTTTAAGGATTACATCATCTATAAAATATAGAATTTAGATAAATAGACACACACATCTAGATATATTCTAGATCTTCTT
>Agrostis_stolonifera_k21_TIPcontig46_201bp
CGCCAGTATGAAAAGTTCTTAATGTTAGTTGAGTCCCGGGCTCCCCAATTGATTGACCCGCAATAATACCTACGGCTTCTCCCAATTCTACGAGATCACTATGAGTAGGACTCCGGCCATAACATAATTGACAGATCCAAGAAGTGCTCCGGCAGGTAAAGGGGGTTCTAATATATATTGGTTGTGCTCGAAATGGTTGTG
>Agrostis_stolonifera_k21_TIPcontig47_125bp
TAAATAGTAAATAAAGGATAGAGCAATTTTTTTTCTAGAGATTCTAGAGAAAGCGAGACAAAGTGAAGCGATAGAGTTTTCTTTATCTAAGAATTAGATCTACACCATATCTAAATAGAATGGAA
>Agrostis_stolonifera_k21_TIPcontig48_147bp
CAATGCAAAAGGATGAAAGAAATATTGTCTTTTCAGAAAGAAAAACAGGGCGTTTTTTTTATCTTCAATACTTGTTTTAGTTTTAGGGGGTTCTATATTTCTAATCGAATAAATTGACTTCGTATGGGCATTTTACTGGCAGCTATG
>Agrostis_stolonifera_k21_TIPcontig49_131bp
CTTCTTGCGCCAAAGATCTTACCATTTCCGAAGGAACTGGGACTACATTTCTTTTCAATTTCCATTCAAGAGTTTCTATCTGTTTTGTTTCCACGCCCTTTTTTTGAGACCTCGAAACATCAGGACAAATT
>Agrostis_stolonifera_k21_TIPcontig50_158bp
AAGGGCTCCGGTGTATAGAGAGGGCCTTACCGTTTAAAAGGGAACCATAGAAACGATGGAACCCACTATTTTTTTAGTATCGTTAGAATTAATTTGTTATTTCGCATAGAAATAACTGAACGAAGTGGAATAAAAAAATCGTGGTTGGGAAGGTTACT
>Agrostis_stolonifera_k21_TIPcontig51_100bp
AAAGCGTCCGGGTCGAAATATGGCTTTCAAATTAAGTTCCGAATTAGTAGATGCTGCGAAAGGGAGTGGGGGTGCCATACGCAAAAAGGAAGCGACTCAT
>Agrostis_stolonifera_k21_TIPcontig52_127bp
AGAAATAGAAGGAACATGTATCACACGCGCAAAATTTGGGAGTGTGCCACACGAATATTCTACAATAGCAGGTATTGAAGAATCCGTACAAGAAATTTTACTCAATTTGAAAGAAATTGTATTGAGA
>Agrostis_stolonifera_k21_TIPcontig53_106bp
AAGGATTCCTCGAAAAGTTAAGGATTAGTAGTTCTTTTTCGAAATTGATTTCGAAAAAGAATGGATTCGGTCTTATACATACGCGAGGAAGGTAATCAAAAAAGAA
>Agrostis_stolonifera_k21_TIPcontig54_105bp
AATTGCAAAGGTAATAACTACTATGCCAGCCCAAATCATGATCTTCACTAACTTGGATTTGGATTTGGTTCTCTCGCGAAAATCGCGAGTTGCAGAGATGAGAAC
>Agrostis_stolonifera_k21_TIPcontig55_461bp
AACTAGATCCAAAGCAAAGAGTTTTTCCTACTTTTCTGTTATGTTTTCATCTAGGAGTTTTTTTAGTTGATGATTAGATTAATTCATGGATCATCCCCTAACTTTATTAGGGAAATTCATTTAAAGAGTATAGAATAAGAATGGATTAGTAAATAGTGATATCCATATTAGTTCAGTACAGGTAGTTATTTGATTGATCTAAGATGAAAAAGAGTCCCATTTCATTTATTTTTTGCAATTTACATTTGGTGCTTCATTTAGTGTTCGGACCAAAAATGCATGGATCCCGCACTAAGTCATAAAATTCTATAAAAAATAGAGAAAGTTTCAAAAACAAAGAAAAAAGTGAATTAATTTTAGTAGAAAAGTATTCTATCAGATTCGAACCGATGACTTACGTTTTAGCACGGCATTACTCTACCACGAATTTTAAAAGCCCTTTATCGGATTTGAACCGATGA
>Agrostis_stolonifera_k21_TIPcontig56_246bp
ATTAGTTACAAAAGCTTTTTGACAAGCACTCGCTGCGAGTGGTCGTGTAAACCAAAAGCCTATCAATAAATAGGAACACATTCCTACGAGTTCCCAAAAAAAATAAATTTGTATTAAATTGGAGCTAGTAACCAATCCCAGCATGGAAGTATTGAAAAAACTTATATAAACAAAAAATCTCAAATACCCTTCATCGTGAGACATATAACCGTCACTATAAATAAGAACCAGGATTCCTACAGTAGT
>Agrostis_stolonifera_k21_TIPcontig57_88bp
GCAAACGCTGTACCTAGAGGATAGGGATAGAGGAAGAGGGAAAAACCGAAATGAAATAAATAAAGAATAAAGCAAAAAAAATAAGTCG
>Agrostis_stolonifera_k21_TIPcontig58_141bp
CCAAAAATGCAATTTTCCATATTCCTAGTTACGTATTTACTTACGTCGACGAAGAATAAAACTATCGCTATATTTTTTCCTTTTCCTAGTTCTTCTCCCAAGCGCAGGGTAACCCCAAGGGGTTGTGGGTTTTTTTCTACC
>Agrostis_stolonifera_k21_TIPcontig59_183bp
GAACTGTTTATGATATTTTAAGGAAGGCAGAATTATTTAAAGAAAAAGAAAGAATTTTGAGTTAATTGAAGAACTAAATGAATAAAAAAGTAGGAGAAGATCACTAGTATTCCTCGTTCTCTCATTATTTAGACACAATTCACCTCTTTCTTAGTCCTATTTGGATTTATGTCGTGCCAATCC
>Agrostis_stolonifera_k21_TIPcontig60_94bp
ATTGGTAAATTTGCGGGTTCAATTCCTGCTGGATGCACGCGAACGGCAACGTTCCATAAGTCTATTGGAACTGGCTCTCTATCCATGGAATCTC
>Agrostis_stolonifera_k21_TIPcontig61_248bp
CGTAAGCAAGGTATTTCGGGTCCTTTATAGGGAAGGCATATCATAGAAAATTAGAATTCTCATATATCATATCGGGTAGGTTGTCGTATTTCATTGCTACAAACATGGGTTATTGTAAAATAACACATGCCATTTGGATACTTCTCTTCAACTCCGAAGTATTTTGATACAATACAAATAGTTGAAGTTAATTTTACGAAAGAAAAAAAGGCGGATTATGGGAGTGTGTGACTTGAATTATTGATTTG
>Agrostis_stolonifera_k21_TIPcontig62_90bp
ACCGCATGGATAAGCTCACATTAACCCGTCAATTTTGGATCCCATTCGGGATTTTTCTTGGGAAGTTTCGGGAAGAAATTGGAATGGAAT
>Agrostis_stolonifera_k21_TIPcontig63_93bp
AATACATTTATCAAATTCAAAGTGGATTCGCCCCCGGAAACGCTCTGGTGTAATTGATTTTTCGTAAGGGTAGTGAATCGTTATAGGTAAACG
>Agrostis_stolonifera_k21_TIPcontig64_429bp
CCTATTTTATTTACTTTTTCTATCTAATTTGTTTTCTTACCATTCTATTTCCATTGACAAAGGTATATTGAACAAATAGAATTTGTAGATAGATAGGTCTCTTTATCCTCACTCCATATTAAATTTTTCTGCCTACACTTCGCTCAAATGGTAAGGGTGTCTCTCTTGCATGTATTTTCATACAATATTTTTATTTCTTTAAACTAAAAATCGCTAAAAGAAGGAGCATTTTGCCATTGTGATTGGAGTCGCTCTAACCTTAGTGGAATTTAACCAGATCTGTTCATTTTGGCATTTGAGTGTTTTTTCATGGTCGATAAAATCTTTCTTTTGATGTCTCGCTAGTTCAATGTTTTGACAGAAGCGCGCGGTGTAATTCCATTGATTTTTTGATTTCGATCGTATCTAAGATCTTTTTTTATCTGGGTT
>Agrostis_stolonifera_k21_TIPcontig65_140bp
TAACTAAAAGAATAAAAAAAGCTTTTATTGAGTCATTTAAGTTATAAAAGAATTCCTGAACCCAAGAATTAAAAATGACAAGTTCCTTTTTACTCAGAAAAAAAGAACCACTTAGAATAGCCAAACAGATTATATTTGTC
>Agrostis_stolonifera_k21_TIPcontig66_301bp
CTTTTTATTATAATAAAAAGAACATTTCAGAATGCAAAATATGAAAGTTTTATCTTGATCATTTATCTACCCTTTCTTTTCTGTTTATTAGTTTTGTCTAATGATTAATTAAGAGGCTTTACCAGGTCGTTGATACGTATAATATCAAAATACCAAATACGCTCACTGTGCGATCCACGGAAAGAAAAAAGGCTTGTTTTGGTGAACATCAAAGAAAAAACTAACTCTTCTTCGGTAAAAAATTCTTCTAAAAATGCCGAACCCAACCGTTGCATAAAAGTTCGTACCGTGCTTTTATGTT
>Agrostis_stolonifera_k21_TIPcontig67_223bp
CGATGCAAAGAAAATGAATGCATTTCCATACTATAATAAAAAAGGGTAAGTGTAATATTGGATCATGTCACATGACTTATTCCATTTCTACTCTATGGGATCTTACGGAGCCTGTTCATAGATGACATGGTTGGGTATGATCATAGAAAATATTCTCCTCAAGTGAACCAGCCTATCCTTCCTAGGTAGGAGACTTACGTGTTGATTGGATGCGGAGACACCT
>Agrostis_stolonifera_k21_TIPcontig68_157bp
AACTCTTTGTGCTTTGAAAACAGACATATGTATACGTTTTTGTGCTTTGAAAACTCGCTCAAACTTAAGTAAACGGTCGGTTGGAACTTTCCTTGCGAGTTTCCTTAGCACACTTTTTTTCTTCTTTATCCTAGGGATATACTTTACTAGTTTGAAA
>Agrostis_stolonifera_k21_TIPcontig69_111bp
TTCCAATTTTGTTTGCCCAAAAGACAACTTTTTTTCTCTCTATTTTGCCGAGTCATTACACTGATTCAAAAAATGATTATCAAGTGGTTCTTATTCGAAGAACCCTTGCCT
>Agrostis_stolonifera_k21_TIPcontig70_165bp
ACCTATATTTGCCCAATGGATACAATCTGCTCATGGCAAGACGACGTATGGGTTCGATATACTCTTATCTTCAACGAATGGCCCCGCTTTCAATGCAGGTCGAAGCCTATGGTTGCCCGGGTGGTTAAATGCTGTTAATGAGAATAGTAATTCGCTTTTCTTAAC
>Agrostis_stolonifera_k21_TIPcontig71_94bp
CTTGGTTTCCATTTGGGTTGTAGATGTAACCAACCCGCTACTAAGGACAACGTAGAAAGAAATAATAGAAAAAGAGCTCCAGTATAAAGATCTT
>Agrostis_stolonifera_k21_TIPcontig72_146bp
TTTTATTCTAAATTCCAAGATAACTCATTAGAATTATTAATAAGACAGTCCTGATATATTAGCAATATTTAGATTCCCACTATTTTTTATTTTTATTCACTGTATTACTTCTATTCTAGACCCTATCCCTATGGTTTATCCTTATG
>Agrostis_stolonifera_k21_TIPcontig73_313bp
TTAATTTATAACCTTACCAAATAAGACAATTTTTTTGGTTTTTTCCGCCATCCCACCCAATGAAGTATTAGGATTCTTTTCAATAAAATCCTATAGAATCATAGGTTCTGTCGTTCCCACTGCTTCTCCTTGAATGGTTAGGTCTTAATTCCACAATGGAGCTTCAAAAAAATTTCTTTCCGAGTTAATTTTCTCAGTTTTATTAACCAGGGGGGCTCTTTATTATTGCTTTAAATTTCTAGTTCTTGTTTCACAAGTTACGATTTCTAATTCTCTATTATTTTTATTATATTGATGCTTTATCACATTGCTT
>Agrostis_stolonifera_k21_TIPcontig74_87bp
TAAAAAAAAGTCTTTACGCGAGAGCAATAGCGGTTGGGATACATCTGTCTCTTCTGAGCAACCTCTTTTGGATTCTTAAGACCACCC
>Agrostis_stolonifera_k21_TIPcontig75_117bp
TATAGATACTGACATAGCAAACGATTAATCACAGAATGCATATTATATATAATATGGGTTCTTTATTCTTTTTTAGGTGGATTAATCGGACGAGGACAAAGAGAGAGTCCCATTCTA
>Agrostis_stolonifera_k21_TIPcontig76_148bp
TCTTTGGTGTTAAGGTAGTAGCTGTGAATAGCCATCGACTGCCTGGAAAGGGTAGAAGAATAGGACCTATTCTGGGACATACAATGCATTACAGACGTATGATCATTATCCTTCAACCGGGTTATTCTATTCCACTTCTAGATAGAGA
>Agrostis_stolonifera_k21_TIPcontig77_184bp
CAACAAGAAAAAAAGAAAAATTTCGACAAATTCTTTTTTTTTTATTATGTGATAATTATGAGTACCAATCCTACTAGTTCTCGTCCCGGGGTTTCAACAATTGATGAAAAAAATACAGGTCGTATCGATCAAATTATTGGACCTGTGCTGGATGTCACTTTTCCCCCGGGCAAGTTACCTTATA
>Agrostis_stolonifera_k21_TIPcontig78_229bp
ACAATGGGATCTTCGTAAAGTGGATCCTTATGAATGTTACAACCAATTTGATTGGAAAGTCCAATGGCAAAAAGAAGGGGATTCGTTAGCTCGTTATTTAGTACGAGTCAGTGAAATGAGAGAATCGATTAAAATAATTCAACAAGCGGTAGAAAAAATTCCTGGAGGCCCTTATGAGAATTTAGAAGTGCGACGCTTTAAGAAAGCAAAGAATTCCGAATGGAATGAT
>Agrostis_stolonifera_k21_TIPcontig79_350bp
TATTAATACGTAGATTGAAATAATACATAGATTGAAAGATTATACGTATAAAGAAGGTAAGACAGATTCAATAAAGAAAAAGGAATCGGCGATTCGAATGATAAACAAAGAGGGGTAGGAATCTATTCTTCGTTTTTCAAAATAGGCCAAGTTACCCATTGCATATTGGCACTTATCGAGTATAGAATAGATCTGCTTCTCTTTCTTCTTAATGAACAGAAACAGAATTGGCTTCTTATTTTTAATGGAATGAAATAAATATTCACGCTTTCTGACACACAATCCCCTAGAAGGGTTAGGTACATAGGATATGGTATGGATAGTCTTTTCCAATGCGATAAAATAAAGCG
>Agrostis_stolonifera_k21_TIPcontig80_161bp
GTTGATCGTTGAAATGATAATAGATAGGGTAGAAGTAGAAACTATCAATTCTTTTTCGAAATTGGAATTATTAAAAGAAGTCTATGGACTCATATCGATTCTACCCATTTTGACCCTGCTTTTGGGAATCACAATAGAGGTACTCGTAATTGTGTGGTTAG
>Agrostis_stolonifera_k21_TIPcontig81_238bp
CATTTTAGGAAATGATGCGGAACTGGGTAGTGATATTGATCCGAACGAAGCTCAACAGGCACTTGAAATAGCCGAAGCTAACTTGAGTAAAGCTGAGGGTACGAAAGAATTAGTTGAAGCAAAGCTAGCTCTTAGACGAGCTAGGATACGAATCGAGGCTGTCAATTGGATTCCCCCCTCCAATTGAAGCCAATCCAAGGATTTATAGTTGATACAAAGAAAAAGGGAAGAGGGGTAG
>Agrostis_stolonifera_k21_TIPcontig82_150bp
ATAAATTCATATGAATTTATAGAAGAATTAGAACTTTCCTGGGTAAAGTTTATTGAGGGAGTTAACCACTTTGATAATATGGTTAACCCCGCTATTCCATTATCCGTCGCTCCATTATCAAAAGAGATTCCTATGAATCCAATGAAGAAA
>Agrostis_stolonifera_k21_TIPcontig83_166bp
TAATCATTAGATTTCGAAATAATTTCCATTTCTTTTCTAAAAAGAAGAAAAATGTTTTACATAAAACATTTTTGTTTAGTGATTTTTATGCAAAAAGAAGTGCTTTAAAAAGCACCTCTGTTCCTTCATTTCCGAATTATTACAAATATCAATTAACGGAGCGTTT
>Agrostis_stolonifera_k21_TIPcontig84_618bp
TCCTTTATTTACTATTTAATAATATTATAATTATAATAAGAGACTATTAAATAAAACTAAGAATACTACTAATTAGAACCTAATTAACATAGAAGGACTAATCTATGCAGTATAATGAGAAGTAATACTATAAAAAAATAAAAAAGAACTCTATTTGAGAACTATGAGACAGAATATTCTGTTTTCTTATTTATTCTTTACTTTATTTTTTCTATTTAAAGTGGAGCAATTTAGATCATGTATATATAAGCAAAGTACTAAAATATACTTAAAACAAAGTAGTAATTCGCAAGATAGATAAAATCATTGAAGTTATTATAGAAAAGTCTAGAGATATCCTGTTTGATGGAGAACGGGATTCAAATCAGGGAAGGGATCCTTCCTTCTATTGATTTGATAGAAATTCGTTTTTCTTTTCCTGTCGCTATGATTTTGATTTTCGATGAATGAGCCTGTGGTAATGCTTTTACCTCTATTCTATGTCGCAGGTGCTCGTCCAGTCTAGAAACAAGCACTAATGAGAAAATGAAAACTATACTAAAGAAAACCTAGGATATCTATCCAAAAATATAAAAAAAAGACATATTAGGGCTATACGGATTCGAACCGTAGACCTTC
>Agrostis_stolonifera_k21_TIPcontig85_191bp
TGAATTAGTTAATTCAATAAGAGAAAAAAGGGGACCGGGAGTTTATTTCGTTGCCCAAGCGAATCCCATTCAATTGTTTACTCATGAAATGAGTCCGTTCCAAACTTCAATCAATCTTTTTTTCATATACATTGTGCCTTTTGTGGAGCATCGGTGCCTACTCTACTTTCCTATCTAGGACTTCGATATAC
>Agrostis_stolonifera_k21_TIPcontig86_155bp
TAGCAAGCCTTATTCCTATTTTGGCATTTTGGATTTCAGGGATTTTAGCCCCAGTTAGTGAAGGACCAGAGAAGCTTTCGAGTTATGAATCCGGTATAGAACCCATGGGGGGGGCTTGGCTACAATTCCGAATACGCTATTACATGTTTGCGCTA
>Agrostis_stolonifera_k21_TIPcontig87_134bp
TAATTACCTAAGTTTCAAACCCTAATTTTTATCACTAATCAGTTTGATCTTTTTTCCCACCTTCAGAAGAATGAAGCAGAGATAGATCTAGAGCCTTCGTTCGAATTTTCTGAAAGGTAACTATCCCGGTTTCA
>Agrostis_stolonifera_k21_TIPcontig88_83bp
AGGATTAGATTTGGAAAGATTAATTAATCAATCATACCCGACAACCTTGGAAATACTTTTATATTTTGGCTTCCTTATTGCTT
>Agrostis_stolonifera_k21_TIPcontig89_177bp
ATTAATAGAATTCATTGGTGTTAAGAAAAACCTCTTGCGAGAAGGTTGGCTAGAGACTTCTTGGAAAAATACCAGCCCCTTTTGATTCATAATGAGACGGGACTACTTCTATTTTGATTCTATAGATTATTTCGCTTAGTAATATGTACAGAAGGGAGGAGCCGTATGAGATGAAAA
>Agrostis_stolonifera_k21_TIPcontig90_256bp
GACAGAATTTAGAACTTGCTATCCTCTTGCCTAATAGGCAAAGATTTACCTCTGTAGAAAGACTGATTCATTCGGATCGGATCGATAGGAGGACCCAACTCCGTTGCATTGGCAGAATCCATGTTCCATATTTGAAGCGGGTTGACCCCCGTGCTTCTCTTATGGTACAATCCTCTTCCTGCTGAGCCCCCTTTCTCCTCGGTCCACAGAGAACAAAAATGTAGGACTGGTGCCGACAGTTCATCACGGAAGAAAG
>Agrostis_stolonifera_k21_TIPcontig91_112bp
ACACAAAAATTTGCAATTATTCATCTACTACTGGAATTTGGATTGATTTTATCAATGCAAATTGGATTTGGATAGAAGAGTACATTCTTTCTAATATTTTAGATAGAAGAAA
>Agrostis_stolonifera_k21_TIPcontig92_288bp
TAAAGAAAAACATAGTAATCTTTGACGAATTAGGAAGAAAAAAGATTCTTATTTTGATACAAGAAGAATCGGCACAAGAAAAAGGCAAAAATGGCTTTTTCTTGTGCCGAGTAGAGGATTAAGAAGACCCCCAATCCCTCCGAAAAGGAAGAAATCCTTTTATTGTTCTCGCCTTTGCCTTGGATTCGATTCGCTTCTTTTGCATGAGATAGAAATGAGGAATTCCAGACATTTCGTAAACAAAAAAAAGGCTAAACAAAAAAAGGATTTCCAAAATAGATCATAGAT
>Agrostis_stolonifera_k21_TIPcontig93_98bp
ATGCTCGTTCCAAGTTCGAAGTACCTTTTGGCCAAAGAAAAACCCGCTCCCTAACACGATTGCCTCTTTATATAGATAGATTCGATGGGGTTATTACT
>Agrostis_stolonifera_k21_TIPcontig94_88bp
AATATGAGTACCTTTACGCTTTGCCGAAATGTAAGGTGCCATTTTCGGATTCCATTTCTTAATACCATGACCAAAATGAACTCCTGCT
>Agrostis_stolonifera_k21_TIPcontig95_168bp
GAAATAACAAAAAGAAAAAAAGATACAAAGATATCCGTTTAGGGGTAAAATATACCCTTTACTTTAATTATTAAAAATTATTTTATTTGGAATTTGAACATTTACGCGGGTACTTTTTGAATTTATAGAAAGTAAAGTTCTTTTTTCGAAAGATTACCCCTGTCTTTG
>Agrostis_stolonifera_k21_TIPcontig96_232bp
CGAGTCCCGGGCAACCCATATGGAAAATAAAAAAGACCAATCTGAGTTTTTAACTTGGACTGACTTCATTTACAAAATTTTGGTTTGGTTAATTTAGCTATATGGATATCCAATCTTTGGGCTGATTTGGTTGACATTGGTATATAGTGTATGTTATACTGTTAAATAACAAGCCTTCTATTATCTATATTATTTCTAGTTAATACGTGTGCTTGGGAGTCCTTGCAATTTG
>Agrostis_stolonifera_k21_TIPcontig97_136bp
TTTGCAAAATTATTATGAAGCTACGCGACTAGAAATCGACCCCTATGATCGAAGTTATATACTCTATAACATAGGACTTATACACACAAGCAATGGAGAGCATACAAAAGCTTTGGAATATTATTTCCGGGCACTA
>Agrostis_stolonifera_k21_TIPcontig98_86bp
GTGGTCCACAGGGTTCATAACTACCCCTCTTACTACGGGGCGTTTGCCTAGCCAACACTTAGATCCGGCTCTACCCAAACTTTTTT
>Agrostis_stolonifera_k21_TIPcontig99_94bp
CGGTTCGAGTCCGCTTATCTCCAGCCCGTGAACTTAGCGGATACTACGATAGCACCGAATTTTGCCAATTCGGCAGTTCGATCTATGATTTCGC
>Agrostis_stolonifera_k21_TIPcontig100_211bp
GGTTTATTCAAGAATTCAAAACATCCCAATGCGATAAAAGAATTGAATCCTAGAATTCCTATTCAAGAAATTTTTGGGCCCTTAGGCGTTATTGTACCTAGTACATCCAATTTTTCTTCATCTTACTATTTACTAACACATAATCAGAGCCTGTTAAAAAAATATTTGTTCCTTGCCAATTTGAAACAAACCTTCCAAGTACTTCAAGGAC
>Agrostis_stolonifera_k21_TIPcontig101_96bp
ATCGATATGAGTGTTCTATATCAGATAAATTCTACATTAGTTATTTCCCGTTTAAAGCATTTAGGTACTAATACTAATATAGTTGTAGAAAGAGTA
>Agrostis_stolonifera_k21_TIPcontig102_423bp
AAGCTGTTTATCAATGACTGAAGAGTATGAACTTTCTACTTATGATCGTCATGAATTGAATTACAATCAAATTGCTTTAAGTCGATTACCGATCTCCATAATGGAAGATTACACAATTCAAACAATTAGAAATTCGACTAAAAGTAAAATAGACGAAGATAAATCTTCGAATTCAAGAACGATTACTGATTACTAAACTCGTATTTTTTCTTTTCTTTTTGTTATAAAAAAAGAATAATCCTTTACTAACTATAAAGAAAAACGAATAACTACTGCTTATTGGAAATTTTTTAGTATTTTAAATCAGACTAGATTTTCGTGATATAATTTCTAACTATACAGCTTATACACAAAAAAAAATATCCTAATCCCTTTTGCCTTCCTTGAATCCTTTAGTTTTAGTCAGTTCATGAAAAATTTTAT
>Agrostis_stolonifera_k21_TIPcontig103_304bp
TTATTCCTGCAGTACAGGTACAACCGCAACCGCTCGGGGGTTCCATAGTTCTATTGGAAAAATTCCTTTTGCTGTAAGTGGAAGGATCTTAGGTTTTTTTTACTAGGAATTGCGCTCCCTATAAAAGTTTTAGCTTGGGTTTTCCCGCAACCAAAGAAAAAGAGAATGGAAGAATTCTTCTTATTGCATAATAAAATAAAGAAACCTTAGAATTCTATTTGCATAAGGTACGCTACACCATACTATCGAAATCTAAAATAGCGTATGAGACAATTAATGACTTTGAAAACACGAAATAGCTGAT
>Agrostis_stolonifera_k21_TIPcontig104_207bp
CTTTCTATTCAAAAAATATTTGTTGATTCAATTAAAATAAAACTCGCTATACCCGGCTCCGCATATTCATGCATTTATGCTCGTAGCCTATACCCGCATCCATCCCATAGCCGTTTTTATCCGCATTCATAGCTTTTTTTCATTTGTGTGTAGAAAGAGCCACATACCCTACCATATTATATTACTTACACTAAAAATACTAGACAA
>Agrostis_stolonifera_k21_TIPcontig105_131bp
AATTGTGCATCATTCGCATACCTGTAGCAGCTTCAAAAAGATCGTATATTAACTCTCTCTCTCTAAAAATATAGAAAAAAGGGGTCTGTGCGCCCAGATCAGCCATAAAAGGCCCAAGCCATAACAAGTGA
>Agrostis_stolonifera_k21_TIPcontig106_118bp
ATTTTCTTAGTATTTAGTTAGGTATTTGCATTCAAAATAAGAAAAGGGCCCATTAATAACTTGTAAAATAAGGATTAGGAATTGATTTGGGTTGCGCTATATCTATCAAAGAGTATAC
>Agrostis_stolonifera_k21_TIPcontig107_98bp
AGATCATTTCGGAATGGGATATACATCCCATATACTGGATCAACTAAAAACTCTAGGCTTCCATCAAGCCACTACTACATCGATTTCATTAGGAATCG
>Agrostis_stolonifera_k21_TIPcontig108_82bp
AGAGCAGAATCCAAATATAGTGTTGAACAAGTAGGGGTAACGGTGGAGTTCTATGGTGGCGAACTTAATGGAGTAAGTTATT
>Agrostis_stolonifera_k21_TIPcontig109_81bp
GATCCTCCTATTCAATTACTTCAACCATTTCCGAGCACCTCATGTCACTTCCAAGGCATATGATAGTTTTATTATCTGTGG
>Agrostis_stolonifera_k21_TIPcontig110_159bp
TCACCAACCTGCTAGTGCTTATTATCGGGCAAGGACACCCGAATTTTTACTAGAAGTAGAAGAGTTACACAAAGTTCGCGAAATGATCACAAAGGTTTATGCACTAAGAACAGGCAAACCCTTTTGGGTTGTATCCGAAGACATGGAAAGGGATGTTTT
>Agrostis_stolonifera_k21_TIPcontig111_566bp
TCCCTTTTTAGAAGACAAATTTTTGCATTTGGATTATCTTTCACATATAGAAATACCCTATCCTATCCATTTTGAAATCTTGGTGCAACTCCTTCAATACCGTATCAAAGATGTTCCATCTTTGCATTTATTGCGATTCTTTCTCAACTACTATTCAAATTGGAATAGTTTTATTACTTCAATGAAATCCATTTTTCTTTTTAAAAAAGAAAATAAAAGACTTTTTCGATTCTTATATAATTCTTATGTATCAGAATATGAATTTTTCTTGTTGTTTCTTCGTAAACAATCTTCTTCCTTACCATTATTATCTTCTGGAACTTTTCTGGAACGAATCATCTTTTCTAGGAAGATGGAACATTTTGGGATAATGTACCCGGGTTTTTTTCGGAAAACCATATGGTTCTTTATGGATCCTCTGATGCATTATGTTCGCTATCAAGGAAAGGCAATTCTTGGATCAAAAGGAACTCATTTTTTGAACAAGAAATGGAAATGGTACCTTATCAATTTTTGGCAATATTTTTTCTCTTTTTGGACTCAGCCGCGAAGGATCCATCTAAACC
>Agrostis_stolonifera_k21_TIPcontig112_810bp
ATCCGCCGCTTTAGTCCACTCAGCCATCTCTCCCCGTTCCAAATTGAAAGGTTTCCGTTATATGATAGAGACAAGAAATAACGATTGCAAAAAACCCTTTTTTTCTTTCAAAAATATATAAAAATTATATTGCCAATTCCATTTTAGTTATATTCTTTTTTCTTAATGTTAATAAAATAAAGAAGAAAATTGTTGTTTTTTCTTTCTAAAAATCGATATTGGCCGAGAGAGAATCAGATAGATTTTCTCTTTAGCGGGCATTTTCCTATAGGACTTGTTATAATAAAACAAGCAGGTTATATAAAAAAGAAAAAACGCTTTTTTTTGTCGATTATTTATCAAGAAAGCAAAAAGGGTTCTTATAAAACCCAACATAAAATTGGAAAGAACCATAAAGTAAGTAGATCTGACTCCTTGAATGCTGCCTCTATCCCCTATTCTGATATATAAATTCGATGTAGATGAAATTATATAAGCGAATTTTTTGTATTTCCTTAGACTTAGGCCGCGCAAGACAAGAATTTTTTGTTATTTACGATTTCATATTCTTGTTACTAGATGTTCGATAGGAATAAGAAGAAATCGCAACTCCTTTCCGCTACACATAAAAATCGATTTCGAAAATCCATTTTTTTAAGAATCCTCTATTTTTGTTCTTCCACCCATGAAATAGAGAGGAAATGAGAATAGAAGGGTTACTTTTATTTTCATTTTTCCCTTAAAAGAAAGGCTTTTAAATAGGAGTCATGGAATAATGCTGAATTGAAATGTTGATTTCTATAGTATAAGAAAAACAAATCGAATCAAATT
>Agrostis_stolonifera_k21_TIPcontig113_81bp
TGTTACTTGGCGTATAATAATCTCTATATGTCTATTATGAATTTGTACCCCTTGGGATCGATAAACCTTTTGAATTTTATT
>Agrostis_stolonifera_k21_TIPcontig114_188bp
AAATCCTTTTGAAGGAAGCTATTCAGGAACAGCTGGAACGATTTTCTCTTCAGCAATAAACATAAATTTGGAATGTCTAGTCTTGTTTAGTAGAAGAGGAATCGTTGAGAAAGATTTTTCATTTGATCATTTGAATCATGCAAACAAGTTTTCTTAGTTTTTAGTATAGTTATTTAAAGAATAGATAG
>Agrostis_stolonifera_k21_TIPcontig115_1122bp
TGCTTGGTTCCGAAACATAATTCCTTTTTTCTCTTTTTTGTTCTTTGTCTATAGGTAAGCTATATGTTATTCACGGCATCAATAGAAACCCCGCTATTTTTTGAGGTCCTACTTATTTTCATTGATTTCGGAATAGTAGAATAATTCGGAATAGCGTCCGAAATCTTGAGAAAATCTAAGTTAATGATCAATAGGTTTGGATAAAGAATTTAGGAAAAATATTCTCATATTGACACAATATAAGGACAAGTATATGTGAAATCTATTCTTTTTTAGTTAAAAGTTTTCTTCCAATCCAATCTTTCCCTTTAAAGTTAAAGAAATTCATTAGTTAGCATAATATCTAATAAATAGAAAATCGAATAGTAGATAATCCATTATAAAAGAAGGAATAAATTATTTTACGAATGAAGATTCGTAATTAATCCTTGTCTTGTTTGTTGGATTAGGTCTCACTTTCTTGACCAAACCGCGAGCGTGGAAGTTTATGAGATGAAATAGGGAAAGACAGAAGATAGAACTAAAAAGGATAATTCAAGTGAGTCGTCTTAGAATCTACTTTAGTTGGAGTTCAAAAAAGGAATAAAAATAAAGTAAATTCAAGGAAGAGTTTTCTTTTTTTTAAGGTCCCTCGGGGGGGGGTCGCGGAATGCTTTTCTTCTCCTCTTATTCCATATGGAATACAATAAGTTAAAATAAGACAGTTAAAATAAGAAGTGAATAGTGGAATATTTGACCGTTCACTCCAAAAAGAAGGTCCTATTGAAAAAGAAATAATCCAAAATTCAATTGTTTATTTATCTCTTATTCCAAAATTCCCCTTAAAATAGAATTCCATTTTTTCAATGGGATTACATGATCTAGTTCTTAATATTATTACTTTACTCAATTGACAAATTCCACAACAATCTCTTGATTCGGAATTAGGGACTCATGTATCATCTGATGAATCTACTTTCTTTTACACTTTCGTATCTCACTCTATCCTGTTTTTTAGTATTATCTAAAATAACTGATGAATTATGAATTTCCCATAACTTAGGTAAGTGCTTTACCAACATATGTAGTGTAGTAAAAAAAATAAAAGGAAATTAACTCTTTCATGCTTACTTTAACTAGTTA
>Agrostis_stolonifera_k21_TIPcontig116_206bp
ACCGGATTGCTGTGCCATAGGAAGGATAGCTATACTAATTCGGTATAATCAAAATACACCTTTGGTACAAAATTGACAATCTCACAAGGATGAATATCAGTAATTTTCTATTTACTGGTTGATCCCATCTTTTACGGAATCAATTCCTTTTTTGAATGTACAAAAATGTGGGGAGCTCAGCATGTCTGGAAGCACGGGAGAACGTT
>Agrostis_stolonifera_k21_TIPcontig117_148bp
ATCAGATGAGTTGATTTGTATTTTATACTATAGTTTTTTTTTATATATTAAATATGAAGTTCTTACTCTTTCTGTTTTTTTGAAAGATCGAACACACGATGGATGTTCCTATTTCTTTATTTCGTGATGAGTCGTATGCTTGCGACAA
>Agrostis_stolonifera_k21_TIPcontig118_90bp
AGCAGGCTGTCCATGACGGGTACGTGTGGGGTGAACCAAATTTTCAGTGAATTGGATTTTTCCATTCGAAGGGGATCGTACAAGGTCGGC
>Agrostis_stolonifera_k21_TIPcontig119_84bp
AAGTTTTTACTGGTTCTCCAGGAAAGTATGTTGGTCTTGCCGAAACTATTAGGGGATTTCAACTAATCCTTTCCGGAGAATTAG
>Agrostis_stolonifera_k21_TIPcontig120_259bp
GGACCTTTTGAGTAAGACTGAAGAAGATCTTATGAGAATTGAAAGTTTTCGTATGGAAGATAGAAAACAGATATGGGACACTCTAGAGAAGTATCTCCCAATGGATTTACTTAAGAATAAGCTCTCGTTTTAAATCCATTACAATTTTTTATTCTTCTTCTTTTTCGAGTTAGAATAAAAAGAAAAAAGAAAACAATTTTGCATCTTTGGTACAATTTCTATTTTCGCGAAATGGATCATAATAAAATGGATTTTAGGT
>Agrostis_stolonifera_k21_TIPcontig121_82bp
CTAGGCGTAATGAGGATAAGGGCCTCCAAAAAATTTCTTCTCGTTCTATGAACTTTAAGGTGTATGAAGTCTCATAGTTAAC
>Agrostis_stolonifera_k21_TIPcontig122_81bp
TGCCCGAAATGAGCACTAAAGACTTTTCGAGAGATCTCTTCCAAATCACCCGTATGACTATCGAAATCGTGAGCATCAGCA
>Agrostis_stolonifera_k21_TIPcontig123_250bp
AACAACGATTTTTCCCTATCAGCTGTAGGAAGGAAGGACACTTCAAGAGAATCAAAAAAGGAAGAAAGTATGGCCTATACTACTACTCGATGGATAAAGTTCTCAAATTGATAGGGAAAGCACCGTAAAGATCAATTAGTGAGCGACTGGGTCGATACAACTAAAAAAAACTGCTTACTTATCTTATCCCATGATATGGGGTCAAATTTAGGAATCCGCTTATGTAATAGAGCCGATCCACTAAGGGATT
>Agrostis_stolonifera_k21_TIPcontig124_177bp
GTAGATATTATTTCATATGTATAGAGGGTATTCATATACTATAAGATGAATTAAATAAGATATGGATCAAAGAAAGACTACTTCTTCTGGATCCGAAATTAATAAATTAATAAAATAAATAAATGAATTTTTTTTTTTCAATTTTAAAATTTTAAATAAGGAATAAATCATGTATAC
>Agrostis_stolonifera_k21_TIPcontig125_135bp
CCTGAGTCAGTGATTCGAAAATTTAATTAACTTCATTTCCTTAATCTCAATCTGGATTCGCGCGGCAAAAATGATGATACTACGGAAATCGGAATGCCCCCCAAAAGGGGAGGGGCATCGCCGAATCTAACTTCC
>Agrostis_stolonifera_k21_TIPcontig126_146bp
GCAATTTCAAGCCCAGTCAATTTCAATAATTACGGGTTCTAGACCCAGAAAAAATAGACATATTCCTCAATTAACGGAAAAGTACAATTCCAATCGAAACTTAAGAAACTACAACCAAAATTTAAGAAACATCAATCGGAACTTAA
>Agrostis_stolonifera_k21_TIPcontig127_123bp
ATTTTTATGAAAGCGTTTCATTTGCTTCTCTTCCAGGGAAGTTCCATTTTCCCAGAATGTATCCTAATTTTTGGCCTAATTCTTCTTCTGATGATCGATTCAACCTCTGATCAAAAAGATAGA
>Agrostis_stolonifera_k21_TIPcontig128_295bp
TCTTTATTTTAATCTGTATCTTTTTACCAGTAATAGGTATTGGTATTTATCCAGATTTAGTTCTCTCTCTATCCGTTGACAGAGTAGAGGCTCTCTTATCCAATTATTATCCTAAATAGTTTTTTTTACTAGTCCGCTCTATTAATGCAGAAAAAAGTAAAAAGTATAATTAGATCTATCTTGCATTTTTGAGAACCCTTTGAGAAGGCGTTCAAGGGGTTCTCAAATAAAACAAAAAAGTAAAAAGGTTCATTTCATGAAGGTTTTATTTTATGTAATCATTTAGGTGTTAATG
>Agrostis_stolonifera_k21_TIPcontig129_84bp
GATCTTGATCCTTGTGGAGTGAAAAAGACGCTATACTGGATCTGCATATATTTCCTGACAATATCCATAAATGGCTTGTTTTTG
>Agrostis_stolonifera_k21_TIPcontig130_137bp
ATACAACAACGTATTGGTCCTGAATATGCGGGCCCCTTGGGACTGCTTCAAGCTATAGCAGATGGGACTAAGCTACTTTTAAAAGAGGATATCCTACCATCCCGAGGAGATATTCCTTTATTTAGCATTGGACCCTC
>Agrostis_stolonifera_k21_TIPcontig131_329bp
TAATATAAGAAGAGGAAATAACATAGTATTTCCCGTTTCATGTGGATAGGCAAAAGTTTTTTTAGCCCCAAAGGACGTACTAAAGCATCCTATCCTATTTGTTGTATTACCTTGCATTTTTGGTATATTTTGTGAAAAAAAAGAAACTCCACTCTTTGTTGTTGATAAAACGAAATCCCCATTCACTCCTTTGGGTATCCTTTTTCCCCATAAGGATATTGAATACAAGGGACCCTCTTTAGTGCTACTATAATTTTGAAAATGAACGCGCAAATACCCATCAAATGTAAGTAAATAGATCCGAAACATATAAAAGGCAGTTAATCCTG
>Agrostis_stolonifera_k21_TIPcontig132_126bp
TGTGTACCATAGTCAGTAGCTAGGTATGGATAGGGGGGCATAGCGTACATATGATGAGCTACAACAATGGTTGTAGAGCCTAGCATAGCTAAGTTAAGAGATAATTGAGCGTGCCATGACGTTGTT
>Agrostis_stolonifera_k21_TIPcontig133_213bp
TGAAACGTTTAATTACTCGAATGTATCAGCAGAATTTTTGGATTAACTCGGTTAATCATCCTAACCAAGATCAATTGTTGGATTACAAAATTGGTTTTTATTCTGAGTTTTATTCTCAGATTCTACCTGAGGGGTTTGCGATCGTTGTAGAAATCCCATTCTCGCTACGAGAATTATTTTGTCCGAAAGAAAAAGAAATACCAAAGTTTCAGA
>Agrostis_stolonifera_k21_TIPcontig134_117bp
AGATTGTTCTTTTACCAAACATATGCGGATCAAATCACGCCTTATAATAAGAAGAAATCTTTCTCGGTATCAATCCCTTTGCCCCTCATTCTTTGAGAATCAGAAGGATCCTTTTCG
>Agrostis_stolonifera_k21_TIPcontig135_148bp
TAAATACTCTTTAATAGATGAAAATAAAAGGGTTTCAAATTTCGATAGTAACATAATGTTGGATCCATTACTTTTGAATTGTCACTTTGTCCATCATGATTCTTGGGAAGAAACATTGGCAATAATTCACCTTGGACAATTTATTTGT
>Agrostis_stolonifera_k21_TIPcontig136_701bp
[truncated: 13,085,107 more chars]
